# Supplementary material for: Comprehensive transcriptomic analysis of age-, dark-, and salt-induced senescence reveals underlying mechanisms and key regulators of leaf senescence in Zoysia japonica
Source: Front Plant Sci. 2023 May 30;14:1170808. doi: 10.3389/fpls.2023.1170808 (PMC10265201; doi:10.3389/fpls.2023.1170808)
Supplement: Supplementary Dataset 1 — Gene information of new annotated gene ID and their comparison to old Z. japonica gene ID. [file DataSheet_1.zip]

Archive with 3 entries (3 files):
- Supplementary Dataset.xlsx
- Supplementary File 1_New annotated Z. japonica gene ID.gtf
- Supplementary information.docx
