# Supplementary material for: Comprehensive transcriptomic analysis of age-, dark-, and salt-induced senescence reveals underlying mechanisms and key regulators of leaf senescence in Zoysia japonica
Source: Front Plant Sci. 2023 May 30;14:1170808. doi: 10.3389/fpls.2023.1170808 (PMC10265201; doi:10.3389/fpls.2023.1170808)
Supplement: Supplementary Dataset 1 — Gene information of new annotated gene ID and their comparison to old Z. japonica gene ID. [file DataSheet_1.zip › Supplementary Dataset.xlsx]

## Sheet: Dataset 1
Gene ID	Ref Gene ID	Class code	Transcript ID	Gene description
Zj_G00001	Zjn_sc00001.1.g00020.1.am.mk	k	Zj_G00001.1	Uncharacterized protein
Zj_G00002	Zjn_sc00001.1.g00050.1.sm.mkhc	j	Zj_G00002.1	N/A
Zj_G00003	Zjn_sc00001.1.g00030.1.sm.mk	k	Zj_G00003.3	NAB domain-containing protein
Zj_G00004	-	u	Zj_G00004.3	Kinesin-like protein
Zj_G00005	-	u	Zj_G00005.1	N/A
Zj_G00006	Zjn_sc00001.1.g00090.1.sm.mkhc	j	Zj_G00006.1	N/A
Zj_G00007	Zjn_sc00001.1.g00060.1.sm.mkhc	j	Zj_G00007.1	Uncharacterized protein
Zj_G00008	Zjn_sc00001.1.g00100.1.sm.mkhc	=	Zj_G00008.1	L-ascorbate peroxidase
Zj_G00009	-	u	Zj_G00009.1	PWWP domain-containing protein (Fragment)
Zj_G00010	Zjn_sc00001.1.g00130.1.sm.mk	k	Zj_G00010.1	Peroxidase
Zj_G00011	Zjn_sc00001.1.g00110.1.sm.mkhc	j	Zj_G00011.2	Uncharacterized protein
Zj_G00012	Zjn_sc00001.1.g00170.1.sm.mkhc	j	Zj_G00012.1	V-SNARE coiled-coil homology domain-containing protein
Zj_G00013	Zjn_sc00001.1.g00140.1.sm.mkhc	m	Zj_G00013.1	Phosphoinositide phospholipase C
Zj_G00014	Zjn_sc00001.1.g00150.1.sm.mkhc	j	Zj_G00014.1	Uncharacterized protein
Zj_G00015	Zjn_sc00001.1.g00180.1.am.mk	=	Zj_G00015.1	Uncharacterized protein
Zj_G00016	Zjn_sc00001.1.g00190.1.sm.mkhc	n	Zj_G00016.1	AMP deaminase (Fragment)
Zj_G00017	Zjn_sc00001.1.g00210.1.sm.mk	n	Zj_G00017.1	N/A
Zj_G00018	Zjn_sc00001.1.g00200.1.am.mkhc	j	Zj_G00018.1	Importin N-terminal domain-containing protein (Fragment)
Zj_G00019	Zjn_sc00001.1.g00240.1.am.mk	=	Zj_G00019.1	N/A
Zj_G00020	Zjn_sc00001.1.g00260.1.sm.mk	o	Zj_G00020.1	Uncharacterized protein
Zj_G00021	Zjn_sc00001.1.g00210.1.sm.mk	j	Zj_G00021.1	E1 ubiquitin-activating enzyme (Fragment)
Zj_G00022	Zjn_sc00001.1.g00230.1.am.mk	k	Zj_G00022.1	Uncharacterized protein (Fragment)
Zj_G00023	-	u	Zj_G00023.1	Uncharacterized protein
Zj_G00024	Zjn_sc00001.1.g00310.1.am.mk	x	Zj_G00024.1	Uncharacterized protein (Fragment)
Zj_G00025	Zjn_sc00001.1.g00300.1.sm.mkhc	n	Zj_G00025.1	Lon protease homolog, mitochondrial
Zj_G00026	Zjn_sc00001.1.g00360.1.sm.mk	j	Zj_G00026.1	Uncharacterized protein
Zj_G00027	Zjn_sc00001.1.g00360.1.sm.mk	x	Zj_G00027.1	Uncharacterized protein (Fragment)
Zj_G00028	Zjn_sc00001.1.g00340.1.am.mk	k	Zj_G00028.1	BZIP domain-containing protein
Zj_G00029	Zjn_sc00001.1.g00430.1.sm.mkhc	=	Zj_G00029.1	Uncharacterized protein
Zj_G00030	N/A	N/A	N/A	N/A
Zj_G00031	Zjn_sc00001.1.g00390.1.cf.mkhc	j	Zj_G00031.1	RINT1-like protein MAG2L
Zj_G00032	Zjn_sc00001.1.g00400.1.am.mk	j	Zj_G00032.1	Putative serine/threonine-protein kinase NAK
Zj_G00033	Zjn_sc00001.1.g00470.1.sm.mk	k	Zj_G00033.1	Hexosyltransferase
Zj_G00034	N/A	N/A	N/A	N/A
Zj_G00035	Zjn_sc00001.1.g00460.1.am.mkhc	j	Zj_G00035.2	Uncharacterized protein
Zj_G00036	N/A	N/A	N/A	N/A
Zj_G00037	Zjn_sc00001.1.g00420.1.am.mkhc	j	Zj_G00037.1	Non-reducing end alpha-L-arabinofuranosidase
Zj_G00038	Zjn_sc00001.1.g00520.1.sm.mk	=	Zj_G00038.1	Uncharacterized protein
Zj_G00039	Zjn_sc00001.1.g00510.1.am.mk	j	Zj_G00039.1	Uncharacterized protein
Zj_G00040	Zjn_sc00001.1.g00530.1.sm.mk	j	Zj_G00040.1	AB hydrolase-1 domain-containing protein
Zj_G00041	Zjn_sc00001.1.g00550.1.sm.mkhc	j	Zj_G00041.1	Uncharacterized protein
Zj_G00042	Zjn_sc00001.1.g00560.1.am.mk	j	Zj_G00042.1	HTH myb-type domain-containing protein
Zj_G00043	Zjn_sc00001.1.g00570.1.sm.mkhc	=	Zj_G00043.1	N/A
Zj_G00044	N/A	N/A	N/A	N/A
Zj_G00045	Zjn_sc00001.1.g00590.1.sm.mkhc	=	Zj_G00045.1	Thioredoxin domain-containing protein
Zj_G00046	N/A	N/A	N/A	N/A
Zj_G00047	-	u	Zj_G00047.1	N/A
Zj_G00048	Zjn_sc00001.1.g00640.1.sm.mk	j	Zj_G00048.1	Uncharacterized protein
Zj_G00049	Zjn_sc00001.1.g00650.1.sm.mkhc	j	Zj_G00049.1	Uncharacterized protein
Zj_G00050	Zjn_sc00001.1.g00670.1.sm.mkhc	j	Zj_G00050.1	N/A
Zj_G00051	Zjn_sc00001.1.g00700.1.sm.mkhc	j	Zj_G00051.2	Uncharacterized protein
Zj_G00052	Zjn_sc00001.1.g00720.1.sm.mk	j	Zj_G00052.1	N/A
Zj_G00053	Zjn_sc00001.1.g00710.1.am.mkhc	j	Zj_G00053.1	Uncharacterized protein
Zj_G00054	Zjn_sc00001.1.g00730.1.sm.mkhc	j	Zj_G00054.2	Uncharacterized protein
Zj_G00055	Zjn_sc00001.1.g00680.1.sm.mkhc	n	Zj_G00055.1	Uncharacterized protein
Zj_G00056	Zjn_sc00001.1.g00690.1.am.mk	x	Zj_G00056.4	N/A
Zj_G00057	Zjn_sc00001.1.g00750.1.am.mk	=	Zj_G00057.1	Uncharacterized protein
Zj_G00058	Zjn_sc00001.1.g00750.1.am.mk	x	Zj_G00058.1	Uncharacterized protein
Zj_G00059	Zjn_sc00001.1.g00810.1.sm.mkhc	m	Zj_G00059.1	zinc_ribbon_12 domain-containing protein
Zj_G00060	Zjn_sc00001.1.g00830.1.sm.mk	c	Zj_G00060.1	N/A
Zj_G00061	Zjn_sc00001.1.g00780.1.am.mkhc	j	Zj_G00061.2	Protein kinase domain-containing protein
Zj_G00062	Zjn_sc00001.1.g00780.1.am.mkhc	j	Zj_G00062.1	N/A
Zj_G00063	Zjn_sc00001.1.g00790.1.sm.mkhc	=	Zj_G00063.1	Uncharacterized protein
Zj_G00064	Zjn_sc00001.1.g00820.1.sm.mkhc	j	Zj_G00064.1	Uncharacterized protein
Zj_G00065	Zjn_sc00001.1.g00840.1.am.mk	j	Zj_G00065.1	EcWRKY-46 (Fragment)
Zj_G00066	N/A	N/A	N/A	N/A
Zj_G00067	Zjn_sc00001.1.g00860.1.sm.mkhc	j	Zj_G00067.1	N/A
Zj_G00068	Zjn_sc00001.1.g00880.1.sm.mkhc	j	Zj_G00068.1	Uncharacterized protein
Zj_G00069	Zjn_sc00001.1.g00900.1.am.mk	j	Zj_G00069.1	BZIP domain-containing protein
Zj_G00070	Zjn_sc00001.1.g00930.1.cf.mkhc	=	Zj_G00070.1	Non-specific serine/threonine protein kinase
Zj_G00071	Zjn_sc00001.1.g00940.1.am.mk	k	Zj_G00071.2	N/A
Zj_G00072	N/A	N/A	N/A	N/A
Zj_G00073	Zjn_sc00001.1.g00950.1.am.mk	c	Zj_G00073.1	Uncharacterized protein
Zj_G00074	Zjn_sc00001.1.g00950.1.am.mk	j	Zj_G00074.1	N/A
Zj_G00075	Zjn_sc00001.1.g00960.1.am.mk	n	Zj_G00075.1	N/A
Zj_G00076	Zjn_sc00001.1.g00970.1.sm.mk	o	Zj_G00076.1	Peroxidase (Fragment)
Zj_G00077	Zjn_sc00001.1.g01000.1.am.mk	=	Zj_G00077.1	Uncharacterized protein
Zj_G00078	Zjn_sc00001.1.g01030.1.am.mkhc	j	Zj_G00078.1	Uncharacterized protein
Zj_G00079	Zjn_sc00001.1.g01050.1.sm.mk	m	Zj_G00079.1	AP2/ERF domain-containing protein
Zj_G00080	Zjn_sc00001.1.g01050.1.sm.mk	x	Zj_G00080.1	N/A
Zj_G00081	Zjn_sc00001.1.g01060.1.sm.mkhc	j	Zj_G00081.1	N/A
Zj_G00082	Zjn_sc00001.1.g01070.1.sm.mkhc	=	Zj_G00082.1	30S ribosomal protein S17, chloroplastic
Zj_G00083	Zjn_sc00001.1.g01080.1.am.mk	=	Zj_G00083.2	Uncharacterized protein
Zj_G00084	Zjn_sc00001.1.g01130.1.sm.mk	=	Zj_G00084.1	N/A
Zj_G00085	Zjn_sc00001.1.g01140.1.sm.mkhc	=	Zj_G00085.1	Uncharacterized protein
Zj_G00086	Zjn_sc00001.1.g01150.1.sm.mk	k	Zj_G00086.1	UDP-glucuronate decarboxylase
Zj_G00087	Zjn_sc00001.1.g01170.1.cf.mkhc	=	Zj_G00087.1	Uncharacterized protein
Zj_G00088	Zjn_sc00001.1.g01180.1.sm.mkhc	=	Zj_G00088.1	Uncharacterized protein
Zj_G00089	Zjn_sc00001.1.g01190.1.am.mk	o	Zj_G00089.2	Glycosyltransferase
Zj_G00090	Zjn_sc00001.1.g01200.1.sm.mk	k	Zj_G00090.2	Glycosyltransferase
Zj_G00091	Zjn_sc00001.1.g01210.1.am.mk	j	Zj_G00091.2	N/A
Zj_G00092	Zjn_sc00001.1.g01220.1.sm.mkhc	j	Zj_G00092.2	Uncharacterized protein
Zj_G00093	Zjn_sc00001.1.g01240.1.sm.mkhc	j	Zj_G00093.1	N/A
Zj_G00094	Zjn_sc00001.1.g01270.1.am.mk	o	Zj_G00094.5	Uncharacterized protein
Zj_G00095	Zjn_sc00001.1.g01280.1.sm.mk	k	Zj_G00095.1	Uncharacterized protein
Zj_G00096	Zjn_sc00001.1.g01300.1.sm.mkhc	j	Zj_G00096.1	60S ribosome subunit biogenesis protein NIP7 homolog
Zj_G00097	Zjn_sc00001.1.g01320.1.sm.mk	k	Zj_G00097.1	C2 domain-containing protein
Zj_G00098	Zjn_sc00001.1.g01340.1.sm.mkhc	o	Zj_G00098.1	N/A
Zj_G00099	Zjn_sc00001.1.g01330.1.am.mk	o	Zj_G00099.1	N/A
Zj_G00100	Zjn_sc00001.1.g01340.1.sm.mkhc	j	Zj_G00100.2	CW-type domain-containing protein
Zj_G00101	Zjn_sc00001.1.g01360.1.sm.mkhc	j	Zj_G00101.1	Os01g0369366 protein (Fragment)
Zj_G00102	-	u	Zj_G00102.1	N/A
Zj_G00103	Zjn_sc00001.1.g01420.1.sm.mk	j	Zj_G00103.2	Protein kinase domain-containing protein
Zj_G00104	Zjn_sc00001.1.g01430.1.am.mk	n	Zj_G00104.3	N/A
Zj_G00105	Zjn_sc00001.1.g01450.1.am.mkhc	j	Zj_G00105.1	Uncharacterized protein
Zj_G00106	Zjn_sc00001.1.g01470.1.sm.mkhc	j	Zj_G00106.1	Uncharacterized protein (Fragment)
Zj_G00107	Zjn_sc00001.1.g01480.1.sm.mkhc	j	Zj_G00107.1	Uncharacterized protein
Zj_G00108	Zjn_sc00001.1.g01490.1.am.mk	j	Zj_G00108.1	Uncharacterized protein
Zj_G00109	Zjn_sc00001.1.g01490.1.am.mk	c	Zj_G00109.1	N/A
Zj_G00110	Zjn_sc00001.1.g01490.1.am.mk	j	Zj_G00110.1	Uncharacterized protein
Zj_G00111	Zjn_sc00001.1.g01500.1.sm.mkhc	j	Zj_G00111.1	Tubby-like F-box protein (Fragment)
Zj_G00112	Zjn_sc00001.1.g01510.1.sm.mkhc	=	Zj_G00112.1	Sodium/hydrogen exchanger
Zj_G00113	Zjn_sc00001.1.g01520.1.sm.mk	j	Zj_G00113.1	Protein NETWORKED 3C-like
Zj_G00114	Zjn_sc00001.1.g01520.1.sm.mk	n	Zj_G00114.1	Uncharacterized protein
Zj_G00115	Zjn_sc00001.1.g01530.1.am.mk	=	Zj_G00115.1	Uncharacterized protein
Zj_G00116	Zjn_sc00001.1.g01540.1.am.mk	k	Zj_G00116.1	Uncharacterized protein
Zj_G00117	Zjn_sc00001.1.g01550.1.sm.mkhc	n	Zj_G00117.1	Amylomaltase
Zj_G00118	Zjn_sc00001.1.g01550.1.sm.mkhc	j	Zj_G00118.1	N/A
Zj_G00119	Zjn_sc00001.1.g01560.1.sm.mkhc	j	Zj_G00119.1	Tyrosine-specific transport protein, putative
Zj_G00120	Zjn_sc00001.1.g01570.1.sm.mkhc	j	Zj_G00120.1	RRM domain-containing protein
Zj_G00121	Zjn_sc00001.1.g01590.1.sm.mkhc	=	Zj_G00121.1	Elongation factor 1-beta
Zj_G00122	Zjn_sc00001.1.g01600.1.am.mkhc	j	Zj_G00122.1	Uncharacterized protein
Zj_G00123	Zjn_sc00001.1.g01610.1.sm.mkhc	j	Zj_G00123.2	RING-type domain-containing protein (Fragment)
Zj_G00124	Zjn_sc00001.1.g01620.1.sm.mkhc	e	Zj_G00124.1	N/A
Zj_G00125	Zjn_sc00001.1.g01620.1.sm.mkhc	n	Zj_G00125.1	Uncharacterized protein
Zj_G00126	Zjn_sc00001.1.g01660.1.sm.mkhc	j	Zj_G00126.1	UBP24
Zj_G00127	Zjn_sc00001.1.g01650.1.sm.mk	k	Zj_G00127.1	N/A
Zj_G00128	Zjn_sc00001.1.g01670.1.am.mkhc	j	Zj_G00128.1	N/A
Zj_G00129	Zjn_sc00001.1.g01690.1.am.mk	j	Zj_G00129.1	Uncharacterized protein
Zj_G00130	Zjn_sc00001.1.g01700.1.sm.mkhc	j	Zj_G00130.2	RING-type E3 ubiquitin transferase
Zj_G00131	Zjn_sc00001.1.g01710.1.am.mk	j	Zj_G00131.1	N/A
Zj_G00132	Zjn_sc00001.1.g01720.1.am.mk	x	Zj_G00132.1	N/A
Zj_G00133	Zjn_sc00001.1.g01730.1.sm.mk	j	Zj_G00133.1	N/A
Zj_G00134	Zjn_sc00001.1.g01750.1.sm.mkhc	j	Zj_G00134.1	Uncharacterized protein
Zj_G00135	Zjn_sc00001.1.g01760.1.sm.mk	k	Zj_G00135.3	Transmembrane 9 superfamily member
Zj_G00136	N/A	N/A	N/A	N/A
Zj_G00137	Zjn_sc00001.1.g01780.1.am.mk	j	Zj_G00137.1	Phosphatidylinositol 4-phosphate 5-kinase
Zj_G00138	Zjn_sc00001.1.g01810.1.am.mkhc	j	Zj_G00138.1	N/A
Zj_G00139	Zjn_sc00001.1.g01810.1.am.mkhc	o	Zj_G00139.1	Uncharacterized protein
Zj_G00140	Zjn_sc00001.1.g01820.1.sm.mk	=	Zj_G00140.1	Uncharacterized protein (Fragment)
Zj_G00141	Zjn_sc00001.1.g01830.1.sm.mkhc	j	Zj_G00141.2	N/A
Zj_G00142	Zjn_sc00001.1.g01840.1.cf.mkhc	j	Zj_G00142.1	N/A
Zj_G00143	Zjn_sc00001.1.g01870.1.am.mk	k	Zj_G00143.1	Uncharacterized protein
Zj_G00144	N/A	N/A	N/A	N/A
Zj_G00145	Zjn_sc00001.1.g01890.1.am.mk	n	Zj_G00145.1	N/A
Zj_G00146	Zjn_sc00001.1.g01900.1.am.mkhc	j	Zj_G00146.1	WD_REPEATS_REGION domain-containing protein (Fragment)
Zj_G00147	Zjn_sc00001.1.g01950.1.sm.mkhc	j	Zj_G00147.2	Carboxypeptidase
Zj_G00148	Zjn_sc00001.1.g01960.1.am.mkhc	j	Zj_G00148.1	Methyltransf_11 domain-containing protein
Zj_G00149	Zjn_sc00001.1.g02010.1.sm.mkhc	j	Zj_G00149.1	N/A
Zj_G00150	Zjn_sc00001.1.g01970.1.sm.mkhc	j	Zj_G00150.1	N/A
Zj_G00151	Zjn_sc00001.1.g01980.1.am.mk	j	Zj_G00151.1	N/A
Zj_G00152	Zjn_sc00001.1.g01990.1.sm.mkhc	j	Zj_G00152.1	Uncharacterized protein
Zj_G00153	Zjn_sc00001.1.g02040.1.am.mkhc	n	Zj_G00153.1	Uncharacterized protein
Zj_G00154	Zjn_sc00001.1.g02060.1.am.mk	k	Zj_G00154.1	Uncharacterized protein (Fragment)
Zj_G00155	Zjn_sc00001.1.g02100.1.am.mkhc	j	Zj_G00155.1	Uncharacterized protein
Zj_G00156	Zjn_sc00001.1.g02110.1.sm.mkhc	j	Zj_G00156.1	RING-type E3 ubiquitin transferase
Zj_G00157	-	u	Zj_G00157.1	Myb_DNA-bind_3 domain-containing protein (Fragment)
Zj_G00158	Zjn_sc00001.1.g02120.1.sm.mkhc	j	Zj_G00158.1	N/A
Zj_G00159	Zjn_sc00001.1.g02130.1.am.mk	=	Zj_G00159.1	N/A
Zj_G00160	Zjn_sc00001.1.g02140.1.am.mk	c	Zj_G00160.1	N/A
Zj_G00161	Zjn_sc00001.1.g02140.1.am.mk	x	Zj_G00161.1	N/A
Zj_G00162	Zjn_sc00001.1.g02150.1.sm.mkhc	j	Zj_G00162.1	PCI domain-containing protein (Fragment)
Zj_G00163	Zjn_sc00001.1.g02160.1.am.mk	x	Zj_G00163.1	N/A
Zj_G00164	Zjn_sc00001.1.g02170.1.am.mk	j	Zj_G00164.1	N/A
Zj_G00165	Zjn_sc00001.1.g02180.1.sm.mkhc	n	Zj_G00165.1	TOR
Zj_G00166	Zjn_sc00001.1.g02220.1.sm.mk	=	Zj_G00166.1	Putative GPI-anchored protein
Zj_G00167	Zjn_sc00001.1.g02210.1.sm.mkhc	j	Zj_G00167.1	N/A
Zj_G00168	Zjn_sc00001.1.g02230.1.am.mkhc	j	Zj_G00168.1	Uncharacterized protein
Zj_G00169	Zjn_sc00001.1.g02240.1.sm.mk	j	Zj_G00169.1	Sulfotransferase
Zj_G00170	Zjn_sc00001.1.g02250.1.cf.mkhc	=	Zj_G00170.1	BZIP transcription factor a
Zj_G00171	Zjn_sc00001.1.g02260.1.am.mk	n	Zj_G00171.1	N/A
Zj_G00172	N/A	N/A	N/A	N/A
Zj_G00173	Zjn_sc00001.1.g02310.1.am.mk	c	Zj_G00173.1	N/A
Zj_G00174	Zjn_sc00001.1.g02340.1.sm.mkhc	j	Zj_G00174.1	N/A
Zj_G00175	Zjn_sc00001.1.g02270.1.sm.mk	k	Zj_G00175.4	Abhydrolase_3 domain-containing protein (Fragment)
Zj_G00176	Zjn_sc00001.1.g02280.1.am.mk	o	Zj_G00176.1	N/A
Zj_G00177	Zjn_sc00001.1.g02350.1.sm.mkhc	n	Zj_G00177.2	Trafficking protein particle complex subunit
Zj_G00178	-	u	Zj_G00178.1	Uncharacterized protein (Fragment)
Zj_G00179	Zjn_sc00001.1.g02380.1.sm.mk	x	Zj_G00179.1	Uncharacterized protein
Zj_G00180	N/A	N/A	N/A	N/A
Zj_G00181	Zjn_sc00001.1.g02390.1.sm.mkhc	j	Zj_G00181.1	Uncharacterized protein
Zj_G00182	Zjn_sc00001.1.g02440.1.sm.mkhc	j	Zj_G00182.1	Xylulose kinase
Zj_G00183	N/A	N/A	N/A	N/A
Zj_G00184	Zjn_sc00001.1.g02470.1.sm.mkhc	j	Zj_G00184.1	Eukaryotic translation initiation factor 6
Zj_G00185	Zjn_sc00001.1.g02430.1.sm.mkhc	j	Zj_G00185.2	Uncharacterized protein (Fragment)
Zj_G00186	Zjn_sc00001.1.g02540.1.am.mk	o	Zj_G00186.1	N/A
Zj_G00187	Zjn_sc00001.1.g02480.1.sm.mk	j	Zj_G00187.1	Uncharacterized protein
Zj_G00188	Zjn_sc00001.1.g02530.1.am.mk	x	Zj_G00188.1	N/A
Zj_G00189	Zjn_sc00001.1.g02540.1.am.mk	o	Zj_G00189.1	Os07g0638801 protein (Fragment)
Zj_G00190	Zjn_sc00001.1.g02550.1.sm.mk	n	Zj_G00190.1	N/A
Zj_G00191	Zjn_sc00001.1.g02560.1.sm.mk	p	Zj_G00191.1	N/A
Zj_G00192	Zjn_sc00001.1.g02600.1.sm.mk	k	Zj_G00192.1	N/A
Zj_G00193	Zjn_sc00001.1.g02580.1.sm.mkhc	j	Zj_G00193.1	Protein-serine/threonine kinase (Fragment)
Zj_G00194	N/A	N/A	N/A	N/A
Zj_G00195	Zjn_sc00001.1.g02610.1.sm.mkhc	j	Zj_G00195.1	Uncharacterized protein
Zj_G00196	N/A	N/A	N/A	N/A
Zj_G00197	Zjn_sc00001.1.g02620.1.sm.mkhc	j	Zj_G00197.1	Non-specific serine/threonine protein kinase
Zj_G00198	N/A	N/A	N/A	N/A
Zj_G00199	N/A	N/A	N/A	N/A
Zj_G00200	Zjn_sc00001.1.g02720.1.am.mk	=	Zj_G00200.1	Uncharacterized protein (Fragment)
Zj_G00201	Zjn_sc00001.1.g02750.1.sm.mkhc	j	Zj_G00201.2	N/A
Zj_G00202	Zjn_sc00001.1.g02670.1.sm.mkhc	m	Zj_G00202.2	Ribosomal_L7Ae domain-containing protein
Zj_G00203	Zjn_sc00001.1.g02680.1.am.mkhc	j	Zj_G00203.1	Uncharacterized protein
Zj_G00204	Zjn_sc00001.1.g02840.1.sm.mk	=	Zj_G00204.1	Uncharacterized protein (Fragment)
Zj_G00205	Zjn_sc00001.1.g02790.1.sm.mkhc	j	Zj_G00205.1	Uncharacterized protein
Zj_G00206	Zjn_sc00001.1.g02810.1.am.mkhc	j	Zj_G00206.1	Uncharacterized protein (Fragment)
Zj_G00207	Zjn_sc00001.1.g02820.1.am.mkhc	j	Zj_G00207.1	Uncharacterized protein
Zj_G00208	N/A	N/A	N/A	N/A
Zj_G00209	N/A	N/A	N/A	N/A
Zj_G00210	Zjn_sc00001.1.g02870.1.am.mk	o	Zj_G00210.2	N/A
Zj_G00211	Zjn_sc00001.1.g02880.1.sm.mk	x	Zj_G00211.1	X8 domain-containing protein
Zj_G00212	Zjn_sc00001.1.g02890.1.sm.mkhc	j	Zj_G00212.1	GOLD domain-containing protein
Zj_G00213	Zjn_sc00001.1.g02910.1.sm.mkhc	j	Zj_G00213.1	N/A
Zj_G00214	Zjn_sc00001.1.g02920.1.sm.mkhc	j	Zj_G00214.1	Uncharacterized protein
Zj_G00215	Zjn_sc00001.1.g02930.1.sm.mk	k	Zj_G00215.1	N/A
Zj_G00216	Zjn_sc00001.1.g02990.1.am.mk	n	Zj_G00216.1	Transcription factor MYB30-like
Zj_G00217	Zjn_sc00001.1.g02940.1.sm.mkhc	j	Zj_G00217.2	Defective in cullin neddylation protein
Zj_G00218	Zjn_sc00001.1.g02950.1.sm.mkhc	j	Zj_G00218.2	Uncharacterized protein
Zj_G00219	Zjn_sc00001.1.g03000.1.sm.mkhc	j	Zj_G00219.1	BHLH domain-containing protein
Zj_G00220	N/A	N/A	N/A	N/A
Zj_G00221	N/A	N/A	N/A	N/A
Zj_G00222	Zjn_sc00001.1.g03010.1.sm.mk	k	Zj_G00222.1	Uncharacterized protein
Zj_G00223	Zjn_sc00001.1.g03020.1.sm.mk	k	Zj_G00223.1	N/A
Zj_G00224	Zjn_sc00001.1.g03030.1.sm.mkhc	j	Zj_G00224.1	Uncharacterized protein
Zj_G00225	Zjn_sc00001.1.g03040.1.am.mkhc	k	Zj_G00225.2	Uncharacterized protein
Zj_G00226	-	u	Zj_G00226.1	N/A
Zj_G00227	Zjn_sc00001.1.g03080.1.sm.mkhc	j	Zj_G00227.1	Protein kinase domain-containing protein (Fragment)
Zj_G00228	Zjn_sc00001.1.g03090.1.am.mkhc	j	Zj_G00228.1	Uncharacterized protein
Zj_G00229	Zjn_sc00001.1.g03110.1.am.mk	j	Zj_G00229.1	AAI domain-containing protein
Zj_G00230	Zjn_sc00001.1.g03200.1.am.mk	o	Zj_G00230.1	VQ domain-containing protein
Zj_G00231	Zjn_sc00001.1.g03180.1.sm.mkhc	j	Zj_G00231.1	Uncharacterized protein
Zj_G00232	Zjn_sc00001.1.g03230.1.sm.mk	p	Zj_G00232.1	N/A
Zj_G00233	N/A	N/A	N/A	N/A
Zj_G00234	Zjn_sc00001.1.g03220.1.sm.mkhc	j	Zj_G00234.2	N/A
Zj_G00235	Zjn_sc00001.1.g03250.1.sm.mk	j	Zj_G00235.1	Uncharacterized protein
Zj_G00236	Zjn_sc00001.1.g03240.1.sm.mkhc	j	Zj_G00236.8	N/A
Zj_G00237	Zjn_sc00001.1.g03260.1.sm.mkhc	j	Zj_G00237.1	N/A
Zj_G00238	Zjn_sc00001.1.g03270.1.sm.mk	j	Zj_G00238.1	N/A
Zj_G00239	Zjn_sc00001.1.g03290.1.sm.mk	j	Zj_G00239.1	Uncharacterized protein
Zj_G00240	-	u	Zj_G00240.1	Uncharacterized protein
Zj_G00241	Zjn_sc00001.1.g03310.1.sm.mkhc	j	Zj_G00241.1	N/A
Zj_G00242	Zjn_sc00001.1.g03320.1.am.mkhc	c	Zj_G00242.1	Uncharacterized protein (Fragment)
Zj_G00243	Zjn_sc00001.1.g03320.1.am.mkhc	j	Zj_G00243.2	Protein kinase domain-containing protein
Zj_G00244	Zjn_sc00001.1.g03350.1.sm.mk	j	Zj_G00244.1	N/A
Zj_G00245	Zjn_sc00001.1.g03370.1.sm.mkhc	n	Zj_G00245.1	N/A
Zj_G00246	Zjn_sc00001.1.g03380.1.sm.mkhc	=	Zj_G00246.1	GRAM domain-containing protein
Zj_G00247	N/A	N/A	N/A	N/A
Zj_G00248	Zjn_sc00001.1.g03390.1.sm.mkhc	j	Zj_G00248.1	N/A
Zj_G00249	Zjn_sc00001.1.g03400.1.am.mkhc	j	Zj_G00249.1	MHD domain-containing protein
Zj_G00250	Zjn_sc00001.1.g03410.1.sm.mk	j	Zj_G00250.1	Uncharacterized protein (Fragment)
Zj_G00251	-	u	Zj_G00251.1	N/A
Zj_G00252	Zjn_sc00001.1.g03470.1.am.mk	x	Zj_G00252.1	Uncharacterized protein
Zj_G00253	Zjn_sc00001.1.g03470.1.am.mk	c	Zj_G00253.1	N/A
Zj_G00254	Zjn_sc00001.1.g03480.1.sm.mk	k	Zj_G00254.1	Uncharacterized protein (Fragment)
Zj_G00255	Zjn_sc00001.1.g03430.1.sm.mkhc	j	Zj_G00255.2	Uncharacterized protein
Zj_G00256	Zjn_sc00001.1.g03490.1.sm.mkhc	j	Zj_G00256.1	Uncharacterized protein (Fragment)
Zj_G00257	Zjn_sc00001.1.g03500.1.sm.mkhc	j	Zj_G00257.1	Uncharacterized protein
Zj_G00258	Zjn_sc00001.1.g03510.1.sm.mkhc	m	Zj_G00258.1	N/A
Zj_G00259	Zjn_sc00001.1.g03560.1.am.mk	k	Zj_G00259.1	RING-type domain-containing protein
Zj_G00260	Zjn_sc00001.1.g03610.1.am.mk	k	Zj_G00260.1	N/A
Zj_G00261	-	u	Zj_G00261.1	N/A
Zj_G00262	Zjn_sc00001.1.g03600.1.sm.mkhc	=	Zj_G00262.1	N/A
Zj_G00263	Zjn_sc00001.1.g03530.1.sm.mk	n	Zj_G00263.9	6-hydroxymethyl-7,8-dihydropterin pyrophosphokinase
Zj_G00264	-	u	Zj_G00264.1	Protein kinase domain-containing protein
Zj_G00265	Zjn_sc00001.1.g03660.1.am.mkhc	j	Zj_G00265.1	(S)-2-hydroxy-acid oxidase
Zj_G00266	N/A	N/A	N/A	N/A
Zj_G00267	Zjn_sc00001.1.g03680.1.sm.mkhc	j	Zj_G00267.1	Beta-ketoacyl-[acyl-carrier-protein] synthase I
Zj_G00268	Zjn_sc00001.1.g03700.1.sm.mk	n	Zj_G00268.1	N/A
Zj_G00269	Zjn_sc00001.1.g03760.1.sm.mkhc	=	Zj_G00269.1	N/A
Zj_G00270	Zjn_sc00001.1.g03710.1.sm.mkhc	j	Zj_G00270.1	Uncharacterized protein
Zj_G00271	Zjn_sc00001.1.g03780.1.sm.mkhc	n	Zj_G00271.3	Uncharacterized protein
Zj_G00272	Zjn_sc00001.1.g03790.1.sm.mkhc	j	Zj_G00272.2	EF1_GNE domain-containing protein
Zj_G00273	Zjn_sc00001.1.g03820.1.sm.mkhc	j	Zj_G00273.2	N/A
Zj_G00274	Zjn_sc00001.1.g03830.1.sm.mkhc	m	Zj_G00274.1	Str_synth domain-containing protein
Zj_G00275	Zjn_sc00001.1.g03850.1.am.mk	n	Zj_G00275.1	N/A
Zj_G00276	Zjn_sc00001.1.g03850.1.am.mk	c	Zj_G00276.1	N/A
Zj_G00277	Zjn_sc00001.1.g03860.1.sm.mk	k	Zj_G00277.1	Uncharacterized protein (Fragment)
Zj_G00278	Zjn_sc00001.1.g03880.1.am.mk	k	Zj_G00278.1	Protein kinase domain-containing protein
Zj_G00279	Zjn_sc00001.1.g03900.1.am.mkhc	j	Zj_G00279.1	Exportin-T (Fragment)
Zj_G00280	Zjn_sc00001.1.g03920.1.sm.mk	j	Zj_G00280.1	AB hydrolase-1 domain-containing protein
Zj_G00281	N/A	N/A	N/A	N/A
Zj_G00282	N/A	N/A	N/A	N/A
Zj_G00283	Zjn_sc00001.1.g03940.1.sm.mkhc	x	Zj_G00283.1	N/A
Zj_G00284	N/A	N/A	N/A	N/A
Zj_G00285	Zjn_sc00001.1.g04010.1.am.mkhc	n	Zj_G00285.1	PHD-type domain-containing protein
Zj_G00286	Zjn_sc00001.1.g04010.1.am.mkhc	j	Zj_G00286.1	Uncharacterized protein
Zj_G00287	Zjn_sc00001.1.g04030.1.sm.mkhc	j	Zj_G00287.3	Nuclear transcription factor Y subunit
Zj_G00288	Zjn_sc00001.1.g04040.1.sm.mkhc	j	Zj_G00288.1	Uncharacterized protein
Zj_G00289	Zjn_sc00001.1.g04050.1.sm.mkhc	j	Zj_G00289.2	Uncharacterized protein
Zj_G00290	Zjn_sc00001.1.g04070.1.es.mkhc	x	Zj_G00290.1	N/A
Zj_G00291	Zjn_sc00001.1.g04090.1.am.mk	=	Zj_G00291.1	Uncharacterized protein
Zj_G00292	Zjn_sc00001.1.g04100.1.sm.mkhc	n	Zj_G00292.1	BAH domain-containing protein
Zj_G00293	Zjn_sc00001.1.g04110.1.am.mk	k	Zj_G00293.1	Uncharacterized protein ycf33
Zj_G00294	Zjn_sc00001.1.g04120.1.sm.mkhc	=	Zj_G00294.1	Uncharacterized protein
Zj_G00295	Zjn_sc00001.1.g04140.1.am.mk	c	Zj_G00295.1	Nuclear transcription factor Y subunit B-3-like
Zj_G00296	Zjn_sc00001.1.g04180.1.am.mk	=	Zj_G00296.1	Sulfotransferase (Fragment)
Zj_G00297	Zjn_sc00001.1.g04220.1.sm.mkhc	j	Zj_G00297.1	N/A
Zj_G00298	Zjn_sc00001.1.g04230.1.sm.mkhc	j	Zj_G00298.1	N/A
Zj_G00299	Zjn_sc00001.1.g04240.1.sm.mk	k	Zj_G00299.1	Uncharacterized protein
Zj_G00300	Zjn_sc00001.1.g04160.1.sm.mkhc	j	Zj_G00300.1	Uncharacterized protein
Zj_G00301	Zjn_sc00001.1.g04250.1.am.mkhc	o	Zj_G00301.1	Uncharacterized protein (Fragment)
Zj_G00302	Zjn_sc00001.1.g04280.1.am.mk	k	Zj_G00302.1	N/A
Zj_G00303	Zjn_sc00001.1.g04280.1.am.mk	x	Zj_G00303.1	N/A
Zj_G00304	Zjn_sc00001.1.g04250.1.am.mkhc	n	Zj_G00304.1	COBRA-like protein
Zj_G00305	Zjn_sc00001.1.g04260.1.sm.mkhc	j	Zj_G00305.2	COBRA-like protein
Zj_G00306	Zjn_sc00001.1.g04300.1.sm.mkhc	o	Zj_G00306.1	Uncharacterized protein
Zj_G00307	Zjn_sc00001.1.g04290.1.sm.mkhc	j	Zj_G00307.4	Probable 6-phosphogluconolactonase
Zj_G00308	Zjn_sc00001.1.g04300.1.sm.mkhc	n	Zj_G00308.1	Uncharacterized protein
Zj_G00309	Zjn_sc00001.1.g04330.1.am.mk	c	Zj_G00309.1	N/A
Zj_G00310	Zjn_sc00001.1.g04320.1.sm.mkhc	j	Zj_G00310.1	N/A
Zj_G00311	Zjn_sc00001.1.g04390.1.am.mkhc	x	Zj_G00311.1	DUF4378 domain-containing protein
Zj_G00312	Zjn_sc00001.1.g04430.1.sm.mk	k	Zj_G00312.1	Uncharacterized protein
Zj_G00313	Zjn_sc00001.1.g04490.1.sm.mkhc	j	Zj_G00313.1	RRM domain-containing protein
Zj_G00314	Zjn_sc00001.1.g04500.1.sm.mkhc	j	Zj_G00314.1	N/A
Zj_G00315	Zjn_sc00001.1.g04550.1.am.mk	j	Zj_G00315.1	N/A
Zj_G00316	N/A	N/A	N/A	N/A
Zj_G00317	Zjn_sc00001.1.g04510.1.sm.mkhc	j	Zj_G00317.1	AB hydrolase-1 domain-containing protein
Zj_G00318	Zjn_sc00001.1.g04540.1.sm.mkhc	j	Zj_G00318.1	Uncharacterized protein (Fragment)
Zj_G00319	N/A	N/A	N/A	N/A
Zj_G00320	Zjn_sc00001.1.g04560.1.sm.mkhc	j	Zj_G00320.1	PLASMODESMATA CAL
Zj_G00321	Zjn_sc00001.1.g04580.1.sm.mk	k	Zj_G00321.1	N/A
Zj_G00322	Zjn_sc00001.1.g04590.1.am.mk	x	Zj_G00322.1	Uncharacterized protein (Fragment)
Zj_G00323	Zjn_sc00001.1.g04610.1.am.mk	c	Zj_G00323.1	N/A
Zj_G00324	Zjn_sc00001.1.g04600.1.sm.mkhc	n	Zj_G00324.1	N/A
Zj_G00325	Zjn_sc00001.1.g04610.1.am.mk	n	Zj_G00325.1	Uncharacterized protein
Zj_G00326	Zjn_sc00001.1.g04630.1.am.mkhc	j	Zj_G00326.2	Uncharacterized protein
Zj_G00327	Zjn_sc00001.1.g04640.1.sm.mkhc	j	Zj_G00327.1	N/A
Zj_G00328	Zjn_sc00001.1.g04570.1.am.mk	x	Zj_G00328.7	N/A
Zj_G00329	Zjn_sc00001.1.g04670.1.am.mkhc	j	Zj_G00329.4	Uncharacterized protein
Zj_G00330	Zjn_sc00001.1.g04670.1.am.mkhc	j	Zj_G00330.1	N/A
Zj_G00331	Zjn_sc00001.1.g04690.1.cf.mkhc	j	Zj_G00331.2	N/A
Zj_G00332	Zjn_sc00001.1.g04710.1.sm.mkhc	n	Zj_G00332.1	EID1-like F-box protein 2
Zj_G00333	Zjn_sc00001.1.g04730.1.sm.mkhc	j	Zj_G00333.1	Eukaryotic translation initiation factor 5A
Zj_G00334	Zjn_sc00001.1.g04710.1.sm.mkhc	n	Zj_G00334.2	N/A
Zj_G00335	Zjn_sc00001.1.g04700.1.am.mkhc	j	Zj_G00335.1	N/A
Zj_G00336	Zjn_sc00001.1.g04780.1.sm.mkhc	j	Zj_G00336.1	Protein kinase domain-containing protein
Zj_G00337	N/A	N/A	N/A	N/A
Zj_G00338	Zjn_sc00001.1.g04820.1.sm.mkhc	j	Zj_G00338.1	N/A
Zj_G00339	Zjn_sc00001.1.g04850.1.am.mk	o	Zj_G00339.1	N/A
Zj_G00340	Zjn_sc00001.1.g04860.1.sm.mkhc	=	Zj_G00340.1	N/A
Zj_G00341	Zjn_sc00001.1.g04870.1.am.mk	o	Zj_G00341.1	Uncharacterized protein
Zj_G00342	Zjn_sc00001.1.g04880.1.am.mk	e	Zj_G00342.1	WPP domain-containing protein
Zj_G00343	Zjn_sc00001.1.g04840.1.sm.mkhc	j	Zj_G00343.1	N/A
Zj_G00344	Zjn_sc00001.1.g04890.1.sm.mk	j	Zj_G00344.1	C2H2-type domain-containing protein (Fragment)
Zj_G00345	Zjn_sc00001.1.g04890.1.sm.mk	j	Zj_G00345.2	N/A
Zj_G00346	Zjn_sc00001.1.g04920.1.sm.mkhc	=	Zj_G00346.1	Uncharacterized protein
Zj_G00347	Zjn_sc00001.1.g04940.1.am.mkhc	j	Zj_G00347.1	FRIGIDA-like protein
Zj_G00348	-	u	Zj_G00348.1	N/A
Zj_G00349	Zjn_sc00001.1.g04960.1.sm.mkhc	=	Zj_G00349.1	Uncharacterized protein
Zj_G00350	Zjn_sc00001.1.g04960.1.sm.mkhc	x	Zj_G00350.1	Os07g0665100 protein
Zj_G00351	Zjn_sc00001.1.g05010.1.am.mk	c	Zj_G00351.1	N/A
Zj_G00352	Zjn_sc00001.1.g04980.1.am.mk	j	Zj_G00352.1	Uncharacterized protein
Zj_G00353	N/A	N/A	N/A	N/A
Zj_G00354	Zjn_sc00001.1.g05010.1.am.mk	e	Zj_G00354.1	N/A
Zj_G00355	Zjn_sc00001.1.g05040.1.es.mkhc	j	Zj_G00355.2	N/A
Zj_G00356	N/A	N/A	N/A	N/A
Zj_G00357	Zjn_sc00001.1.g05050.1.sm.mkhc	=	Zj_G00357.1	Queuosine salvage protein
Zj_G00358	Zjn_sc00001.1.g05070.1.am.mk	k	Zj_G00358.1	Uncharacterized protein
Zj_G00359	Zjn_sc00001.1.g05140.1.sm.mkhc	j	Zj_G00359.1	N/A
Zj_G00360	-	u	Zj_G00360.1	N/A
Zj_G00361	Zjn_sc00001.1.g05180.1.sm.mkhc	j	Zj_G00361.1	IFRD domain-containing protein
Zj_G00362	Zjn_sc00001.1.g05130.1.sm.mk	o	Zj_G00362.5	ATP-dependent DNA helicase
Zj_G00363	Zjn_sc00001.1.g05230.1.am.mk	j	Zj_G00363.1	N/A
Zj_G00364	Zjn_sc00001.1.g05250.1.sm.mk	n	Zj_G00364.2	eRF1_1 domain-containing protein (Fragment)
Zj_G00365	N/A	N/A	N/A	N/A
Zj_G00366	N/A	N/A	N/A	N/A
Zj_G00367	Zjn_sc00001.1.g05270.1.am.mk	j	Zj_G00367.1	N/A
Zj_G00368	Zjn_sc00001.1.g05280.1.sm.mkhc	=	Zj_G00368.1	Glycosyltransferase (Fragment)
Zj_G00369	Zjn_sc00001.1.g05300.1.am.mk	o	Zj_G00369.1	N/A
Zj_G00370	Zjn_sc00001.1.g05340.1.am.mkhc	=	Zj_G00370.1	Uncharacterized protein
Zj_G00371	Zjn_sc00001.1.g05360.1.am.mk	x	Zj_G00371.1	N/A
Zj_G00372	Zjn_sc00001.1.g05380.1.am.mkhc	m	Zj_G00372.1	N/A
Zj_G00373	Zjn_sc00001.1.g05410.1.am.mk	j	Zj_G00373.1	Uncharacterized protein
Zj_G00374	Zjn_sc00001.1.g05420.1.am.mk	c	Zj_G00374.1	N/A
Zj_G00375	Zjn_sc00001.1.g05430.1.sm.mkhc	j	Zj_G00375.1	N/A
Zj_G00376	Zjn_sc00001.1.g05460.1.sm.mkhc	=	Zj_G00376.1	N/A
Zj_G00377	Zjn_sc00001.1.g05470.1.sm.mkhc	j	Zj_G00377.1	Uncharacterized protein
Zj_G00378	Zjn_sc00001.1.g05480.1.sm.mkhc	j	Zj_G00378.1	Calcium-dependent lipid-binding (CaLB domain) family protein
Zj_G00379	Zjn_sc00001.1.g05490.1.am.mk	x	Zj_G00379.3	N/A
Zj_G00380	Zjn_sc00001.1.g05500.1.sm.mkhc	=	Zj_G00380.1	N/A
Zj_G00381	Zjn_sc00001.1.g05510.1.am.mkhc	j	Zj_G00381.2	NPH3 domain-containing protein
Zj_G00382	Zjn_sc00001.1.g05540.1.am.mkhc	j	Zj_G00382.1	Uncharacterized protein
Zj_G00383	Zjn_sc00001.1.g05550.1.sm.mk	o	Zj_G00383.1	Uncharacterized protein
Zj_G00384	Zjn_sc00001.1.g05560.1.sm.mkhc	c	Zj_G00384.1	Chitin-inducible gibberellin-responsive protein 2
Zj_G00385	Zjn_sc00001.1.g05590.1.am.mk	j	Zj_G00385.1	N/A
Zj_G00386	Zjn_sc00001.1.g05580.1.am.mkhc	k	Zj_G00386.2	Uncharacterized protein
Zj_G00387	Zjn_sc00001.1.g05600.1.sm.mkhc	=	Zj_G00387.1	Uncharacterized protein
Zj_G00388	Zjn_sc00001.1.g05730.1.am.mk	n	Zj_G00388.1	Uncharacterized protein
Zj_G00389	N/A	N/A	N/A	N/A
Zj_G00390	Zjn_sc00001.1.g05750.1.sm.mkhc	=	Zj_G00390.1	UDP-galactose transporter 2-like
Zj_G00391	N/A	N/A	N/A	N/A
Zj_G00392	Zjn_sc00001.1.g05780.1.sm.mk	=	Zj_G00392.1	Uncharacterized protein
Zj_G00393	Zjn_sc00001.1.g05810.1.am.mk	=	Zj_G00393.1	Protein kinase domain-containing protein
Zj_G00394	Zjn_sc00001.1.g05790.1.sm.mkhc	m	Zj_G00394.1	N/A
Zj_G00395	Zjn_sc00001.1.g05820.1.sm.mk	o	Zj_G00395.1	Protein kinase domain-containing protein (Fragment)
Zj_G00396	Zjn_sc00001.1.g05830.1.am.mkhc	j	Zj_G00396.1	N/A
Zj_G00397	Zjn_sc00001.1.g05870.1.am.mk	o	Zj_G00397.1	N/A
Zj_G00398	Zjn_sc00001.1.g05910.1.am.mkhc	n	Zj_G00398.1	t-SNARE coiled-coil homology domain-containing protein
Zj_G00399	Zjn_sc00001.1.g05930.1.sm.mkhc	j	Zj_G00399.1	CoA_binding domain-containing protein (Fragment)
Zj_G00400	Zjn_sc00001.1.g05940.1.sm.mkhc	=	Zj_G00400.1	Uncharacterized protein
Zj_G00401	Zjn_sc00001.1.g05980.1.am.mk	j	Zj_G00401.1	Uncharacterized protein
Zj_G00402	Zjn_sc00001.1.g05960.1.sm.mkhc	j	Zj_G00402.2	UBC core domain-containing protein
Zj_G00403	Zjn_sc00001.1.g05970.1.cf.mkhc	k	Zj_G00403.4	Glucan endo-1,3-beta-D-glucosidase
Zj_G00404	-	u	Zj_G00404.1	Uncharacterized protein
Zj_G00405	Zjn_sc00001.1.g06060.1.sm.mkhc	j	Zj_G00405.1	Uncharacterized protein
Zj_G00406	Zjn_sc00001.1.g06020.1.am.mkhc	m	Zj_G00406.1	Importin N-terminal domain-containing protein
Zj_G00407	N/A	N/A	N/A	N/A
Zj_G00408	Zjn_sc00001.1.g06070.1.am.mk	c	Zj_G00408.1	N/A
Zj_G00409	Zjn_sc00001.1.g06140.1.am.mk	c	Zj_G00409.1	N/A
Zj_G00410	Zjn_sc00001.1.g06170.1.am.mk	k	Zj_G00410.1	N/A
Zj_G00411	Zjn_sc00001.1.g06100.1.sm.mkhc	j	Zj_G00411.1	N/A
Zj_G00412	Zjn_sc00001.1.g06080.1.sm.mkhc	j	Zj_G00412.9	N/A
Zj_G00413	-	u	Zj_G00413.1	N/A
Zj_G00414	Zjn_sc00001.1.g06190.1.am.mkhc	j	Zj_G00414.1	Uncharacterized protein
Zj_G00415	Zjn_sc00001.1.g06210.1.sm.mkhc	=	Zj_G00415.1	WD_REPEATS_REGION domain-containing protein
Zj_G00416	Zjn_sc00001.1.g06190.1.am.mkhc	j	Zj_G00416.1	Amine oxidase
Zj_G00417	-	u	Zj_G00417.3	N/A
Zj_G00418	Zjn_sc00001.1.g06230.1.am.mk	c	Zj_G00418.1	N/A
Zj_G00419	Zjn_sc00001.1.g06230.1.am.mk	c	Zj_G00419.1	N/A
Zj_G00420	Zjn_sc00001.1.g06240.1.sm.mkhc	j	Zj_G00420.1	Uncharacterized protein
Zj_G00421	Zjn_sc00001.1.g06260.1.sm.mkhc	j	Zj_G00421.2	N/A
Zj_G00422	Zjn_sc00001.1.g06270.1.am.mk	j	Zj_G00422.1	N/A
Zj_G00423	Zjn_sc00001.1.g06280.1.am.mk	j	Zj_G00423.1	Uncharacterized protein (Fragment)
Zj_G00424	Zjn_sc00001.1.g06300.1.sm.mkhc	=	Zj_G00424.1	Remorin_C domain-containing protein
Zj_G00425	Zjn_sc00001.1.g06310.1.sm.mkhc	j	Zj_G00425.5	Uncharacterized protein
Zj_G00426	Zjn_sc00001.1.g06320.1.am.mk	j	Zj_G00426.1	N/A
Zj_G00427	Zjn_sc00001.1.g06380.1.sm.mkhc	j	Zj_G00427.1	Uncharacterized protein
Zj_G00428	Zjn_sc00001.1.g06390.1.am.mkhc	m	Zj_G00428.1	SANT domain-containing protein (Fragment)
Zj_G00429	Zjn_sc00001.1.g06450.1.am.mk	k	Zj_G00429.1	GRAS domain-containing protein
Zj_G00430	Zjn_sc00001.1.g06460.1.am.mk	e	Zj_G00430.1	Uncharacterized protein
Zj_G00431	Zjn_sc00001.1.g06470.1.am.mkhc	m	Zj_G00431.1	N/A
Zj_G00432	Zjn_sc00001.1.g06490.1.sm.mk	=	Zj_G00432.1	TIR domain-containing protein (Fragment)
Zj_G00433	Zjn_sc00001.1.g06410.1.sm.mkhc	j	Zj_G00433.1	Putative symbiosis receptor-like kinase
Zj_G00434	Zjn_sc00001.1.g06500.1.am.mk	n	Zj_G00434.1	NAC domain-containing protein (Fragment)
Zj_G00435	Zjn_sc00001.1.g06570.1.sm.mk	k	Zj_G00435.1	Putative cell wall protein
Zj_G00436	Zjn_sc00001.1.g06530.1.sm.mkhc	k	Zj_G00436.1	Protein-serine/threonine phosphatase
Zj_G00437	Zjn_sc00001.1.g06590.1.sm.mk	=	Zj_G00437.1	Uncharacterized protein
Zj_G00438	Zjn_sc00001.1.g06600.1.sm.mkhc	j	Zj_G00438.1	N/A
Zj_G00439	Zjn_sc00001.1.g06660.1.am.mk	j	Zj_G00439.1	N/A
Zj_G00440	Zjn_sc00001.1.g06670.1.am.mk	o	Zj_G00440.2	N/A
Zj_G00441	Zjn_sc00001.1.g06630.1.sm.mkhc	j	Zj_G00441.1	Secretory carrier-associated membrane protein
Zj_G00442	Zjn_sc00001.1.g06640.1.sm.mk	j	Zj_G00442.1	Pyr_redox_2 domain-containing protein
Zj_G00443	Zjn_sc00001.1.g06690.1.sm.mkhc	j	Zj_G00443.2	N/A
Zj_G00444	Zjn_sc00001.1.g06700.1.sm.mkhc	j	Zj_G00444.1	Protein FAR1-RELATED SEQUENCE
Zj_G00445	Zjn_sc00001.1.g06710.1.am.mk	c	Zj_G00445.1	N/A
Zj_G00446	Zjn_sc00001.1.g06730.1.sm.mk	=	Zj_G00446.1	N/A
Zj_G00447	Zjn_sc00001.1.g06750.1.sm.mk	k	Zj_G00447.1	Uncharacterized protein (Fragment)
Zj_G00448	Zjn_sc00001.1.g06770.1.sm.mkhc	j	Zj_G00448.1	DAGKc domain-containing protein
Zj_G00449	N/A	N/A	N/A	N/A
Zj_G00450	Zjn_sc00001.1.g06780.1.am.mk	n	Zj_G00450.6	N/A
Zj_G00451	Zjn_sc00001.1.g06820.1.am.mk	k	Zj_G00451.1	MFS domain-containing protein
Zj_G00452	Zjn_sc00001.1.g06840.1.sm.mkhc	j	Zj_G00452.1	F-box domain-containing protein
Zj_G00453	Zjn_sc00001.1.g06800.1.sm.mkhc	j	Zj_G00453.1	Uncharacterized protein
Zj_G00454	Zjn_sc00001.1.g06810.1.sm.mkhc	=	Zj_G00454.1	Chlorophyll a-b binding protein, chloroplastic
Zj_G00455	Zjn_sc00001.1.g06850.1.am.mk	j	Zj_G00455.1	Dynein light chain
Zj_G00456	Zjn_sc00001.1.g06870.1.sm.mkhc	m	Zj_G00456.2	Uncharacterized protein
Zj_G00457	Zjn_sc00001.1.g06890.1.sm.mkhc	m	Zj_G00457.1	MFS domain-containing protein
Zj_G00458	N/A	N/A	N/A	N/A
Zj_G00459	Zjn_sc00001.1.g06920.1.am.mk	c	Zj_G00459.1	N/A
Zj_G00460	N/A	N/A	N/A	N/A
Zj_G00461	Zjn_sc00001.1.g06950.1.sm.mkhc	j	Zj_G00461.1	Vesicle-associated protein 4-2
Zj_G00462	Zjn_sc00001.1.g06610.1.sm.mkhc	j	Zj_G00462.7	Uncharacterized protein
Zj_G00463	Zjn_sc00001.1.g06620.1.am.mkhc	j	Zj_G00463.3	SEC7 domain-containing protein
Zj_G00464	N/A	N/A	N/A	N/A
Zj_G00465	Zjn_sc00001.1.g06990.1.sm.mk	n	Zj_G00465.1	N/A
Zj_G00466	Zjn_sc00001.1.g07040.1.am.mk	n	Zj_G00466.1	Transcription factor MYB102
Zj_G00467	Zjn_sc00001.1.g07000.1.sm.mkhc	n	Zj_G00467.1	N/A
Zj_G00468	Zjn_sc00001.1.g06980.1.sm.mk	=	Zj_G00468.1	N/A
Zj_G00469	Zjn_sc00001.1.g06970.1.sm.mkhc	c	Zj_G00469.1	Uncharacterized protein
Zj_G00470	Zjn_sc00001.1.g07060.1.am.mk	x	Zj_G00470.1	ABC1 domain-containing protein
Zj_G00471	Zjn_sc00001.1.g07080.1.am.mk	p	Zj_G00471.1	Os01g0869450 protein (Fragment)
Zj_G00472	Zjn_sc00001.1.g07090.1.am.mkhc	m	Zj_G00472.1	Uncharacterized protein
Zj_G00473	Zjn_sc00001.1.g07100.1.sm.mkhc	j	Zj_G00473.1	Uncharacterized protein
Zj_G00474	Zjn_sc00001.1.g07120.1.sm.mkhc	j	Zj_G00474.1	MI domain-containing protein (Fragment)
Zj_G00475	N/A	N/A	N/A	N/A
Zj_G00476	Zjn_sc00001.1.g07160.1.am.mk	k	Zj_G00476.1	N/A
Zj_G00477	Zjn_sc00001.1.g07180.1.sm.mkhc	j	Zj_G00477.1	Uncharacterized protein
Zj_G00478	N/A	N/A	N/A	N/A
Zj_G00479	Zjn_sc00001.1.g07190.1.sm.mk	o	Zj_G00479.1	N/A
Zj_G00480	N/A	N/A	N/A	N/A
Zj_G00481	N/A	N/A	N/A	N/A
Zj_G00482	Zjn_sc00001.1.g07140.1.sm.mkhc	n	Zj_G00482.9	Uncharacterized protein
Zj_G00483	Zjn_sc00001.1.g07230.1.am.mk	x	Zj_G00483.1	N/A
Zj_G00484	Zjn_sc00001.1.g07250.1.sm.mk	=	Zj_G00484.1	CSLF3-cellulose synthase-like family F
Zj_G00485	-	u	Zj_G00485.1	N/A
Zj_G00486	N/A	N/A	N/A	N/A
Zj_G00487	Zjn_sc00001.1.g07290.1.am.mk	o	Zj_G00487.1	N/A
Zj_G00488	Zjn_sc00001.1.g07320.1.am.mk	o	Zj_G00488.1	N/A
Zj_G00489	Zjn_sc00001.1.g07330.1.am.mkhc	n	Zj_G00489.1	N/A
Zj_G00490	Zjn_sc00001.1.g07350.1.sm.mkhc	n	Zj_G00490.1	Receptor-like serine/threonine-protein kinase
Zj_G00491	Zjn_sc00001.1.g07370.1.am.mk	j	Zj_G00491.1	Non-specific serine/threonine protein kinase (Fragment)
Zj_G00492	Zjn_sc00001.1.g07390.1.sm.mkhc	j	Zj_G00492.1	N/A
Zj_G00493	Zjn_sc00001.1.g07410.1.am.mkhc	j	Zj_G00493.1	PI31_Prot_N domain-containing protein
Zj_G00494	-	u	Zj_G00494.1	Uncharacterized protein
Zj_G00495	N/A	N/A	N/A	N/A
Zj_G00496	Zjn_sc00001.1.g07470.1.sm.mkhc	j	Zj_G00496.1	Pentatricopeptide repeat-containing protein
Zj_G00497	Zjn_sc00001.1.g07470.1.sm.mkhc	j	Zj_G00497.1	N/A
Zj_G00498	Zjn_sc00001.1.g07510.1.am.mk	x	Zj_G00498.1	Pectate lyase (Fragment)
Zj_G00499	Zjn_sc00001.1.g07530.1.sm.mk	k	Zj_G00499.1	RF_PROK_I domain-containing protein
Zj_G00500	Zjn_sc00001.1.g07570.1.am.mk	o	Zj_G00500.1	N/A
Zj_G00501	Zjn_sc00001.1.g07580.1.sm.mkhc	=	Zj_G00501.1	Uncharacterized protein (Fragment)
Zj_G00502	Zjn_sc00001.1.g07600.1.es.mkhc	=	Zj_G00502.1	GRAS domain-containing protein
Zj_G00503	Zjn_sc00001.1.g07560.1.am.mk	n	Zj_G00503.9	NPH3 domain-containing protein
Zj_G00504	Zjn_sc00001.1.g07650.1.am.mk	j	Zj_G00504.1	N/A
Zj_G00505	Zjn_sc00001.1.g07640.1.am.mk	j	Zj_G00505.2	N/A
Zj_G00506	Zjn_sc00001.1.g07660.1.am.mkhc	=	Zj_G00506.2	Uncharacterized protein
Zj_G00507	Zjn_sc00001.1.g07670.1.sm.mkhc	=	Zj_G00507.1	Uncharacterized protein
Zj_G00508	Zjn_sc00001.1.g07710.1.sm.mk	o	Zj_G00508.1	N/A
Zj_G00509	Zjn_sc00001.1.g07680.1.sm.mkhc	=	Zj_G00509.1	Beta-amylase
Zj_G00510	Zjn_sc00001.1.g07720.1.am.mk	n	Zj_G00510.1	N/A
Zj_G00511	Zjn_sc00001.1.g07730.1.sm.mkhc	j	Zj_G00511.1	BHLH transcription factor bHLH57
Zj_G00512	-	u	Zj_G00512.1	Uncharacterized protein
Zj_G00513	Zjn_sc00001.1.g07750.1.am.mk	j	Zj_G00513.2	ANK_REP_REGION domain-containing protein (Fragment)
Zj_G00514	-	u	Zj_G00514.1	N/A
Zj_G00515	Zjn_sc00001.1.g07798.1.br	p	Zj_G00515.1	Glucan endo-1,3-beta-D-glucosidase (Fragment)
Zj_G00516	Zjn_sc00001.1.g07798.1.br	x	Zj_G00516.1	N/A
Zj_G00517	Zjn_sc00001.1.g07770.1.am.mkhc	j	Zj_G00517.2	Uncharacterized protein (Fragment)
Zj_G00518	Zjn_sc00001.1.g07780.1.sm.mkhc	j	Zj_G00518.1	Uncharacterized protein
Zj_G00519	Zjn_sc00001.1.g07790.1.am.mk	x	Zj_G00519.1	N/A
Zj_G00520	Zjn_sc00001.1.g07820.1.sm.mkhc	j	Zj_G00520.2	WD_REPEATS_REGION domain-containing protein
Zj_G00521	Zjn_sc00001.1.g07830.1.am.mkhc	j	Zj_G00521.1	RPN13_C domain-containing protein
Zj_G00522	Zjn_sc00001.1.g07840.1.sm.mkhc	j	Zj_G00522.1	N/A
Zj_G00523	N/A	N/A	N/A	N/A
Zj_G00524	Zjn_sc00001.1.g07860.1.sm.mk	j	Zj_G00524.1	N/A
Zj_G00525	N/A	N/A	N/A	N/A
Zj_G00526	Zjn_sc00001.1.g07890.1.sm.mkhc	j	Zj_G00526.1	N/A
Zj_G00527	Zjn_sc00001.1.g07870.1.am.mk	j	Zj_G00527.3	Protein kinase domain-containing protein
Zj_G00528	Zjn_sc00001.1.g07910.1.sm.mkhc	o	Zj_G00528.1	Reverse transcriptase domain-containing protein
Zj_G00529	Zjn_sc00001.1.g07900.1.am.mk	=	Zj_G00529.4	N/A
Zj_G00530	N/A	N/A	N/A	N/A
Zj_G00531	Zjn_sc00001.1.g07910.1.sm.mkhc	j	Zj_G00531.1	N/A
Zj_G00532	Zjn_sc00001.1.g07930.1.sm.mk	j	Zj_G00532.2	Uncharacterized protein
Zj_G00533	Zjn_sc00001.1.g07940.1.sm.mkhc	j	Zj_G00533.1	Gnk2-homologous domain-containing protein
Zj_G00534	Zjn_sc00001.1.g07950.1.sm.mk	j	Zj_G00534.1	Uncharacterized protein
Zj_G00535	Zjn_sc00001.1.g07960.1.am.mk	x	Zj_G00535.1	N/A
Zj_G00536	Zjn_sc00001.1.g07960.1.am.mk	n	Zj_G00536.1	N/A
Zj_G00537	Zjn_sc00001.1.g07990.1.sm.mk	j	Zj_G00537.1	Uncharacterized protein
Zj_G00538	Zjn_sc00001.1.g08010.1.am.mk	m	Zj_G00538.1	ANK_REP_REGION domain-containing protein (Fragment)
Zj_G00539	Zjn_sc00001.1.g08020.1.sm.mkhc	j	Zj_G00539.1	N/A
Zj_G00540	Zjn_sc00001.1.g08030.1.sm.mkhc	m	Zj_G00540.1	N/A
Zj_G00541	Zjn_sc00001.1.g08060.1.sm.mkhc	j	Zj_G00541.1	N/A
Zj_G00542	Zjn_sc00001.1.g07970.1.cf-es.mkhc	j	Zj_G00542.5	Uncharacterized protein
Zj_G00543	Zjn_sc00001.1.g07970.1.cf-es.mkhc	x	Zj_G00543.9	Uncharacterized protein (Fragment)
Zj_G00544	Zjn_sc00001.1.g08050.1.am.mk	j	Zj_G00544.3	Uncharacterized protein
Zj_G00545	Zjn_sc00001.1.g08070.1.sm.mkhc	j	Zj_G00545.1	N/A
Zj_G00546	Zjn_sc00001.1.g08080.1.am.mkhc	j	Zj_G00546.1	Yae1_N domain-containing protein
Zj_G00547	Zjn_sc00001.1.g08110.1.sm.mkhc	j	Zj_G00547.1	SUI1 domain-containing protein
Zj_G00548	Zjn_sc00001.1.g08090.1.sm.mkhc	j	Zj_G00548.1	N/A
Zj_G00549	Zjn_sc00001.1.g08120.1.am.mk	j	Zj_G00549.1	Xyloglucan endotransglucosylase/hydrolase
Zj_G00550	Zjn_sc00001.1.g08130.1.am.mk	x	Zj_G00550.4	N/A
Zj_G00551	Zjn_sc00001.1.g08150.1.am.mk	j	Zj_G00551.1	Uncharacterized protein
Zj_G00552	Zjn_sc00001.1.g08160.1.am.mkhc	j	Zj_G00552.1	N/A
Zj_G00553	Zjn_sc00001.1.g08190.1.sm.mkhc	=	Zj_G00553.2	N/A
Zj_G00554	-	u	Zj_G00554.1	N/A
Zj_G00555	Zjn_sc00001.1.g08200.1.am.mk	j	Zj_G00555.3	N/A
Zj_G00556	Zjn_sc00001.1.g08220.1.am.mkhc	j	Zj_G00556.1	Rab-GAP TBC domain-containing protein
Zj_G00557	Zjn_sc00001.1.g08240.1.am.mk	j	Zj_G00557.1	N/A
Zj_G00558	Zjn_sc00001.1.g08290.1.sm.mkhc	j	Zj_G00558.1	Thioredoxin domain-containing protein
Zj_G00559	Zjn_sc00001.1.g08310.1.sm.mkhc	=	Zj_G00559.1	Uncharacterized protein
Zj_G00560	Zjn_sc00001.1.g08320.1.sm.mk	x	Zj_G00560.2	N/A
Zj_G00561	Zjn_sc00001.1.g08330.1.sm.mkhc	=	Zj_G00561.1	Glucose-6-phosphate/phosphate translocator 2
Zj_G00562	Zjn_sc00001.1.g08340.1.am.mkhc	m	Zj_G00562.1	N/A
Zj_G00563	Zjn_sc00001.1.g08360.1.sm.mkhc	j	Zj_G00563.1	Uncharacterized protein
Zj_G00564	Zjn_sc00001.1.g08410.1.am.mk	j	Zj_G00564.1	ANK_REP_REGION domain-containing protein (Fragment)
Zj_G00565	Zjn_sc00001.1.g08430.1.sm.mkhc	o	Zj_G00565.2	Uncharacterized protein
Zj_G00566	Zjn_sc00001.1.g08390.1.sm.mkhc	j	Zj_G00566.3	Glutamate receptor
Zj_G00567	Zjn_sc00001.1.g08450.1.sm.mkhc	n	Zj_G00567.2	Uncharacterized protein (Fragment)
Zj_G00568	Zjn_sc00001.1.g08480.1.am.mk	=	Zj_G00568.1	N/A
Zj_G00569	Zjn_sc00001.1.g08490.1.sm.mkhc	j	Zj_G00569.1	Uncharacterized protein
Zj_G00570	N/A	N/A	N/A	N/A
Zj_G00571	Zjn_sc00001.1.g08500.1.sm.mk	c	Zj_G00571.1	N/A
Zj_G00572	Zjn_sc00001.1.g08500.1.sm.mk	i	Zj_G00572.1	N/A
Zj_G00573	N/A	N/A	N/A	N/A
Zj_G00574	Zjn_sc00001.1.g08530.1.am.mk	j	Zj_G00574.1	SHSP domain-containing protein
Zj_G00575	Zjn_sc00001.1.g08550.1.am.mk	e	Zj_G00575.1	Uncharacterized protein
Zj_G00576	Zjn_sc00001.1.g08540.1.sm.mkhc	j	Zj_G00576.1	Uncharacterized protein
Zj_G00577	Zjn_sc00001.1.g08580.1.am.mk	k	Zj_G00577.1	N/A
Zj_G00578	Zjn_sc00001.1.g08610.1.am.mkhc	=	Zj_G00578.1	Sialidase domain-containing protein (Fragment)
Zj_G00579	N/A	N/A	N/A	N/A
Zj_G00580	Zjn_sc00001.1.g08660.1.sm.mk	=	Zj_G00580.1	BTB/POZ and MATH domain-containing protein 2-like
Zj_G00581	Zjn_sc00001.1.g08630.1.am.mk	j	Zj_G00581.1	Protein-serine/threonine phosphatase (Fragment)
Zj_G00582	Zjn_sc00001.1.g08670.1.am.mk	p	Zj_G00582.1	N/A
Zj_G00583	Zjn_sc00001.1.g08650.1.sm.mkhc	j	Zj_G00583.2	N/A
Zj_G00584	Zjn_sc00001.1.g08680.1.sm.mkhc	j	Zj_G00584.2	Uncharacterized protein
Zj_G00585	Zjn_sc00001.1.g08690.1.sm.mk	j	Zj_G00585.5	N/A
Zj_G00586	Zjn_sc00001.1.g08700.1.sm.mkhc	j	Zj_G00586.1	N/A
Zj_G00587	N/A	N/A	N/A	N/A
Zj_G00588	Zjn_sc00001.1.g08710.1.sm.mk	j	Zj_G00588.4	N/A
Zj_G00589	N/A	N/A	N/A	N/A
Zj_G00590	Zjn_sc00001.1.g08720.1.am.mk	e	Zj_G00590.1	N/A
Zj_G00591	Zjn_sc00001.1.g08730.1.sm.mk	n	Zj_G00591.1	Nodulin homeobox (Fragment)
Zj_G00592	Zjn_sc00001.1.g08760.1.sm.mkhc	j	Zj_G00592.3	Uncharacterized protein
Zj_G00593	Zjn_sc00001.1.g08780.1.am.mk	j	Zj_G00593.1	Uncharacterized protein
Zj_G00594	Zjn_sc00001.1.g08790.1.sm.mkhc	j	Zj_G00594.6	N/A
Zj_G00595	Zjn_sc00001.1.g08810.1.sm.mkhc	c	Zj_G00595.1	N/A
Zj_G00596	N/A	N/A	N/A	N/A
Zj_G00597	N/A	N/A	N/A	N/A
Zj_G00598	Zjn_sc00001.1.g08820.1.am.mkhc	j	Zj_G00598.1	Bromo domain-containing protein
Zj_G00599	Zjn_sc00001.1.g08800.1.sm.mkhc	j	Zj_G00599.3	N/A
Zj_G00600	Zjn_sc00001.1.g08850.1.sm.mkhc	j	Zj_G00600.1	N/A
Zj_G00601	Zjn_sc00001.1.g08860.1.am.mk	j	Zj_G00601.3	Uncharacterized protein
Zj_G00602	N/A	N/A	N/A	N/A
Zj_G00603	Zjn_sc00001.1.g08870.1.sm.mkhc	j	Zj_G00603.2	Methionine aminopeptidase
Zj_G00604	N/A	N/A	N/A	N/A
Zj_G00605	-	u	Zj_G00605.1	N/A
Zj_G00606	N/A	N/A	N/A	N/A
Zj_G00607	Zjn_sc00001.1.g08890.1.am.mk	c	Zj_G00607.1	N/A
Zj_G00608	-	u	Zj_G00608.3	N/A
Zj_G00609	Zjn_sc00001.1.g08900.1.sm.mkhc	=	Zj_G00609.1	Putative 5
Zj_G00610	Zjn_sc00001.1.g08930.1.am.mk	o	Zj_G00610.1	Os07g0509700 protein (Fragment)
Zj_G00611	Zjn_sc00001.1.g08980.1.am.mk	n	Zj_G00611.1	Dof-type domain-containing protein
Zj_G00612	Zjn_sc00001.1.g09030.1.sm.mkhc	=	Zj_G00612.1	N/A
Zj_G00613	Zjn_sc00001.1.g09040.1.sm.mkhc	j	Zj_G00613.1	Uncharacterized protein (Fragment)
Zj_G00614	N/A	N/A	N/A	N/A
Zj_G00615	Zjn_sc00001.1.g08950.1.sm.mkhc	j	Zj_G00615.3	Uncharacterized protein
Zj_G00616	N/A	N/A	N/A	N/A
Zj_G00617	Zjn_sc00001.1.g09100.1.am.mkhc	m	Zj_G00617.1	Protein-serine/threonine phosphatase
Zj_G00618	Zjn_sc00001.1.g09070.1.am.mk	x	Zj_G00618.1	N/A
Zj_G00619	Zjn_sc00001.1.g09080.1.am.mk	o	Zj_G00619.1	N/A
Zj_G00620	Zjn_sc00001.1.g09080.1.am.mk	x	Zj_G00620.2	N/A
Zj_G00621	Zjn_sc00001.1.g09130.1.am.mkhc	=	Zj_G00621.1	N/A
Zj_G00622	Zjn_sc00001.1.g09110.1.sm.mk	o	Zj_G00622.1	Uncharacterized protein
Zj_G00623	Zjn_sc00001.1.g09110.1.sm.mk	x	Zj_G00623.2	N/A
Zj_G00624	Zjn_sc00001.1.g09120.1.sm.mk	x	Zj_G00624.1	N/A
Zj_G00625	Zjn_sc00001.1.g09180.1.am.mk	c	Zj_G00625.1	Uncharacterized protein
Zj_G00626	Zjn_sc00001.1.g09170.1.am.mk	j	Zj_G00626.1	Uncharacterized protein
Zj_G00627	-	u	Zj_G00627.1	N/A
Zj_G00628	Zjn_sc00001.1.g09180.1.am.mk	c	Zj_G00628.1	Glycosyltransferase (Fragment)
Zj_G00629	Zjn_sc00001.1.g09190.1.am.mk	p	Zj_G00629.1	Glycosyltransferase
Zj_G00630	Zjn_sc00001.1.g09220.1.sm.mkhc	k	Zj_G00630.1	Uncharacterized protein
Zj_G00631	Zjn_sc00001.1.g09230.1.am.mkhc	j	Zj_G00631.2	RING-type domain-containing protein
Zj_G00632	Zjn_sc00001.1.g09250.1.sm.mk	=	Zj_G00632.1	N/A
Zj_G00633	Zjn_sc00001.1.g09240.1.am.mk	n	Zj_G00633.1	Malectin_like domain-containing protein
Zj_G00634	Zjn_sc00001.1.g09260.1.sm.mkhc	m	Zj_G00634.1	#VALUE!
Zj_G00635	Zjn_sc00001.1.g09290.1.sm.mkhc	j	Zj_G00635.1	N/A
Zj_G00636	Zjn_sc00001.1.g09310.1.am.mk	k	Zj_G00636.1	N/A
Zj_G00637	Zjn_sc00001.1.g09380.1.am.mk	o	Zj_G00637.1	N/A
Zj_G00638	Zjn_sc00001.1.g09390.1.sm.mkhc	=	Zj_G00638.1	N/A
Zj_G00639	Zjn_sc00001.1.g09350.1.sm.mk	j	Zj_G00639.1	N/A
Zj_G00640	Zjn_sc00001.1.g09340.1.am.mkhc	j	Zj_G00640.7	N/A
Zj_G00641	Zjn_sc00001.1.g09420.1.am.mk	x	Zj_G00641.1	Uncharacterized protein
Zj_G00642	Zjn_sc00001.1.g09460.1.sm.mkhc	n	Zj_G00642.2	Protein FAR1-RELATED SEQUENCE
Zj_G00643	Zjn_sc00001.1.g09470.1.sm.mkhc	n	Zj_G00643.1	Protein FAR1-RELATED SEQUENCE
Zj_G00644	N/A	N/A	N/A	N/A
Zj_G00645	Zjn_sc00001.1.g09480.1.sm.mkhc	j	Zj_G00645.1	Malic enzyme
Zj_G00646	-	u	Zj_G00646.1	Uncharacterized protein
Zj_G00647	Zjn_sc00001.1.g09550.1.sm.mkhc	=	Zj_G00647.1	ATP synthase delta chain
Zj_G00648	Zjn_sc00001.1.g09540.1.sm.mkhc	j	Zj_G00648.1	Helicase ATP-binding domain-containing protein
Zj_G00649	Zjn_sc00001.1.g09560.1.sm.mkhc	j	Zj_G00649.2	Casein kinase II subunit beta
Zj_G00650	N/A	N/A	N/A	N/A
Zj_G00651	Zjn_sc00001.1.g09570.1.sm.mk	=	Zj_G00651.1	F-box domain-containing protein
Zj_G00652	Zjn_sc00001.1.g09580.1.sm.mkhc	m	Zj_G00652.1	Uncharacterized protein
Zj_G00653	Zjn_sc00001.1.g09590.1.sm.mk	j	Zj_G00653.2	Zeaxanthin epoxidaseic-like
Zj_G00654	Zjn_sc00001.1.g09600.1.sm.mkhc	=	Zj_G00654.1	N/A
Zj_G00655	Zjn_sc00001.1.g09610.1.sm.mkhc	j	Zj_G00655.1	VASt domain-containing protein (Fragment)
Zj_G00656	Zjn_sc00001.1.g09640.1.am.mk	o	Zj_G00656.1	N/A
Zj_G00657	Zjn_sc00001.1.g09660.1.am.mk	c	Zj_G00657.1	N/A
Zj_G00658	Zjn_sc00001.1.g09690.1.sm.mkhc	j	Zj_G00658.1	CAMTA11 (Fragment)
Zj_G00659	Zjn_sc00001.1.g09650.1.sm.mk	j	Zj_G00659.1	N/A
Zj_G00660	Zjn_sc00001.1.g09740.1.sm.mkhc	j	Zj_G00660.1	N/A
Zj_G00661	Zjn_sc00001.1.g09750.1.sm.mkhc	e	Zj_G00661.1	Uncharacterized protein
Zj_G00662	Zjn_sc00001.1.g09750.1.sm.mkhc	n	Zj_G00662.1	N/A
Zj_G00663	Zjn_sc00001.1.g09760.1.sm.mkhc	j	Zj_G00663.1	N/A
Zj_G00664	Zjn_sc00001.1.g09780.1.am.mk	n	Zj_G00664.1	N/A
Zj_G00665	Zjn_sc00001.1.g09800.1.sm.mkhc	m	Zj_G00665.1	Coatomer subunit alpha
Zj_G00666	-	u	Zj_G00666.1	N/A
Zj_G00667	-	u	Zj_G00667.1	Protein RFT1 homolog
Zj_G00668	Zjn_sc00001.1.g09840.1.am.mk	n	Zj_G00668.1	J domain-containing protein
Zj_G00669	Zjn_sc00001.1.g09890.1.sm.mk	o	Zj_G00669.1	N/A
Zj_G00670	Zjn_sc00001.1.g09860.1.sm.mkhc	j	Zj_G00670.6	p53 and DNA damage-regulated protein 1
Zj_G00671	Zjn_sc00001.1.g09870.1.sm.mkhc	j	Zj_G00671.1	N/A
Zj_G00672	Zjn_sc00001.1.g09920.1.am.mkhc	j	Zj_G00672.1	Uncharacterized protein (Fragment)
Zj_G00673	N/A	N/A	N/A	N/A
Zj_G00674	Zjn_sc00001.1.g10020.1.sm.mkhc	=	Zj_G00674.1	N/A
Zj_G00675	Zjn_sc00001.1.g09820.1.sm.mk	j	Zj_G00675.5	N/A
Zj_G00676	Zjn_sc00001.1.g09930.1.cf-es.mkhc	=	Zj_G00676.1	Uncharacterized protein
Zj_G00677	Zjn_sc00001.1.g09940.1.sm.mkhc	j	Zj_G00677.3	Uncharacterized protein
Zj_G00678	N/A	N/A	N/A	N/A
Zj_G00679	Zjn_sc00001.1.g09950.1.sm.mkhc	n	Zj_G00679.2	AAA domain-containing protein (Fragment)
Zj_G00680	Zjn_sc00001.1.g09960.1.cf.mkhc	=	Zj_G00680.1	Uncharacterized protein (Fragment)
Zj_G00681	Zjn_sc00001.1.g09970.1.sm.mkhc	j	Zj_G00681.1	Uncharacterized protein
Zj_G00682	Zjn_sc00001.1.g10050.1.am.mk	j	Zj_G00682.1	N/A
Zj_G00683	Zjn_sc00001.1.g10060.1.am.mk	j	Zj_G00683.1	Amidase domain-containing protein
Zj_G00684	Zjn_sc00001.1.g10080.1.es.mkhc	=	Zj_G00684.1	DUF4050 domain-containing protein
Zj_G00685	Zjn_sc00001.1.g10090.1.sm.mkhc	j	Zj_G00685.1	Vacuolar protein sorting-associated protein 24-like protein 1
Zj_G00686	Zjn_sc00001.1.g10100.1.am.mkhc	j	Zj_G00686.1	N/A
Zj_G00687	Zjn_sc00001.1.g10120.1.am.mk	x	Zj_G00687.1	RING-type domain-containing protein
Zj_G00688	N/A	N/A	N/A	N/A
Zj_G00689	-	u	Zj_G00689.1	N/A
Zj_G00690	N/A	N/A	N/A	N/A
Zj_G00691	-	u	Zj_G00691.1	N/A
Zj_G00692	Zjn_sc00001.1.g10260.1.am.mk	k	Zj_G00692.1	N/A
Zj_G00693	N/A	N/A	N/A	N/A
Zj_G00694	-	u	Zj_G00694.1	Integrase catalytic domain-containing protein
Zj_G00695	N/A	N/A	N/A	N/A
Zj_G00696	Zjn_sc00001.1.g10310.1.am.mk	x	Zj_G00696.1	N/A
Zj_G00697	N/A	N/A	N/A	N/A
Zj_G00698	Zjn_sc00001.1.g10320.1.sm.mkhc	=	Zj_G00698.1	N/A
Zj_G00699	Zjn_sc00001.1.g10360.1.am.mk	=	Zj_G00699.1	Uncharacterized protein
Zj_G00700	Zjn_sc00001.1.g10380.1.sm.mkhc	j	Zj_G00700.1	GRIP domain-containing protein
Zj_G00701	Zjn_sc00001.1.g10410.1.sm.mkhc	n	Zj_G00701.2	Protein kinase domain-containing protein
Zj_G00702	Zjn_sc00001.1.g10420.1.sm.mkhc	j	Zj_G00702.2	Uncharacterized protein (Fragment)
Zj_G00703	Zjn_sc00001.1.g10440.1.sm.mkhc	j	Zj_G00703.1	N/A
Zj_G00704	Zjn_sc00001.1.g10510.1.sm.mkhc	j	Zj_G00704.1	SET domain-containing protein (Fragment)
Zj_G00705	Zjn_sc00001.1.g10530.1.sm.mkhc	j	Zj_G00705.1	Non-specific serine/threonine protein kinase
Zj_G00706	Zjn_sc00001.1.g10540.1.sm.mkhc	n	Zj_G00706.2	N/A
Zj_G00707	N/A	N/A	N/A	N/A
Zj_G00708	Zjn_sc00001.1.g10550.1.am.mkhc	=	Zj_G00708.1	Coatomer subunit delta
Zj_G00709	N/A	N/A	N/A	N/A
Zj_G00710	N/A	N/A	N/A	N/A
Zj_G00711	Zjn_sc00001.1.g10640.1.sm.mkhc	j	Zj_G00711.6	N/A
Zj_G00712	Zjn_sc00001.1.g10640.1.sm.mkhc	i	Zj_G00712.5	Uncharacterized protein
Zj_G00713	Zjn_sc00001.1.g10640.1.sm.mkhc	i	Zj_G00713.2	N/A
Zj_G00714	Zjn_sc00001.1.g10640.1.sm.mkhc	j	Zj_G00714.1	N/A
Zj_G00715	-	u	Zj_G00715.1	Uncharacterized protein
Zj_G00716	Zjn_sc00001.1.g10670.1.am.mk	j	Zj_G00716.1	N/A
Zj_G00717	Zjn_sc00001.1.g10690.1.sm.mkhc	j	Zj_G00717.1	N/A
Zj_G00718	N/A	N/A	N/A	N/A
Zj_G00719	Zjn_sc00001.1.g10730.1.am.mk	=	Zj_G00719.1	Lecithin-cholesterol acyltransferase-like 1
Zj_G00720	N/A	N/A	N/A	N/A
Zj_G00721	Zjn_sc00001.1.g10770.1.am.mk	j	Zj_G00721.1	N/A
Zj_G00722	Zjn_sc00001.1.g10690.1.sm.mkhc	j	Zj_G00722.3	N/A
Zj_G00723	N/A	N/A	N/A	N/A
Zj_G00724	Zjn_sc00001.1.g10790.1.sm.mkhc	j	Zj_G00724.1	N/A
Zj_G00725	Zjn_sc00001.1.g10790.1.sm.mkhc	i	Zj_G00725.1	N/A
Zj_G00726	Zjn_sc00001.1.g10840.1.sm.mkhc	j	Zj_G00726.2	Uncharacterized protein
Zj_G00727	Zjn_sc00001.1.g10880.1.sm.mk	m	Zj_G00727.1	Inhibitor I9 domain-containing protein
Zj_G00728	Zjn_sc00001.1.g10850.1.sm.mkhc	j	Zj_G00728.9	N/A
Zj_G00729	Zjn_sc00001.1.g10890.1.sm.mkhc	j	Zj_G00729.1	N/A
Zj_G00730	Zjn_sc00001.1.g10900.1.sm.mkhc	=	Zj_G00730.1	Uncharacterized protein
Zj_G00731	Zjn_sc00001.1.g10930.1.sm.mkhc	n	Zj_G00731.1	HTH myb-type domain-containing protein
Zj_G00732	Zjn_sc00001.1.g10950.1.sm.mk	j	Zj_G00732.2	HTH myb-type domain-containing protein
Zj_G00733	Zjn_sc00001.1.g10970.1.am.mk	o	Zj_G00733.1	N/A
Zj_G00734	N/A	N/A	N/A	N/A
Zj_G00735	Zjn_sc00001.1.g11090.1.sm.mkhc	j	Zj_G00735.1	Uncharacterized protein
Zj_G00736	Zjn_sc00001.1.g11010.1.sm.mkhc	j	Zj_G00736.1	Non-lysosomal glucosylceramidase
Zj_G00737	N/A	N/A	N/A	N/A
Zj_G00738	N/A	N/A	N/A	N/A
Zj_G00739	Zjn_sc00001.1.g11100.1.am.mk	x	Zj_G00739.1	N/A
Zj_G00740	Zjn_sc00001.1.g11100.1.am.mk	o	Zj_G00740.1	Uncharacterized protein
Zj_G00741	Zjn_sc00001.1.g11120.1.am.mk	=	Zj_G00741.1	Uncharacterized protein
Zj_G00742	N/A	N/A	N/A	N/A
Zj_G00743	N/A	N/A	N/A	N/A
Zj_G00744	Zjn_sc00001.1.g11150.1.sm.mkhc	=	Zj_G00744.1	Uncharacterized protein
Zj_G00745	-	u	Zj_G00745.1	N/A
Zj_G00746	N/A	N/A	N/A	N/A
Zj_G00747	N/A	N/A	N/A	N/A
Zj_G00748	N/A	N/A	N/A	N/A
Zj_G00749	Zjn_sc00001.1.g11420.1.am.mk	x	Zj_G00749.1	N/A
Zj_G00750	Zjn_sc00001.1.g11570.1.am.mk	c	Zj_G00750.1	N/A
Zj_G00751	-	u	Zj_G00751.1	N/A
Zj_G00752	Zjn_sc00001.1.g11540.1.sm.mkhc	j	Zj_G00752.2	N/A
Zj_G00753	Zjn_sc00001.1.g11400.1.am.mk	x	Zj_G00753.8	N/A
Zj_G00754	Zjn_sc00001.1.g11580.1.am.mkhc	j	Zj_G00754.6	N/A
Zj_G00755	N/A	N/A	N/A	N/A
Zj_G00756	N/A	N/A	N/A	N/A
Zj_G00757	Zjn_sc00001.1.g11650.1.am.mk	k	Zj_G00757.1	N/A
Zj_G00758	Zjn_sc00001.1.g11600.1.sm.mk	j	Zj_G00758.7	CRAL-TRIO domain-containing protein (Fragment)
Zj_G00759	Zjn_sc00001.1.g11630.1.am.mk	x	Zj_G00759.1	N/A
Zj_G00760	Zjn_sc00001.1.g11640.1.sm.mkhc	j	Zj_G00760.5	N/A
Zj_G00761	Zjn_sc00001.1.g11680.1.sm.mkhc	n	Zj_G00761.1	Uncharacterized protein (Fragment)
Zj_G00762	N/A	N/A	N/A	N/A
Zj_G00763	Zjn_sc00001.1.g11700.1.sm.mkhc	k	Zj_G00763.2	ANK_REP_REGION domain-containing protein
Zj_G00764	N/A	N/A	N/A	N/A
Zj_G00765	N/A	N/A	N/A	N/A
Zj_G00766	Zjn_sc00001.1.g11730.1.am.mk	=	Zj_G00766.1	Uncharacterized protein
Zj_G00767	Zjn_sc00001.1.g11810.1.am.mk	n	Zj_G00767.1	N/A
Zj_G00768	Zjn_sc00001.1.g11780.1.am.mk	n	Zj_G00768.1	N/A
Zj_G00769	N/A	N/A	N/A	N/A
Zj_G00770	Zjn_sc00001.1.g11790.1.am.mkhc	j	Zj_G00770.2	Protein kinase domain-containing protein
Zj_G00771	N/A	N/A	N/A	N/A
Zj_G00772	N/A	N/A	N/A	N/A
Zj_G00773	Zjn_sc00001.1.g11820.1.sm.mkhc	j	Zj_G00773.1	Uncharacterized protein (Fragment)
Zj_G00774	Zjn_sc00001.1.g11830.1.am.mk	o	Zj_G00774.1	N/A
Zj_G00775	N/A	N/A	N/A	N/A
Zj_G00776	Zjn_sc00001.1.g11840.1.sm.mkhc	x	Zj_G00776.2	N/A
Zj_G00777	Zjn_sc00001.1.g11840.1.sm.mkhc	j	Zj_G00777.2	N/A
Zj_G00778	Zjn_sc00001.1.g11940.1.am.mk	n	Zj_G00778.2	N/A
Zj_G00779	Zjn_sc00001.1.g11950.1.am.mk	o	Zj_G00779.1	Uncharacterized protein
Zj_G00780	-	u	Zj_G00780.1	N/A
Zj_G00781	N/A	N/A	N/A	N/A
Zj_G00782	N/A	N/A	N/A	N/A
Zj_G00783	Zjn_sc00001.1.g11850.1.sm.mkhc	k	Zj_G00783.1	N/A
Zj_G00784	Zjn_sc00001.1.g11880.1.sm.mk	k	Zj_G00784.1	DUF1618 domain-containing protein
Zj_G00785	Zjn_sc00001.1.g11980.1.sm.mkhc	j	Zj_G00785.1	Myb_DNA-bind_3 domain-containing protein (Fragment)
Zj_G00786	Zjn_sc00001.1.g12000.1.sm.mkhc	m	Zj_G00786.1	Acetyl-CoA carboxylase
Zj_G00787	N/A	N/A	N/A	N/A
Zj_G00788	Zjn_sc00001.1.g12040.1.am.mk	c	Zj_G00788.1	N/A
Zj_G00789	Zjn_sc00001.1.g12030.1.sm.mkhc	j	Zj_G00789.1	Cellulose synthase
Zj_G00790	Zjn_sc00001.1.g12060.1.am.mkhc	j	Zj_G00790.1	Clu domain-containing protein
Zj_G00791	Zjn_sc00001.1.g12090.1.sm.mkhc	j	Zj_G00791.1	Uncharacterized protein
Zj_G00792	N/A	N/A	N/A	N/A
Zj_G00793	-	u	Zj_G00793.1	N/A
Zj_G00794	Zjn_sc00001.1.g12100.1.am.mk	o	Zj_G00794.2	RNase H domain-containing protein
Zj_G00795	Zjn_sc00001.1.g12110.1.sm.mkhc	j	Zj_G00795.1	N/A
Zj_G00796	Zjn_sc00001.1.g12120.1.am.mkhc	j	Zj_G00796.1	N/A
Zj_G00797	Zjn_sc00001.1.g12150.1.sm.mk	x	Zj_G00797.1	N/A
Zj_G00798	N/A	N/A	N/A	N/A
Zj_G00799	Zjn_sc00001.1.g12180.1.cf-es.mkhc	m	Zj_G00799.2	Uncharacterized protein
Zj_G00800	Zjn_sc00001.1.g12190.1.am.mk	k	Zj_G00800.1	Uncharacterized protein
Zj_G00801	N/A	N/A	N/A	N/A
Zj_G00802	N/A	N/A	N/A	N/A
Zj_G00803	Zjn_sc00001.1.g12220.1.am.mk	y	Zj_G00803.2	Uncharacterized protein (Fragment)
Zj_G00804	Zjn_sc00001.1.g12200.1.am.mk	o	Zj_G00804.2	N/A
Zj_G00805	Zjn_sc00001.1.g12280.1.am.mkhc	j	Zj_G00805.1	Methyltransferase-like protein
Zj_G00806	N/A	N/A	N/A	N/A
Zj_G00807	Zjn_sc00001.1.g12310.1.sm.mkhc	j	Zj_G00807.1	Poly [ADP-ribose] polymerase (Fragment)
Zj_G00808	Zjn_sc00001.1.g12350.1.am.mk	o	Zj_G00808.1	N/A
Zj_G00809	-	u	Zj_G00809.1	N/A
Zj_G00810	Zjn_sc00001.1.g12360.1.sm.mkhc	j	Zj_G00810.1	Starch synthase, chloroplastic/amyloplastic
Zj_G00811	Zjn_sc00001.1.g12390.1.am.mk	k	Zj_G00811.1	Uncharacterized protein
Zj_G00812	Zjn_sc00001.1.g12410.1.am.mk	x	Zj_G00812.2	N/A
Zj_G00813	Zjn_sc00001.1.g12420.1.am.mkhc	j	Zj_G00813.1	Prolyl-tRNA synthetase
Zj_G00814	Zjn_sc00001.1.g12460.1.sm.mk	j	Zj_G00814.1	N/A
Zj_G00815	Zjn_sc00001.1.g12470.1.am.mk	j	Zj_G00815.1	N/A
Zj_G00816	Zjn_sc00001.1.g12480.1.am.mk	n	Zj_G00816.3	N/A
Zj_G00817	N/A	N/A	N/A	N/A
Zj_G00818	Zjn_sc00001.1.g12520.1.sm.mkhc	=	Zj_G00818.1	N/A
Zj_G00819	Zjn_sc00001.1.g12630.1.am.mk	k	Zj_G00819.2	N/A
Zj_G00820	Zjn_sc00001.1.g12680.1.es.mkhc	=	Zj_G00820.1	N/A
Zj_G00821	Zjn_sc00001.1.g12230.1.am.mkhc	j	Zj_G00821.1	N/A
Zj_G00822	N/A	N/A	N/A	N/A
Zj_G00823	Zjn_sc00001.1.g12780.1.sm.mk	j	Zj_G00823.2	N/A
Zj_G00824	N/A	N/A	N/A	N/A
Zj_G00825	N/A	N/A	N/A	N/A
Zj_G00826	N/A	N/A	N/A	N/A
Zj_G00827	Zjn_sc00001.1.g12860.1.sm.mk	k	Zj_G00827.1	N/A
Zj_G00828	Zjn_sc00001.1.g12870.1.sm.mk	k	Zj_G00828.1	Non-specific lipid-transfer protein
Zj_G00829	Zjn_sc00001.1.g12830.1.am.mk	o	Zj_G00829.2	Uncharacterized protein
Zj_G00830	Zjn_sc00001.1.g12820.1.am.mk	j	Zj_G00830.8	N/A
Zj_G00831	Zjn_sc00001.1.g12930.1.am.mkhc	j	Zj_G00831.1	N/A
Zj_G00832	N/A	N/A	N/A	N/A
Zj_G00833	Zjn_sc00001.1.g12950.1.sm.mkhc	j	Zj_G00833.1	DEAD-box ATP-dependent RNA helicase 5
Zj_G00834	Zjn_sc00001.1.g12990.1.am.mk	x	Zj_G00834.1	N/A
Zj_G00835	Zjn_sc00001.1.g13020.1.am.mk	n	Zj_G00835.2	N/A
Zj_G00836	Zjn_sc00001.1.g13030.1.am.mk	n	Zj_G00836.1	Os05g0585601 protein (Fragment)
Zj_G00837	Zjn_sc00001.1.g13040.1.am.mk	c	Zj_G00837.1	N/A
Zj_G00838	Zjn_sc00001.1.g13040.1.am.mk	x	Zj_G00838.2	N/A
Zj_G00839	-	u	Zj_G00839.1	N/A
Zj_G00840	N/A	N/A	N/A	N/A
Zj_G00841	Zjn_sc00001.1.g13120.1.sm.mk	o	Zj_G00841.4	N/A
Zj_G00842	Zjn_sc00002.1.g00050.1.sm.mkhc	=	Zj_G00842.1	CS domain-containing protein
Zj_G00843	N/A	N/A	N/A	N/A
Zj_G00844	N/A	N/A	N/A	N/A
Zj_G00845	Zjn_sc00001.1.g13070.1.sm.mkhc	j	Zj_G00845.2	N/A
Zj_G00846	-	u	Zj_G00846.5	Uncharacterized protein
Zj_G00847	Zjn_sc00002.1.g00070.1.sm.mkhc	=	Zj_G00847.1	30S ribosomal protein S4, chloroplastic
Zj_G00848	Zjn_sc00002.1.g00060.1.sm.mk	=	Zj_G00848.1	Aldose 1-epimerase
Zj_G00849	Zjn_sc00002.1.g00090.1.sm.mkhc	j	Zj_G00849.1	BHLH transcription factor
Zj_G00850	Zjn_sc00002.1.g00130.1.sm.mk	=	Zj_G00850.1	N/A
Zj_G00851	Zjn_sc00002.1.g00100.1.sm.mkhc	j	Zj_G00851.1	N/A
Zj_G00852	Zjn_sc00002.1.g00150.1.am.mkhc	j	Zj_G00852.1	Uncharacterized protein
Zj_G00853	Zjn_sc00002.1.g00180.1.am.mk	x	Zj_G00853.2	N/A
Zj_G00854	Zjn_sc00002.1.g00190.1.sm.mkhc	m	Zj_G00854.1	Glyco_trans_2-like domain-containing protein
Zj_G00855	Zjn_sc00002.1.g00200.1.am.mkhc	j	Zj_G00855.3	N/A
Zj_G00856	Zjn_sc00002.1.g00250.1.am.mk	o	Zj_G00856.1	N/A
Zj_G00857	Zjn_sc00002.1.g00230.1.sm.mkhc	m	Zj_G00857.1	N/A
Zj_G00858	Zjn_sc00002.1.g00240.1.sm.mk	j	Zj_G00858.1	GOLD domain-containing protein
Zj_G00859	N/A	N/A	N/A	N/A
Zj_G00860	Zjn_sc00002.1.g00260.1.am.mk	c	Zj_G00860.1	N/A
Zj_G00861	Zjn_sc00002.1.g00270.1.sm.mk	j	Zj_G00861.1	Uncharacterized protein
Zj_G00862	Zjn_sc00002.1.g00280.1.sm.mkhc	j	Zj_G00862.1	Glucan endo-1,3-beta-D-glucosidase
Zj_G00863	Zjn_sc00002.1.g00300.1.sm.mkhc	n	Zj_G00863.1	Uncharacterized protein
Zj_G00864	Zjn_sc00002.1.g00290.1.es.mkhc	j	Zj_G00864.1	N/A
Zj_G00865	Zjn_sc00002.1.g00310.1.am.mk	o	Zj_G00865.6	CASP-like protein
Zj_G00866	Zjn_sc00002.1.g00310.1.am.mk	x	Zj_G00866.1	Uncharacterized protein (Fragment)
Zj_G00867	Zjn_sc00002.1.g00330.1.am.mkhc	n	Zj_G00867.1	Protein-serine/threonine phosphatase
Zj_G00868	Zjn_sc00002.1.g00360.1.am.mk	c	Zj_G00868.1	N/A
Zj_G00869	Zjn_sc00002.1.g00390.1.sm.mkhc	o	Zj_G00869.1	N/A
Zj_G00870	Zjn_sc00002.1.g00390.1.sm.mkhc	j	Zj_G00870.8	N/A
Zj_G00871	Zjn_sc00002.1.g00420.1.am.mkhc	=	Zj_G00871.1	Uncharacterized protein
Zj_G00872	Zjn_sc00002.1.g00430.1.am.mk	=	Zj_G00872.1	Uncharacterized protein (Fragment)
Zj_G00873	N/A	N/A	N/A	N/A
Zj_G00874	N/A	N/A	N/A	N/A
Zj_G00875	Zjn_sc00002.1.g00410.1.am.mk	x	Zj_G00875.1	N/A
Zj_G00876	N/A	N/A	N/A	N/A
Zj_G00877	Zjn_sc00002.1.g00410.1.am.mk	k	Zj_G00877.1	Uncharacterized protein
Zj_G00878	-	u	Zj_G00878.2	N/A
Zj_G00879	Zjn_sc00002.1.g00460.1.sm.mkhc	n	Zj_G00879.5	Uncharacterized protein
Zj_G00880	N/A	N/A	N/A	N/A
Zj_G00881	Zjn_sc00002.1.g00470.1.sm.mkhc	m	Zj_G00881.1	N/A
Zj_G00882	Zjn_sc00002.1.g00490.1.sm.mkhc	j	Zj_G00882.1	t-SNARE coiled-coil homology domain-containing protein
Zj_G00883	Zjn_sc00002.1.g00550.1.cf.mkhc	=	Zj_G00883.1	N/A
Zj_G00884	N/A	N/A	N/A	N/A
Zj_G00885	Zjn_sc00002.1.g00580.1.am.mkhc	j	Zj_G00885.1	Uncharacterized protein
Zj_G00886	Zjn_sc00002.1.g00600.1.sm.mk	j	Zj_G00886.1	Uncharacterized protein (Fragment)
Zj_G00887	N/A	N/A	N/A	N/A
Zj_G00888	Zjn_sc00002.1.g00650.1.am.mk	j	Zj_G00888.1	N/A
Zj_G00889	N/A	N/A	N/A	N/A
Zj_G00890	Zjn_sc00002.1.g00640.1.sm.mk	j	Zj_G00890.2	Uncharacterized protein
Zj_G00891	Zjn_sc00002.1.g00610.1.sm.mkhc	j	Zj_G00891.1	Peptidylprolyl isomerase
Zj_G00892	Zjn_sc00002.1.g00620.1.am.mk	j	Zj_G00892.2	OB domain-containing protein
Zj_G00893	Zjn_sc00002.1.g00670.1.am.mkhc	j	Zj_G00893.2	TFIIS N-terminal domain-containing protein
Zj_G00894	N/A	N/A	N/A	N/A
Zj_G00895	Zjn_sc00002.1.g00710.1.sm.mk	o	Zj_G00895.1	Protein kinase domain-containing protein
Zj_G00896	Zjn_sc00002.1.g00740.1.am.mk	j	Zj_G00896.2	Sulfotransferase
Zj_G00897	Zjn_sc00002.1.g00750.1.am.mkhc	=	Zj_G00897.2	N/A
Zj_G00898	Zjn_sc00002.1.g00770.1.sm.mkhc	=	Zj_G00898.1	Uncharacterized protein (Fragment)
Zj_G00899	Zjn_sc00002.1.g00760.1.sm.mk	j	Zj_G00899.1	N/A
Zj_G00900	Zjn_sc00002.1.g00780.1.am.mk	n	Zj_G00900.1	Usp domain-containing protein
Zj_G00901	Zjn_sc00002.1.g00790.1.am.mk	=	Zj_G00901.1	Uncharacterized protein
Zj_G00902	N/A	N/A	N/A	N/A
Zj_G00903	Zjn_sc00002.1.g00840.1.am.mk	o	Zj_G00903.1	N/A
Zj_G00904	Zjn_sc00002.1.g00820.1.am.mk	y	Zj_G00904.1	Myb-like domain-containing protein (Fragment)
Zj_G00905	Zjn_sc00002.1.g00910.1.am.mkhc	j	Zj_G00905.1	N/A
Zj_G00906	Zjn_sc00002.1.g00940.1.sm.mkhc	j	Zj_G00906.1	N/A
Zj_G00907	Zjn_sc00002.1.g00930.1.sm.mkhc	j	Zj_G00907.1	Uncharacterized protein
Zj_G00908	Zjn_sc00002.1.g00930.1.sm.mkhc	i	Zj_G00908.1	N/A
Zj_G00909	Zjn_sc00002.1.g00930.1.sm.mkhc	i	Zj_G00909.1	N/A
Zj_G00910	-	u	Zj_G00910.4	N/A
Zj_G00911	Zjn_sc00002.1.g00950.1.sm.mkhc	j	Zj_G00911.1	Uncharacterized protein
Zj_G00912	Zjn_sc00002.1.g00950.1.sm.mkhc	x	Zj_G00912.1	Glutathione peroxidase
Zj_G00913	Zjn_sc00002.1.g00990.1.am.mk	n	Zj_G00913.1	Fe2OG dioxygenase domain-containing protein
Zj_G00914	-	u	Zj_G00914.1	N/A
Zj_G00915	Zjn_sc00002.1.g01030.1.sm.mk	j	Zj_G00915.2	N/A
Zj_G00916	Zjn_sc00002.1.g01040.1.cf-es.mkhc	=	Zj_G00916.2	Uncharacterized protein
Zj_G00917	Zjn_sc00002.1.g00970.1.sm.mkhc	j	Zj_G00917.3	CID domain-containing protein
Zj_G00918	Zjn_sc00002.1.g01050.1.am.mkhc	j	Zj_G00918.1	N/A
Zj_G00919	Zjn_sc00002.1.g01070.1.cf.mkhc	=	Zj_G00919.1	Uncharacterized protein
Zj_G00920	Zjn_sc00002.1.g01100.1.sm.mkhc	j	Zj_G00920.1	Uncharacterized protein
Zj_G00921	Zjn_sc00002.1.g01140.1.am.mk	k	Zj_G00921.1	N/A
Zj_G00922	Zjn_sc00002.1.g01110.1.sm.mk	n	Zj_G00922.1	N/A
Zj_G00923	Zjn_sc00002.1.g01150.1.sm.mk	k	Zj_G00923.1	N/A
Zj_G00924	Zjn_sc00002.1.g01130.1.sm.mk	j	Zj_G00924.3	Uncharacterized protein
Zj_G00925	Zjn_sc00002.1.g01160.1.sm.mkhc	n	Zj_G00925.1	N/A
Zj_G00926	Zjn_sc00002.1.g01190.1.am.mk	x	Zj_G00926.1	Uncharacterized protein
Zj_G00927	Zjn_sc00002.1.g01190.1.am.mk	j	Zj_G00927.1	50S ribosomal protein L2, chloroplastic
Zj_G00928	Zjn_sc00002.1.g01200.1.sm.mkhc	=	Zj_G00928.1	Uncharacterized protein
Zj_G00929	Zjn_sc00002.1.g01210.1.sm.mkhc	j	Zj_G00929.1	NAD(P)-bd_dom domain-containing protein
Zj_G00930	Zjn_sc00002.1.g01220.1.sm.mkhc	j	Zj_G00930.2	N/A
Zj_G00931	Zjn_sc00002.1.g01220.1.sm.mkhc	j	Zj_G00931.1	Beta-adaptin-like protein
Zj_G00932	N/A	N/A	N/A	N/A
Zj_G00933	Zjn_sc00002.1.g01220.1.sm.mkhc	o	Zj_G00933.1	N/A
Zj_G00934	N/A	N/A	N/A	N/A
Zj_G00935	Zjn_sc00002.1.g01220.1.sm.mkhc	o	Zj_G00935.1	N/A
Zj_G00936	Zjn_sc00002.1.g01220.1.sm.mkhc	j	Zj_G00936.1	Uncharacterized protein (Fragment)
Zj_G00937	Zjn_sc00002.1.g01260.1.am.mk	j	Zj_G00937.1	N/A
Zj_G00938	Zjn_sc00002.1.g01270.1.sm.mkhc	=	Zj_G00938.1	Uncharacterized protein
Zj_G00939	Zjn_sc00002.1.g01280.1.sm.mkhc	=	Zj_G00939.1	PAM2 domain-containing protein (Fragment)
Zj_G00940	Zjn_sc00002.1.g01290.1.am.mkhc	j	Zj_G00940.1	Chromatin-remodeling ATPase INO80 (Fragment)
Zj_G00941	Zjn_sc00002.1.g01340.1.sm.mkhc	j	Zj_G00941.1	N/A
Zj_G00942	Zjn_sc00002.1.g01350.1.sm.mkhc	j	Zj_G00942.1	Nop domain-containing protein
Zj_G00943	Zjn_sc00002.1.g01220.1.sm.mkhc	j	Zj_G00943.1	Uncharacterized protein
Zj_G00944	-	u	Zj_G00944.2	N/A
Zj_G00945	N/A	N/A	N/A	N/A
Zj_G00946	Zjn_sc00002.1.g01360.1.sm.mkhc	j	Zj_G00946.1	RING-type E3 ubiquitin transferase
Zj_G00947	Zjn_sc00002.1.g01330.1.am.mk	k	Zj_G00947.2	N/A
Zj_G00948	Zjn_sc00002.1.g01370.1.sm.mkhc	j	Zj_G00948.1	N/A
Zj_G00949	-	u	Zj_G00949.9	N/A
Zj_G00950	Zjn_sc00002.1.g01380.1.am.mkhc	j	Zj_G00950.1	N/A
Zj_G00951	-	u	Zj_G00951.1	N/A
Zj_G00952	Zjn_sc00002.1.g01390.1.sm.mkhc	n	Zj_G00952.3	N/A
Zj_G00953	N/A	N/A	N/A	N/A
Zj_G00954	Zjn_sc00002.1.g01400.1.sm.mkhc	n	Zj_G00954.2	Tubby-like F-box protein
Zj_G00955	Zjn_sc00002.1.g01410.1.am.mkhc	j	Zj_G00955.1	Uncharacterized protein
Zj_G00956	Zjn_sc00002.1.g01420.1.am.mk	m	Zj_G00956.1	N/A
Zj_G00957	Zjn_sc00002.1.g01440.1.sm.mkhc	j	Zj_G00957.1	N/A
Zj_G00958	Zjn_sc00002.1.g01440.1.sm.mkhc	e	Zj_G00958.1	N/A
Zj_G00959	Zjn_sc00002.1.g01450.1.sm.mkhc	j	Zj_G00959.1	Putative nucleolar protein 5-1
Zj_G00960	Zjn_sc00002.1.g01480.1.sm.mk	j	Zj_G00960.1	N/A
Zj_G00961	Zjn_sc00002.1.g01500.1.am.mk	c	Zj_G00961.1	N/A
Zj_G00962	Zjn_sc00002.1.g01490.1.sm.mkhc	=	Zj_G00962.1	Nuclear pore protein (Fragment)
Zj_G00963	Zjn_sc00002.1.g01520.1.am.mkhc	j	Zj_G00963.1	Uncharacterized protein
Zj_G00964	Zjn_sc00002.1.g01530.1.am.mk	n	Zj_G00964.1	N/A
Zj_G00965	-	u	Zj_G00965.1	N/A
Zj_G00966	-	u	Zj_G00966.2	N/A
Zj_G00967	Zjn_sc00002.1.g01550.1.am.mkhc	j	Zj_G00967.2	Lipase_3 domain-containing protein
Zj_G00968	Zjn_sc00002.1.g01560.1.sm.mkhc	j	Zj_G00968.1	Uncharacterized protein
Zj_G00969	N/A	N/A	N/A	N/A
Zj_G00970	Zjn_sc00002.1.g01630.1.am.mkhc	j	Zj_G00970.1	N/A
Zj_G00971	Zjn_sc00002.1.g01650.1.am.mk	k	Zj_G00971.1	N/A
Zj_G00972	Zjn_sc00002.1.g01660.1.sm.mkhc	j	Zj_G00972.1	N/A
Zj_G00973	Zjn_sc00002.1.g01670.1.am.mk	=	Zj_G00973.1	N/A
Zj_G00974	Zjn_sc00002.1.g01690.1.sm.mkhc	m	Zj_G00974.1	N/A
Zj_G00975	Zjn_sc00002.1.g01710.1.sm.mkhc	j	Zj_G00975.1	Uncharacterized protein
Zj_G00976	N/A	N/A	N/A	N/A
Zj_G00977	Zjn_sc00002.1.g01730.1.sm.mkhc	j	Zj_G00977.1	N/A
Zj_G00978	Zjn_sc00002.1.g01740.1.am.mk	c	Zj_G00978.1	N/A
Zj_G00979	Zjn_sc00002.1.g01750.1.sm.mkhc	j	Zj_G00979.1	Photolyase/cryptochrome alpha/beta domain-containing protein
Zj_G00980	Zjn_sc00002.1.g01760.1.sm.mkhc	n	Zj_G00980.1	Uncharacterized protein
Zj_G00981	Zjn_sc00002.1.g01780.1.am.mk	c	Zj_G00981.1	N/A
Zj_G00982	Zjn_sc00002.1.g01770.1.am.mkhc	j	Zj_G00982.2	N/A
Zj_G00983	Zjn_sc00002.1.g01800.1.am.mk	o	Zj_G00983.1	N/A
Zj_G00984	Zjn_sc00002.1.g01840.1.sm.mkhc	=	Zj_G00984.1	Uncharacterized protein
Zj_G00985	Zjn_sc00002.1.g01820.1.sm.mkhc	j	Zj_G00985.1	Bidirectional sugar transporter SWEET
Zj_G00986	N/A	N/A	N/A	N/A
Zj_G00987	Zjn_sc00002.1.g01860.1.sm.mkhc	=	Zj_G00987.1	Uncharacterized protein
Zj_G00988	Zjn_sc00002.1.g01890.1.sm.mkhc	n	Zj_G00988.1	Pco106335
Zj_G00989	N/A	N/A	N/A	N/A
Zj_G00990	N/A	N/A	N/A	N/A
Zj_G00991	Zjn_sc00002.1.g01900.1.am.mk	j	Zj_G00991.1	Uncharacterized protein
Zj_G00992	Zjn_sc00002.1.g01960.1.sm.mkhc	j	Zj_G00992.1	PseudoU_synth_1 domain-containing protein (Fragment)
Zj_G00993	-	u	Zj_G00993.1	N/A
Zj_G00994	Zjn_sc00002.1.g01970.1.sm.mkhc	j	Zj_G00994.1	N/A
Zj_G00995	Zjn_sc00002.1.g01990.1.sm.mk	o	Zj_G00995.1	N/A
Zj_G00996	Zjn_sc00002.1.g02000.1.sm.mk	k	Zj_G00996.1	Non-specific serine/threonine protein kinase (Fragment)
Zj_G00997	Zjn_sc00002.1.g02040.1.sm.mkhc	j	Zj_G00997.1	Uroporphyrinogen decarboxylase
Zj_G00998	Zjn_sc00002.1.g02050.1.am.mk	j	Zj_G00998.1	Si660001f06
Zj_G00999	-	u	Zj_G00999.1	N/A
Zj_G01000	Zjn_sc00002.1.g02100.1.am.mk	c	Zj_G01000.1	N/A
Zj_G01001	Zjn_sc00002.1.g02120.1.sm.mkhc	j	Zj_G01001.1	Uncharacterized protein (Fragment)
Zj_G01002	Zjn_sc00002.1.g02140.1.sm.mkhc	j	Zj_G01002.1	Reticulon-like protein
Zj_G01003	Zjn_sc00002.1.g02150.1.am.mkhc	j	Zj_G01003.1	Macro domain-containing protein (Fragment)
Zj_G01004	-	u	Zj_G01004.2	N/A
Zj_G01005	Zjn_sc00002.1.g02160.1.sm.mk	x	Zj_G01005.1	N/A
Zj_G01006	Zjn_sc00002.1.g02170.1.am.mk	o	Zj_G01006.3	N/A
Zj_G01007	Zjn_sc00002.1.g02250.1.sm.mk	o	Zj_G01007.1	N/A
Zj_G01008	Zjn_sc00002.1.g02250.1.sm.mk	o	Zj_G01008.1	N/A
Zj_G01009	Zjn_sc00002.1.g02180.1.am.mkhc	j	Zj_G01009.1	N/A
Zj_G01010	Zjn_sc00002.1.g02200.1.am.mk	j	Zj_G01010.1	N/A
Zj_G01011	Zjn_sc00002.1.g02280.1.sm.mkhc	n	Zj_G01011.1	EGF_CA domain-containing protein
Zj_G01012	Zjn_sc00002.1.g02330.1.sm.mk	k	Zj_G01012.1	N/A
Zj_G01013	Zjn_sc00002.1.g02340.1.sm.mkhc	j	Zj_G01013.3	Uncharacterized protein
Zj_G01014	Zjn_sc00002.1.g02350.1.sm.mkhc	n	Zj_G01014.3	Phospholipid-transporting ATPase
Zj_G01015	N/A	N/A	N/A	N/A
Zj_G01016	Zjn_sc00002.1.g02360.1.sm.mk	k	Zj_G01016.7	zinc_ribbon_12 domain-containing protein
Zj_G01017	Zjn_sc00002.1.g02410.1.sm.mkhc	j	Zj_G01017.1	Uncharacterized protein
Zj_G01018	Zjn_sc00002.1.g02420.1.sm.mkhc	j	Zj_G01018.1	eIF2B_5 domain-containing protein
Zj_G01019	Zjn_sc00002.1.g02430.1.sm.mk	=	Zj_G01019.1	Putative receptor-like protein kinase family protein
Zj_G01020	Zjn_sc00002.1.g02450.1.sm.mkhc	j	Zj_G01020.1	Uncharacterized protein
Zj_G01021	Zjn_sc00002.1.g02460.1.am.mkhc	j	Zj_G01021.1	Uncharacterized protein
Zj_G01022	Zjn_sc00002.1.g02470.1.sm.mkhc	m	Zj_G01022.3	Protein kinase domain-containing protein
Zj_G01023	Zjn_sc00002.1.g02490.1.sm.mkhc	j	Zj_G01023.1	ABC transporter domain-containing protein
Zj_G01024	Zjn_sc00002.1.g02500.1.am.mk	j	Zj_G01024.1	N/A
Zj_G01025	N/A	N/A	N/A	N/A
Zj_G01026	Zjn_sc00002.1.g02510.1.sm.mkhc	j	Zj_G01026.1	Uncharacterized protein
Zj_G01027	Zjn_sc00002.1.g02540.1.sm.mkhc	j	Zj_G01027.1	Uncharacterized protein
Zj_G01028	Zjn_sc00002.1.g02530.1.sm.mk	k	Zj_G01028.1	Uncharacterized protein
Zj_G01029	Zjn_sc00002.1.g02540.1.sm.mkhc	j	Zj_G01029.2	N/A
Zj_G01030	N/A	N/A	N/A	N/A
Zj_G01031	Zjn_sc00002.1.g02550.1.sm.mk	n	Zj_G01031.2	Uncharacterized protein (Fragment)
Zj_G01032	Zjn_sc00002.1.g02550.1.sm.mk	x	Zj_G01032.2	Uncharacterized protein (Fragment)
Zj_G01033	Zjn_sc00002.1.g02570.1.sm.mkhc	n	Zj_G01033.2	Uncharacterized protein (Fragment)
Zj_G01034	Zjn_sc00002.1.g02580.1.am.mk	m	Zj_G01034.1	Phosphoglycerate mutase (2,3-diphosphoglycerate-independent) (Fragment)
Zj_G01035	Zjn_sc00002.1.g02590.1.am.mk	n	Zj_G01035.1	Hexosyltransferase (Fragment)
Zj_G01036	Zjn_sc00002.1.g02600.1.sm.mkhc	j	Zj_G01036.1	HTH myb-type domain-containing protein
Zj_G01037	Zjn_sc00002.1.g02620.1.am.mk	=	Zj_G01037.2	N/A
Zj_G01038	Zjn_sc00002.1.g02630.1.sm.mkhc	j	Zj_G01038.1	Alpha-1,3-glucosyltransferase (Fragment)
Zj_G01039	Zjn_sc00002.1.g02650.1.sm.mkhc	j	Zj_G01039.1	Uncharacterized protein
Zj_G01040	Zjn_sc00002.1.g02670.1.sm.mkhc	j	Zj_G01040.1	Endoglucanase
Zj_G01041	Zjn_sc00002.1.g02680.1.sm.mkhc	j	Zj_G01041.1	N/A
Zj_G01042	Zjn_sc00002.1.g02680.1.sm.mkhc	x	Zj_G01042.1	N/A
Zj_G01043	Zjn_sc00002.1.g02720.1.sm.mkhc	j	Zj_G01043.1	Uncharacterized protein
Zj_G01044	Zjn_sc00002.1.g02750.1.sm.mkhc	j	Zj_G01044.2	N/A
Zj_G01045	Zjn_sc00002.1.g02810.1.am.mk	n	Zj_G01045.1	N/A
Zj_G01046	Zjn_sc00002.1.g02830.1.am.mk	j	Zj_G01046.1	N/A
Zj_G01047	Zjn_sc00002.1.g02780.1.sm.mkhc	j	Zj_G01047.5	Uncharacterized protein
Zj_G01048	Zjn_sc00002.1.g02850.1.sm.mkhc	j	Zj_G01048.1	Ricin B-type lectin domain-containing protein
Zj_G01049	Zjn_sc00002.1.g02870.1.sm.mkhc	j	Zj_G01049.1	NAC domain-containing protein
Zj_G01050	Zjn_sc00002.1.g02890.1.sm.mkhc	=	Zj_G01050.1	Uncharacterized protein
Zj_G01051	Zjn_sc00002.1.g02790.1.am.mk	x	Zj_G01051.1	O-fucosyltransferase family protein
Zj_G01052	-	u	Zj_G01052.8	N/A
Zj_G01053	-	u	Zj_G01053.1	N/A
Zj_G01054	Zjn_sc00002.1.g02980.1.sm.mkhc	=	Zj_G01054.1	Homeobox domain-containing protein
Zj_G01055	Zjn_sc00002.1.g02930.1.sm.mkhc	n	Zj_G01055.1	Phospholipid-transporting ATPase
Zj_G01056	Zjn_sc00002.1.g03030.1.am.mk	j	Zj_G01056.1	N/A
Zj_G01057	-	u	Zj_G01057.1	N/A
Zj_G01058	Zjn_sc00002.1.g03040.1.cf.mkhc	j	Zj_G01058.2	N/A
Zj_G01059	Zjn_sc00002.1.g03010.1.es.mkhc	=	Zj_G01059.1	HTH myb-type domain-containing protein
Zj_G01060	-	u	Zj_G01060.6	N/A
Zj_G01061	Zjn_sc00002.1.g03050.1.am.mkhc	j	Zj_G01061.1	N/A
Zj_G01062	Zjn_sc00002.1.g03060.1.sm.mkhc	j	Zj_G01062.1	Uncharacterized conserved protein UCP022280
Zj_G01063	Zjn_sc00002.1.g03070.1.am.mk	n	Zj_G01063.1	N/A
Zj_G01064	Zjn_sc00002.1.g03090.1.sm.mkhc	j	Zj_G01064.1	Uncharacterized protein
Zj_G01065	Zjn_sc00002.1.g03110.1.sm.mkhc	j	Zj_G01065.1	Lipid binding protein
Zj_G01066	Zjn_sc00002.1.g03130.1.am.mk	c	Zj_G01066.1	J domain-containing protein
Zj_G01067	Zjn_sc00002.1.g03120.1.am.mkhc	j	Zj_G01067.8	N/A
Zj_G01068	Zjn_sc00002.1.g03150.1.am.mk	c	Zj_G01068.1	N/A
Zj_G01069	Zjn_sc00002.1.g03150.1.am.mk	o	Zj_G01069.2	N/A
Zj_G01070	Zjn_sc00002.1.g03140.1.am.mk	j	Zj_G01070.1	N/A
Zj_G01071	Zjn_sc00002.1.g03190.1.sm.mkhc	n	Zj_G01071.1	HIT domain-containing protein
Zj_G01072	Zjn_sc00002.1.g03180.1.am.mk	o	Zj_G01072.1	BZIP domain-containing protein (Fragment)
Zj_G01073	Zjn_sc00002.1.g03190.1.sm.mkhc	j	Zj_G01073.1	N/A
Zj_G01074	N/A	N/A	N/A	N/A
Zj_G01075	N/A	N/A	N/A	N/A
Zj_G01076	Zjn_sc00002.1.g03230.1.sm.mkhc	=	Zj_G01076.1	Uncharacterized protein
Zj_G01077	-	u	Zj_G01077.1	N/A
Zj_G01078	Zjn_sc00002.1.g03250.1.sm.mkhc	j	Zj_G01078.2	Uncharacterized protein
Zj_G01079	Zjn_sc00002.1.g03200.1.sm.mkhc	j	Zj_G01079.2	Uncharacterized protein
Zj_G01080	Zjn_sc00002.1.g03210.1.am.mkhc	n	Zj_G01080.8	N/A
Zj_G01081	-	u	Zj_G01081.1	N/A
Zj_G01082	N/A	N/A	N/A	N/A
Zj_G01083	Zjn_sc00002.1.g03280.1.am.mk	=	Zj_G01083.1	Uncharacterized protein
Zj_G01084	N/A	N/A	N/A	N/A
Zj_G01085	Zjn_sc00002.1.g03260.1.sm.mkhc	j	Zj_G01085.1	Serologically defined breast cancer antigen NY-BR-84
Zj_G01086	Zjn_sc00002.1.g03310.1.sm.mkhc	=	Zj_G01086.1	Cytochrome b5 heme-binding domain-containing protein
Zj_G01087	Zjn_sc00002.1.g03320.1.am.mk	j	Zj_G01087.1	N/A
Zj_G01088	Zjn_sc00002.1.g03340.1.am.mk	k	Zj_G01088.1	N/A
Zj_G01089	Zjn_sc00002.1.g03350.1.am.mk	n	Zj_G01089.1	Uncharacterized protein (Fragment)
Zj_G01090	Zjn_sc00002.1.g03380.1.sm.mkhc	j	Zj_G01090.1	Uncharacterized protein
Zj_G01091	Zjn_sc00002.1.g03380.1.sm.mkhc	p	Zj_G01091.1	N/A
Zj_G01092	Zjn_sc00002.1.g03370.1.am.mkhc	j	Zj_G01092.1	N/A
Zj_G01093	N/A	N/A	N/A	N/A
Zj_G01094	Zjn_sc00002.1.g03430.1.sm.mkhc	=	Zj_G01094.1	AMPKBI domain-containing protein
Zj_G01095	Zjn_sc00002.1.g03440.1.am.mk	k	Zj_G01095.1	N/A
Zj_G01096	Zjn_sc00002.1.g03400.1.am.mkhc	j	Zj_G01096.3	Non-specific serine/threonine protein kinase
Zj_G01097	Zjn_sc00002.1.g03410.1.sm.mkhc	=	Zj_G01097.1	N/A
Zj_G01098	-	u	Zj_G01098.1	N/A
Zj_G01099	Zjn_sc00002.1.g03470.1.sm.mk	j	Zj_G01099.1	N/A
Zj_G01100	Zjn_sc00002.1.g03460.1.am.mk	x	Zj_G01100.1	Peptidase A1 domain-containing protein (Fragment)
Zj_G01101	Zjn_sc00002.1.g03480.1.sm.mkhc	j	Zj_G01101.1	N/A
Zj_G01102	Zjn_sc00002.1.g03500.1.sm.mkhc	m	Zj_G01102.1	Hexosyltransferase
Zj_G01103	N/A	N/A	N/A	N/A
Zj_G01104	Zjn_sc00002.1.g03510.1.sm.mkhc	=	Zj_G01104.1	30S ribosomal protein S1
Zj_G01105	Zjn_sc00002.1.g03510.1.sm.mkhc	i	Zj_G01105.1	N/A
Zj_G01106	Zjn_sc00002.1.g03570.1.sm.mkhc	=	Zj_G01106.1	Transcription factor MYB108
Zj_G01107	N/A	N/A	N/A	N/A
Zj_G01108	N/A	N/A	N/A	N/A
Zj_G01109	Zjn_sc00002.1.g03620.1.am.mk	e	Zj_G01109.1	N/A
Zj_G01110	Zjn_sc00002.1.g03600.1.sm.mkhc	j	Zj_G01110.1	Alkaline/neutral invertase
Zj_G01111	N/A	N/A	N/A	N/A
Zj_G01112	Zjn_sc00002.1.g03650.1.sm.mk	k	Zj_G01112.1	N/A
Zj_G01113	Zjn_sc00002.1.g03660.1.am.mkhc	j	Zj_G01113.2	Adenylosuccinate lyase
Zj_G01114	Zjn_sc00002.1.g03670.1.sm.mkhc	j	Zj_G01114.1	Polynucleotide adenylyltransferase
Zj_G01115	Zjn_sc00002.1.g03630.1.sm.mkhc	j	Zj_G01115.3	N/A
Zj_G01116	Zjn_sc00002.1.g03640.1.sm.mkhc	n	Zj_G01116.1	N/A
Zj_G01117	Zjn_sc00002.1.g03770.1.am.mk	e	Zj_G01117.1	N/A
Zj_G01118	Zjn_sc00002.1.g03700.1.sm.mkhc	m	Zj_G01118.1	Uncharacterized protein
Zj_G01119	Zjn_sc00002.1.g03770.1.am.mk	c	Zj_G01119.1	N/A
Zj_G01120	Zjn_sc00002.1.g03790.1.am.mk	e	Zj_G01120.1	N/A
Zj_G01121	Zjn_sc00002.1.g03800.1.am.mk	p	Zj_G01121.1	N/A
Zj_G01122	Zjn_sc00002.1.g03800.1.am.mk	j	Zj_G01122.2	UPF0481 protein
Zj_G01123	Zjn_sc00002.1.g03780.1.am.mkhc	j	Zj_G01123.2	Thioredoxin domain-containing protein (Fragment)
Zj_G01124	Zjn_sc00002.1.g03820.1.am.mkhc	j	Zj_G01124.1	N/A
Zj_G01125	N/A	N/A	N/A	N/A
Zj_G01126	Zjn_sc00002.1.g03830.1.sm.mkhc	j	Zj_G01126.1	N/A
Zj_G01127	Zjn_sc00002.1.g03840.1.am.mk	c	Zj_G01127.1	N/A
Zj_G01128	Zjn_sc00002.1.g03870.1.am.mk	o	Zj_G01128.1	Integrase catalytic domain-containing protein
Zj_G01129	Zjn_sc00002.1.g03880.1.am.mkhc	j	Zj_G01129.1	EB_dh domain-containing protein
Zj_G01130	Zjn_sc00002.1.g03900.1.am.mk	n	Zj_G01130.1	N/A
Zj_G01131	Zjn_sc00002.1.g03890.1.am.mkhc	j	Zj_G01131.1	Fip1 domain-containing protein (Fragment)
Zj_G01132	Zjn_sc00002.1.g03930.1.sm.mkhc	o	Zj_G01132.1	N/A
Zj_G01133	Zjn_sc00002.1.g03930.1.sm.mkhc	n	Zj_G01133.1	Uncharacterized protein
Zj_G01134	Zjn_sc00002.1.g03940.1.sm.mk	j	Zj_G01134.1	N/A
Zj_G01135	Zjn_sc00002.1.g03950.1.am.mkhc	j	Zj_G01135.3	Uncharacterized protein
Zj_G01136	-	u	Zj_G01136.1	ATP-dependent Clp protease proteolytic subunit
Zj_G01137	Zjn_sc00002.1.g03960.1.sm.mkhc	m	Zj_G01137.1	N/A
Zj_G01138	Zjn_sc00002.1.g03970.1.sm.mk	k	Zj_G01138.1	PMR5N domain-containing protein
Zj_G01139	Zjn_sc00002.1.g03980.1.sm.mkhc	=	Zj_G01139.1	Uncharacterized protein
Zj_G01140	Zjn_sc00002.1.g04000.1.sm.mkhc	j	Zj_G01140.1	N/A
Zj_G01141	Zjn_sc00002.1.g04040.1.am.mk	k	Zj_G01141.2	N/A
Zj_G01142	Zjn_sc00002.1.g04010.1.sm.mk	k	Zj_G01142.1	N/A
Zj_G01143	Zjn_sc00002.1.g04060.1.sm.mkhc	o	Zj_G01143.1	N/A
Zj_G01144	Zjn_sc00002.1.g04060.1.sm.mkhc	j	Zj_G01144.1	N/A
Zj_G01145	N/A	N/A	N/A	N/A
Zj_G01146	Zjn_sc00002.1.g04090.1.sm.mkhc	j	Zj_G01146.2	N/A
Zj_G01147	Zjn_sc00002.1.g04070.1.sm.mkhc	j	Zj_G01147.2	Uncharacterized protein (Fragment)
Zj_G01148	Zjn_sc00002.1.g04100.1.sm.mkhc	j	Zj_G01148.2	Uncharacterized protein
Zj_G01149	Zjn_sc00002.1.g04130.1.am.mk	j	Zj_G01149.1	Usp domain-containing protein (Fragment)
Zj_G01150	Zjn_sc00002.1.g04170.1.sm.mkhc	=	Zj_G01150.1	Os03g0305050 protein (Fragment)
Zj_G01151	Zjn_sc00002.1.g04180.1.sm.mkhc	j	Zj_G01151.1	N/A
Zj_G01152	Zjn_sc00002.1.g04210.1.am.mk	j	Zj_G01152.1	Uncharacterized protein
Zj_G01153	Zjn_sc00002.1.g04290.1.am.mk	e	Zj_G01153.1	Uncharacterized protein
Zj_G01154	Zjn_sc00002.1.g04260.1.am.mk	j	Zj_G01154.1	Myb-related protein P-like
Zj_G01155	Zjn_sc00002.1.g04290.1.am.mk	e	Zj_G01155.1	Uncharacterized protein
Zj_G01156	N/A	N/A	N/A	N/A
Zj_G01157	Zjn_sc00002.1.g04290.1.am.mk	j	Zj_G01157.1	Uncharacterized protein
Zj_G01158	N/A	N/A	N/A	N/A
Zj_G01159	Zjn_sc00002.1.g04290.1.am.mk	x	Zj_G01159.1	N/A
Zj_G01160	Zjn_sc00002.1.g04320.1.sm.mkhc	j	Zj_G01160.1	N/A
Zj_G01161	N/A	N/A	N/A	N/A
Zj_G01162	Zjn_sc00002.1.g04310.1.sm.mkhc	j	Zj_G01162.3	N/A
Zj_G01163	Zjn_sc00002.1.g04330.1.am.mkhc	k	Zj_G01163.4	Uncharacterized protein (Fragment)
Zj_G01164	Zjn_sc00002.1.g04410.1.sm.mkhc	j	Zj_G01164.1	Uncharacterized protein
Zj_G01165	Zjn_sc00002.1.g04440.1.am.mk	n	Zj_G01165.1	DUF4283 domain-containing protein
Zj_G01166	Zjn_sc00002.1.g04390.1.sm.mkhc	j	Zj_G01166.1	Uncharacterized protein
Zj_G01167	Zjn_sc00002.1.g04400.1.sm.mkhc	o	Zj_G01167.3	p-loop nucleoside triphosphate hydrolase superfamily protein with CH (Calponin Homology) domain
Zj_G01168	Zjn_sc00002.1.g04470.1.am.mk	x	Zj_G01168.1	N/A
Zj_G01169	Zjn_sc00002.1.g04470.1.am.mk	o	Zj_G01169.2	F-box domain-containing protein
Zj_G01170	Zjn_sc00002.1.g04460.1.am.mk	x	Zj_G01170.9	DYW_deaminase domain-containing protein
Zj_G01171	Zjn_sc00002.1.g04480.1.am.mk	o	Zj_G01171.4	F-box domain-containing protein
Zj_G01172	Zjn_sc00002.1.g04490.1.am.mk	c	Zj_G01172.1	Uncharacterized protein
Zj_G01173	Zjn_sc00002.1.g04530.1.am.mk	c	Zj_G01173.1	Hexosyltransferase
Zj_G01174	Zjn_sc00002.1.g04550.1.sm.mkhc	m	Zj_G01174.1	J domain-containing protein
Zj_G01175	Zjn_sc00002.1.g04570.1.am.mkhc	j	Zj_G01175.2	Calpain catalytic domain-containing protein
Zj_G01176	Zjn_sc00002.1.g04640.1.am.mk	k	Zj_G01176.2	Putative xyloglucan 6-xylosyltransferase 1
Zj_G01177	N/A	N/A	N/A	N/A
Zj_G01178	Zjn_sc00002.1.g04600.1.sm.mkhc	c	Zj_G01178.1	N/A
Zj_G01179	Zjn_sc00002.1.g04610.1.sm.mkhc	=	Zj_G01179.1	N/A
Zj_G01180	Zjn_sc00002.1.g04650.1.sm.mkhc	j	Zj_G01180.1	Aminotran_1_2 domain-containing protein
Zj_G01181	Zjn_sc00002.1.g04690.1.am.mk	o	Zj_G01181.1	Uncharacterized protein
Zj_G01182	Zjn_sc00002.1.g04680.1.am.mk	k	Zj_G01182.2	Uncharacterized protein (Fragment)
Zj_G01183	Zjn_sc00002.1.g04710.1.am.mk	c	Zj_G01183.1	Uncharacterized protein
Zj_G01184	Zjn_sc00002.1.g04720.1.sm.mkhc	j	Zj_G01184.1	N/A
Zj_G01185	N/A	N/A	N/A	N/A
Zj_G01186	N/A	N/A	N/A	N/A
Zj_G01187	Zjn_sc00002.1.g04760.1.sm.mk	x	Zj_G01187.1	Protein SCAR (Fragment)
Zj_G01188	Zjn_sc00002.1.g04770.1.sm.mk	j	Zj_G01188.1	N/A
Zj_G01189	N/A	N/A	N/A	N/A
Zj_G01190	Zjn_sc00002.1.g04780.1.am.mkhc	j	Zj_G01190.1	N/A
Zj_G01191	Zjn_sc00002.1.g04840.1.sm.mkhc	k	Zj_G01191.1	Uncharacterized protein
Zj_G01192	Zjn_sc00002.1.g04850.1.am.mk	j	Zj_G01192.1	N/A
Zj_G01193	Zjn_sc00002.1.g04860.1.am.mk	c	Zj_G01193.1	N/A
Zj_G01194	Zjn_sc00002.1.g04860.1.am.mk	e	Zj_G01194.1	N/A
Zj_G01195	Zjn_sc00002.1.g04890.1.sm.mkhc	=	Zj_G01195.1	[Acyl-carrier-protein] S-malonyltransferase
Zj_G01196	Zjn_sc00002.1.g04910.1.sm.mk	k	Zj_G01196.1	N/A
Zj_G01197	Zjn_sc00002.1.g04900.1.sm.mkhc	j	Zj_G01197.2	40S ribosomal protein S7
Zj_G01198	Zjn_sc00002.1.g04920.1.sm.mkhc	j	Zj_G01198.1	Protein phosphatase
Zj_G01199	Zjn_sc00002.1.g04930.1.sm.mk	p	Zj_G01199.1	N/A
Zj_G01200	Zjn_sc00002.1.g04940.1.sm.mkhc	j	Zj_G01200.1	Pco078161
Zj_G01201	Zjn_sc00002.1.g04950.1.sm.mk	k	Zj_G01201.1	Uncharacterized protein
Zj_G01202	Zjn_sc00002.1.g04970.1.sm.mkhc	j	Zj_G01202.2	Uncharacterized protein
Zj_G01203	Zjn_sc00002.1.g04980.1.sm.mkhc	=	Zj_G01203.1	NADH-ubiquinone oxidoreductase 19 kDa subunit
Zj_G01204	Zjn_sc00002.1.g05030.1.sm.mkhc	j	Zj_G01204.2	N/A
Zj_G01205	Zjn_sc00002.1.g05040.1.am.mk	j	Zj_G01205.1	N/A
Zj_G01206	Zjn_sc00002.1.g05040.1.am.mk	x	Zj_G01206.1	N/A
Zj_G01207	Zjn_sc00002.1.g04990.1.sm.mkhc	j	Zj_G01207.2	N/A
Zj_G01208	Zjn_sc00002.1.g05060.1.sm.mkhc	=	Zj_G01208.1	Ran-binding protein 1-like protein c
Zj_G01209	Zjn_sc00002.1.g05050.1.sm.mkhc	j	Zj_G01209.1	Pyruvate decarboxylase
Zj_G01210	Zjn_sc00002.1.g05070.1.sm.mk	=	Zj_G01210.1	Uncharacterized protein
Zj_G01211	Zjn_sc00002.1.g05110.1.sm.mk	j	Zj_G01211.1	Uncharacterized protein
Zj_G01212	Zjn_sc00002.1.g05130.1.am.mkhc	j	Zj_G01212.1	Protein-serine/threonine phosphatase
Zj_G01213	Zjn_sc00002.1.g05140.1.am.mk	j	Zj_G01213.1	Uncharacterized protein
Zj_G01214	Zjn_sc00002.1.g05180.1.sm.mkhc	j	Zj_G01214.1	Uncharacterized protein
Zj_G01215	Zjn_sc00002.1.g05230.1.sm.mkhc	c	Zj_G01215.1	N/A
Zj_G01216	Zjn_sc00002.1.g05200.1.sm.mk	j	Zj_G01216.1	PMR5N domain-containing protein
Zj_G01217	N/A	N/A	N/A	N/A
Zj_G01218	Zjn_sc00002.1.g05230.1.sm.mkhc	j	Zj_G01218.1	N/A
Zj_G01219	Zjn_sc00002.1.g05240.1.sm.mkhc	=	Zj_G01219.1	Fe2OG dioxygenase domain-containing protein
Zj_G01220	N/A	N/A	N/A	N/A
Zj_G01221	Zjn_sc00002.1.g05260.1.sm.mk	j	Zj_G01221.1	N/A
Zj_G01222	Zjn_sc00002.1.g05270.1.sm.mkhc	j	Zj_G01222.1	Protein YIP
Zj_G01223	Zjn_sc00002.1.g05280.1.sm.mkhc	j	Zj_G01223.1	Non-specific serine/threonine protein kinase
Zj_G01224	Zjn_sc00002.1.g05340.1.am.mk	j	Zj_G01224.1	N/A
Zj_G01225	Zjn_sc00002.1.g05340.1.am.mk	x	Zj_G01225.1	N/A
Zj_G01226	Zjn_sc00002.1.g05310.1.am.mkhc	n	Zj_G01226.1	N/A
Zj_G01227	Zjn_sc00002.1.g05320.1.am.mkhc	j	Zj_G01227.1	PseudoU_synth_2 domain-containing protein
Zj_G01228	Zjn_sc00002.1.g05430.1.am.mk	=	Zj_G01228.1	N/A
Zj_G01229	Zjn_sc00002.1.g05400.1.sm.mkhc	k	Zj_G01229.1	N/A
Zj_G01230	Zjn_sc00002.1.g05380.1.sm.mkhc	j	Zj_G01230.6	Elongation factor 1-alpha
Zj_G01231	Zjn_sc00002.1.g05450.1.am.mk	o	Zj_G01231.1	LOB domain-containing protein (Fragment)
Zj_G01232	N/A	N/A	N/A	N/A
Zj_G01233	Zjn_sc00002.1.g05490.1.am.mk	o	Zj_G01233.2	N/A
Zj_G01234	N/A	N/A	N/A	N/A
Zj_G01235	N/A	N/A	N/A	N/A
Zj_G01236	Zjn_sc00002.1.g05510.1.sm.mkhc	j	Zj_G01236.1	N/A
Zj_G01237	Zjn_sc00002.1.g05520.1.sm.mk	k	Zj_G01237.1	Dof zinc finger protein DOF5.7
Zj_G01238	Zjn_sc00002.1.g05550.1.sm.mkhc	=	Zj_G01238.1	Mitogen-activated protein kinase
Zj_G01239	Zjn_sc00002.1.g05560.1.sm.mkhc	j	Zj_G01239.1	L-ascorbate peroxidase
Zj_G01240	Zjn_sc00002.1.g05570.1.sm.mk	k	Zj_G01240.2	N/A
Zj_G01241	Zjn_sc00002.1.g05600.1.am.mkhc	j	Zj_G01241.5	Uncharacterized protein
Zj_G01242	Zjn_sc00002.1.g05590.1.am.mk	x	Zj_G01242.1	N/A
Zj_G01243	Zjn_sc00002.1.g05620.1.sm.mkhc	j	Zj_G01243.1	Uncharacterized protein
Zj_G01244	Zjn_sc00002.1.g05640.1.sm.mk	o	Zj_G01244.5	Uncharacterized protein
Zj_G01245	Zjn_sc00002.1.g05680.1.am.mk	x	Zj_G01245.1	N/A
Zj_G01246	Zjn_sc00002.1.g05650.1.sm.mkhc	j	Zj_G01246.1	Uncharacterized protein
Zj_G01247	Zjn_sc00002.1.g05660.1.sm.mkhc	j	Zj_G01247.1	N/A
Zj_G01248	N/A	N/A	N/A	N/A
Zj_G01249	Zjn_sc00002.1.g05720.1.sm.mkhc	j	Zj_G01249.1	N/A
Zj_G01250	Zjn_sc00002.1.g05740.1.am.mk	n	Zj_G01250.1	Uncharacterized protein
Zj_G01251	Zjn_sc00002.1.g05750.1.sm.mkhc	j	Zj_G01251.1	N/A
Zj_G01252	Zjn_sc00002.1.g05700.1.sm.mk	j	Zj_G01252.4	N/A
Zj_G01253	Zjn_sc00002.1.g05710.1.sm.mkhc	j	Zj_G01253.2	Rab-GAP TBC domain-containing protein
Zj_G01254	Zjn_sc00002.1.g05760.1.sm.mkhc	j	Zj_G01254.1	Uncharacterized protein
Zj_G01255	Zjn_sc00002.1.g05770.1.am.mkhc	j	Zj_G01255.1	Uncharacterized protein
Zj_G01256	Zjn_sc00002.1.g05820.1.am.mk	c	Zj_G01256.1	ABC transporter G family member 5
Zj_G01257	Zjn_sc00002.1.g05780.1.sm.mkhc	j	Zj_G01257.6	Uncharacterized protein
Zj_G01258	Zjn_sc00002.1.g05820.1.am.mk	j	Zj_G01258.4	N/A
Zj_G01259	Zjn_sc00002.1.g05840.1.am.mk	o	Zj_G01259.1	N/A
Zj_G01260	Zjn_sc00002.1.g05830.1.sm.mkhc	j	Zj_G01260.2	Cation_ATPase_N domain-containing protein
Zj_G01261	Zjn_sc00002.1.g05850.1.sm.mkhc	j	Zj_G01261.1	Uncharacterized protein
Zj_G01262	Zjn_sc00002.1.g05910.1.sm.mkhc	j	Zj_G01262.1	ANK_REP_REGION domain-containing protein
Zj_G01263	Zjn_sc00002.1.g05920.1.sm.mk	o	Zj_G01263.1	N/A
Zj_G01264	Zjn_sc00002.1.g05890.1.sm.mkhc	j	Zj_G01264.1	ANK_REP_REGION domain-containing protein
Zj_G01265	Zjn_sc00002.1.g05940.1.sm.mkhc	j	Zj_G01265.1	Uncharacterized protein
Zj_G01266	Zjn_sc00002.1.g06010.1.am.mk	c	Zj_G01266.1	Uncharacterized protein
Zj_G01267	Zjn_sc00002.1.g06010.1.am.mk	c	Zj_G01267.1	N/A
Zj_G01268	Zjn_sc00002.1.g05970.1.sm.mkhc	n	Zj_G01268.1	Uncharacterized protein
Zj_G01269	Zjn_sc00002.1.g05980.1.sm.mkhc	j	Zj_G01269.1	PsbP domain-containing protein
Zj_G01270	Zjn_sc00002.1.g05980.1.sm.mkhc	c	Zj_G01270.1	N/A
Zj_G01271	Zjn_sc00002.1.g06060.1.sm.mkhc	j	Zj_G01271.2	Uncharacterized protein
Zj_G01272	Zjn_sc00002.1.g06030.1.am.mk	n	Zj_G01272.2	N/A
Zj_G01273	N/A	N/A	N/A	N/A
Zj_G01274	Zjn_sc00002.1.g06070.1.sm.mkhc	j	Zj_G01274.1	Arginine biosynthesis bifunctional protein ArgJ, chloroplastic
Zj_G01275	Zjn_sc00002.1.g06080.1.sm.mkhc	j	Zj_G01275.1	ATP synthase subunit b', chloroplastic
Zj_G01276	Zjn_sc00002.1.g06130.1.sm.mkhc	=	Zj_G01276.1	Arf-GAP domain-containing protein
Zj_G01277	Zjn_sc00002.1.g06120.1.sm.mkhc	o	Zj_G01277.2	N/A
Zj_G01278	Zjn_sc00002.1.g06140.1.sm.mkhc	j	Zj_G01278.1	RRM domain-containing protein
Zj_G01279	Zjn_sc00002.1.g06120.1.sm.mkhc	j	Zj_G01279.8	N/A
Zj_G01280	Zjn_sc00002.1.g06150.1.am.mkhc	=	Zj_G01280.1	Uncharacterized protein
Zj_G01281	Zjn_sc00002.1.g06200.1.sm.mk	k	Zj_G01281.1	N/A
Zj_G01282	Zjn_sc00002.1.g06210.1.am.mk	c	Zj_G01282.1	Uncharacterized protein (Fragment)
Zj_G01283	Zjn_sc00002.1.g06180.1.sm.mkhc	m	Zj_G01283.2	UDP-glucuronate decarboxylase
Zj_G01284	N/A	N/A	N/A	N/A
Zj_G01285	Zjn_sc00002.1.g06220.1.sm.mk	j	Zj_G01285.1	Heat shock cognate 70 kDa protein-like
Zj_G01286	Zjn_sc00002.1.g06240.1.sm.mkhc	j	Zj_G01286.1	N/A
Zj_G01287	N/A	N/A	N/A	N/A
Zj_G01288	Zjn_sc00002.1.g06260.1.am.mkhc	j	Zj_G01288.1	N/A
Zj_G01289	Zjn_sc00002.1.g06270.1.am.mk	j	Zj_G01289.1	Dof zinc finger protein DOF5.1
Zj_G01290	Zjn_sc00002.1.g06310.1.sm.mkhc	n	Zj_G01290.1	Os03g0275950 protein
Zj_G01291	Zjn_sc00002.1.g06340.1.am.mk	c	Zj_G01291.1	N/A
Zj_G01292	Zjn_sc00002.1.g06330.1.am.mk	j	Zj_G01292.1	ENTH domain-containing protein
Zj_G01293	Zjn_sc00002.1.g06360.1.cf.mkhc	=	Zj_G01293.1	Protein kinase APK1B, chloroplastic
Zj_G01294	-	u	Zj_G01294.4	Uncharacterized protein
Zj_G01295	Zjn_sc00002.1.g06380.1.sm.mkhc	j	Zj_G01295.1	Uncharacterized protein
Zj_G01296	Zjn_sc00002.1.g06430.1.sm.mkhc	j	Zj_G01296.1	N/A
Zj_G01297	N/A	N/A	N/A	N/A
Zj_G01298	Zjn_sc00002.1.g06450.1.sm.mkhc	=	Zj_G01298.1	Uncharacterized protein
Zj_G01299	N/A	N/A	N/A	N/A
Zj_G01300	Zjn_sc00002.1.g06480.1.am.mkhc	j	Zj_G01300.1	N/A
Zj_G01301	Zjn_sc00002.1.g06510.1.sm.mkhc	j	Zj_G01301.1	PCNA_C domain-containing protein (Fragment)
Zj_G01302	Zjn_sc00002.1.g06520.1.am.mkhc	j	Zj_G01302.1	Uncharacterized protein
Zj_G01303	-	u	Zj_G01303.1	N/A
Zj_G01304	Zjn_sc00002.1.g06550.1.sm.mkhc	j	Zj_G01304.1	Omp85 domain-containing protein
Zj_G01305	Zjn_sc00002.1.g06560.1.sm.mk	e	Zj_G01305.1	N/A
Zj_G01306	N/A	N/A	N/A	N/A
Zj_G01307	Zjn_sc00002.1.g06530.1.am.mk	o	Zj_G01307.3	Os03g0271350 protein (Fragment)
Zj_G01308	Zjn_sc00002.1.g06540.1.sm.mkhc	j	Zj_G01308.5	Uncharacterized protein (Fragment)
Zj_G01309	Zjn_sc00002.1.g06570.1.sm.mkhc	k	Zj_G01309.1	Uncharacterized protein
Zj_G01310	Zjn_sc00002.1.g06620.1.am.mk	=	Zj_G01310.2	Uncharacterized protein
Zj_G01311	Zjn_sc00002.1.g06630.1.am.mk	j	Zj_G01311.1	Uncharacterized protein
Zj_G01312	Zjn_sc00002.1.g06650.1.am.mk	j	Zj_G01312.1	N/A
Zj_G01313	Zjn_sc00002.1.g06590.1.sm.mk	o	Zj_G01313.1	Uncharacterized protein
Zj_G01314	Zjn_sc00002.1.g06600.1.sm.mkhc	j	Zj_G01314.5	N/A
Zj_G01315	N/A	N/A	N/A	N/A
Zj_G01316	Zjn_sc00002.1.g06700.1.sm.mkhc	j	Zj_G01316.1	N/A
Zj_G01317	Zjn_sc00002.1.g06710.1.sm.mkhc	j	Zj_G01317.1	Uncharacterized protein
Zj_G01318	N/A	N/A	N/A	N/A
Zj_G01319	Zjn_sc00002.1.g06740.1.am.mk	j	Zj_G01319.1	Protein-serine/threonine phosphatase
Zj_G01320	Zjn_sc00002.1.g06750.1.sm.mkhc	p	Zj_G01320.1	N/A
Zj_G01321	Zjn_sc00002.1.g06750.1.sm.mkhc	j	Zj_G01321.2	NTP_transferase domain-containing protein
Zj_G01322	Zjn_sc00002.1.g06760.1.sm.mkhc	j	Zj_G01322.2	Serine/threonine-protein phosphatase
Zj_G01323	Zjn_sc00002.1.g06820.1.sm.mkhc	=	Zj_G01323.2	Uncharacterized protein
Zj_G01324	Zjn_sc00002.1.g06830.1.sm.mkhc	j	Zj_G01324.1	Uncharacterized protein
Zj_G01325	Zjn_sc00002.1.g06780.1.am.mk	n	Zj_G01325.1	LIM zinc-binding domain-containing protein
Zj_G01326	Zjn_sc00002.1.g06790.1.am.mkhc	j	Zj_G01326.1	Uncharacterized protein
Zj_G01327	Zjn_sc00002.1.g06870.1.sm.mk	j	Zj_G01327.1	Uncharacterized protein
Zj_G01328	Zjn_sc00002.1.g06900.1.sm.mkhc	j	Zj_G01328.1	Protein kinase domain-containing protein
Zj_G01329	Zjn_sc00002.1.g06950.1.cf.mkhc	=	Zj_G01329.1	Myb-like domain-containing protein
Zj_G01330	Zjn_sc00002.1.g06920.1.sm.mkhc	j	Zj_G01330.3	SH3 domain-containing protein
Zj_G01331	-	u	Zj_G01331.1	Phosphopyruvate hydratase
Zj_G01332	Zjn_sc00002.1.g06960.1.sm.mkhc	j	Zj_G01332.1	Uncharacterized protein
Zj_G01333	N/A	N/A	N/A	N/A
Zj_G01334	Zjn_sc00002.1.g06980.1.sm.mk	k	Zj_G01334.1	Uncharacterized protein (Fragment)
Zj_G01335	Zjn_sc00002.1.g06990.1.sm.mkhc	j	Zj_G01335.1	Uncharacterized protein
Zj_G01336	Zjn_sc00002.1.g07010.1.sm.mkhc	m	Zj_G01336.1	N/A
Zj_G01337	Zjn_sc00002.1.g07030.1.sm.mk	k	Zj_G01337.2	Uncharacterized protein
Zj_G01338	-	u	Zj_G01338.9	N/A
Zj_G01339	Zjn_sc00002.1.g07040.1.sm.mkhc	j	Zj_G01339.1	Galactose oxidase/kelch repeat superfamily protein
Zj_G01340	Zjn_sc00002.1.g07110.1.sm.mkhc	j	Zj_G01340.1	N/A
Zj_G01341	Zjn_sc00002.1.g07100.1.sm.mkhc	n	Zj_G01341.1	N/A
Zj_G01342	Zjn_sc00002.1.g07120.1.sm.mk	=	Zj_G01342.1	Putative TPR repeat-containing protein
Zj_G01343	Zjn_sc00002.1.g07130.1.sm.mkhc	j	Zj_G01343.1	RING-type domain-containing protein
Zj_G01344	Zjn_sc00002.1.g07140.1.am.mkhc	=	Zj_G01344.1	N/A
Zj_G01345	-	u	Zj_G01345.1	N/A
Zj_G01346	Zjn_sc00002.1.g07160.1.sm.mkhc	j	Zj_G01346.3	Splicing factor 3A subunit 2
Zj_G01347	Zjn_sc00002.1.g07170.1.sm.mkhc	j	Zj_G01347.1	Uncharacterized protein
Zj_G01348	Zjn_sc00002.1.g07230.1.sm.mk	k	Zj_G01348.1	VPS9 domain-containing protein
Zj_G01349	Zjn_sc00002.1.g07250.1.sm.mkhc	m	Zj_G01349.1	N/A
Zj_G01350	Zjn_sc00002.1.g07270.1.sm.mkhc	j	Zj_G01350.1	Protein kinase domain-containing protein
Zj_G01351	Zjn_sc00002.1.g07270.1.sm.mkhc	x	Zj_G01351.1	Mago-bind domain-containing protein
Zj_G01352	Zjn_sc00002.1.g07290.1.am.mk	j	Zj_G01352.1	1-phosphatidylinositol-4-phosphate 5-kinase (Fragment)
Zj_G01353	Zjn_sc00002.1.g07350.1.am.mk	j	Zj_G01353.1	Uncharacterized protein (Fragment)
Zj_G01354	Zjn_sc00002.1.g07370.1.sm.mkhc	j	Zj_G01354.1	N/A
Zj_G01355	Zjn_sc00002.1.g07320.1.am.mkhc	j	Zj_G01355.1	N/A
Zj_G01356	Zjn_sc00002.1.g07330.1.am.mkhc	j	Zj_G01356.2	N/A
Zj_G01357	Zjn_sc00002.1.g07390.1.sm.mkhc	j	Zj_G01357.1	GTD-binding domain-containing protein (Fragment)
Zj_G01358	Zjn_sc00002.1.g07400.1.sm.mkhc	j	Zj_G01358.1	Uncharacterized protein
Zj_G01359	Zjn_sc00002.1.g07410.1.sm.mk	j	Zj_G01359.1	N/A
Zj_G01360	Zjn_sc00002.1.g07420.1.sm.mkhc	n	Zj_G01360.1	Uncharacterized protein
Zj_G01361	Zjn_sc00002.1.g07450.1.sm.mk	=	Zj_G01361.1	N/A
Zj_G01362	Zjn_sc00002.1.g07470.1.am.mk	x	Zj_G01362.1	Protein kinase domain-containing protein
Zj_G01363	Zjn_sc00002.1.g07470.1.am.mk	o	Zj_G01363.1	N/A
Zj_G01364	Zjn_sc00002.1.g07470.1.am.mk	x	Zj_G01364.1	Uncharacterized protein
Zj_G01365	Zjn_sc00002.1.g07480.1.am.mk	e	Zj_G01365.1	N/A
Zj_G01366	Zjn_sc00002.1.g07520.1.sm.mk	k	Zj_G01366.1	N/A
Zj_G01367	Zjn_sc00002.1.g07530.1.sm.mk	k	Zj_G01367.1	PGG domain-containing protein
Zj_G01368	Zjn_sc00002.1.g07490.1.sm.mk	k	Zj_G01368.1	N/A
Zj_G01369	Zjn_sc00002.1.g07480.1.am.mk	n	Zj_G01369.1	IST1-like protein
Zj_G01370	Zjn_sc00002.1.g07500.1.sm.mkhc	=	Zj_G01370.1	Glutamine amidotransferase type-1 domain-containing protein (Fragment)
Zj_G01371	N/A	N/A	N/A	N/A
Zj_G01372	Zjn_sc00002.1.g07660.1.am.mkhc	j	Zj_G01372.1	Uncharacterized protein
Zj_G01373	Zjn_sc00002.1.g07640.1.sm.mkhc	j	Zj_G01373.6	Uncharacterized protein
Zj_G01374	Zjn_sc00002.1.g07620.1.am.mk	j	Zj_G01374.1	N/A
Zj_G01375	Zjn_sc00002.1.g07650.1.sm.mkhc	n	Zj_G01375.3	Uncharacterized protein
Zj_G01376	Zjn_sc00002.1.g07730.1.am.mkhc	j	Zj_G01376.1	RING-type domain-containing protein
Zj_G01377	Zjn_sc00002.1.g07680.1.sm.mkhc	j	Zj_G01377.1	Beta-galactosidase
Zj_G01378	Zjn_sc00002.1.g07690.1.am.mk	n	Zj_G01378.1	Protein FAR1-RELATED SEQUENCE
Zj_G01379	Zjn_sc00002.1.g07750.1.sm.mkhc	=	Zj_G01379.1	Chorismate synthase
Zj_G01380	-	u	Zj_G01380.1	N/A
Zj_G01381	Zjn_sc00002.1.g07760.1.am.mkhc	j	Zj_G01381.2	Uncharacterized protein
Zj_G01382	Zjn_sc00002.1.g07770.1.sm.mkhc	j	Zj_G01382.1	Uncharacterized protein
Zj_G01383	Zjn_sc00002.1.g07800.1.sm.mk	j	Zj_G01383.1	Uncharacterized protein
Zj_G01384	Zjn_sc00002.1.g07780.1.sm.mk	o	Zj_G01384.1	N/A
Zj_G01385	N/A	N/A	N/A	N/A
Zj_G01386	Zjn_sc00002.1.g07810.1.am.mkhc	j	Zj_G01386.1	Mitochondrial import inner membrane translocase subunit Tim21 (Fragment)
Zj_G01387	Zjn_sc00002.1.g07830.1.es.mkhc	=	Zj_G01387.1	G-patch domain-containing protein (Fragment)
Zj_G01388	Zjn_sc00002.1.g07840.1.sm.mkhc	=	Zj_G01388.1	N/A
Zj_G01389	Zjn_sc00002.1.g07920.1.sm.mk	k	Zj_G01389.1	Abhydrolase_3 domain-containing protein
Zj_G01390	Zjn_sc00002.1.g07900.1.sm.mkhc	j	Zj_G01390.1	Aminotran_1_2 domain-containing protein
Zj_G01391	Zjn_sc00002.1.g07880.1.sm.mkhc	k	Zj_G01391.1	Phosphomevalonate kinase
Zj_G01392	Zjn_sc00002.1.g07930.1.am.mk	c	Zj_G01392.1	N/A
Zj_G01393	Zjn_sc00002.1.g07950.1.am.mkhc	j	Zj_G01393.1	V-type proton ATPase subunit a
Zj_G01394	Zjn_sc00002.1.g07970.1.am.mk	o	Zj_G01394.1	Histone domain-containing protein
Zj_G01395	Zjn_sc00002.1.g07970.1.am.mk	j	Zj_G01395.1	N/A
Zj_G01396	Zjn_sc00002.1.g08050.1.am.mkhc	j	Zj_G01396.1	N/A
Zj_G01397	Zjn_sc00002.1.g08080.1.am.mk	c	Zj_G01397.1	N/A
Zj_G01398	Zjn_sc00002.1.g08060.1.am.mkhc	j	Zj_G01398.1	Uncharacterized protein
Zj_G01399	Zjn_sc00002.1.g08060.1.am.mkhc	x	Zj_G01399.1	N/A
Zj_G01400	Zjn_sc00002.1.g08100.1.sm.mk	j	Zj_G01400.1	N/A
Zj_G01401	Zjn_sc00002.1.g08110.1.sm.mkhc	=	Zj_G01401.1	Uncharacterized protein
Zj_G01402	Zjn_sc00002.1.g08030.1.am.mk	o	Zj_G01402.1	N/A
Zj_G01403	Zjn_sc00002.1.g08000.1.sm.mkhc	j	Zj_G01403.1	Uncharacterized protein (Fragment)
Zj_G01404	Zjn_sc00002.1.g08120.1.sm.mkhc	j	Zj_G01404.1	N/A
Zj_G01405	Zjn_sc00002.1.g08200.1.am.mk	j	Zj_G01405.1	Uncharacterized protein
Zj_G01406	Zjn_sc00002.1.g08140.1.am.mkhc	j	Zj_G01406.2	RF_PROK_I domain-containing protein
Zj_G01407	Zjn_sc00002.1.g08150.1.am.mk	o	Zj_G01407.1	N/A
Zj_G01408	Zjn_sc00002.1.g08200.1.am.mk	o	Zj_G01408.2	N/A
Zj_G01409	Zjn_sc00002.1.g08220.1.sm.mkhc	j	Zj_G01409.1	Autophagy-related protein 9
Zj_G01410	Zjn_sc00002.1.g08250.1.am.mk	n	Zj_G01410.1	Uncharacterized protein
Zj_G01411	Zjn_sc00002.1.g08320.1.am.mkhc	=	Zj_G01411.1	N/A
Zj_G01412	Zjn_sc00002.1.g08370.1.sm.mk	k	Zj_G01412.1	N/A
Zj_G01413	Zjn_sc00002.1.g08300.1.am.mkhc	j	Zj_G01413.1	Uncharacterized protein
Zj_G01414	Zjn_sc00002.1.g08360.1.am.mk	x	Zj_G01414.1	SEC7 domain-containing protein
Zj_G01415	Zjn_sc00002.1.g08390.1.sm.mkhc	n	Zj_G01415.1	Uncharacterized protein
Zj_G01416	Zjn_sc00002.1.g08410.1.am.mk	x	Zj_G01416.1	N/A
Zj_G01417	Zjn_sc00002.1.g08440.1.am.mk	j	Zj_G01417.1	SHSP domain-containing protein
Zj_G01418	Zjn_sc00002.1.g08450.1.am.mk	o	Zj_G01418.2	Uncharacterized protein
Zj_G01419	Zjn_sc00002.1.g08470.1.am.mk	c	Zj_G01419.1	N/A
Zj_G01420	N/A	N/A	N/A	N/A
Zj_G01421	N/A	N/A	N/A	N/A
Zj_G01422	Zjn_sc00002.1.g08480.1.am.mkhc	j	Zj_G01422.1	Uncharacterized protein
Zj_G01423	Zjn_sc00002.1.g08490.1.am.mk	n	Zj_G01423.1	Chaperone protein dnaJ 11 chloroplastic
Zj_G01424	Zjn_sc00002.1.g08600.1.sm.mkhc	j	Zj_G01424.1	ACB domain-containing protein
Zj_G01425	Zjn_sc00002.1.g08610.1.sm.mkhc	n	Zj_G01425.2	N/A
Zj_G01426	Zjn_sc00002.1.g08560.1.sm.mkhc	j	Zj_G01426.1	Uncharacterized protein
Zj_G01427	Zjn_sc00002.1.g08630.1.sm.mkhc	=	Zj_G01427.1	ADF-H domain-containing protein (Fragment)
Zj_G01428	Zjn_sc00002.1.g08640.1.cf.mkhc	k	Zj_G01428.1	Uncharacterized protein
Zj_G01429	Zjn_sc00002.1.g08650.1.sm.mkhc	j	Zj_G01429.1	Putative GTP-binding protein
Zj_G01430	Zjn_sc00002.1.g08700.1.sm.mkhc	=	Zj_G01430.1	Senescence domain-containing protein
Zj_G01431	N/A	N/A	N/A	N/A
Zj_G01432	Zjn_sc00002.1.g08710.1.sm.mk	p	Zj_G01432.1	N/A
Zj_G01433	Zjn_sc00002.1.g08710.1.sm.mk	o	Zj_G01433.1	Uncharacterized protein (Fragment)
Zj_G01434	Zjn_sc00002.1.g08670.1.sm.mkhc	j	Zj_G01434.1	Uncharacterized protein
Zj_G01435	Zjn_sc00002.1.g08780.1.sm.mkhc	j	Zj_G01435.1	Ribonucloprotein
Zj_G01436	Zjn_sc00002.1.g08760.1.am.mk	j	Zj_G01436.1	Protein kinase domain-containing protein
Zj_G01437	Zjn_sc00002.1.g08770.1.sm.mkhc	n	Zj_G01437.2	Uncharacterized protein
Zj_G01438	Zjn_sc00002.1.g08810.1.am.mk	=	Zj_G01438.1	RING-type E3 ubiquitin transferase
Zj_G01439	Zjn_sc00002.1.g08780.1.sm.mkhc	j	Zj_G01439.1	Small nuclear ribonucleoprotein Sm D3
Zj_G01440	Zjn_sc00002.1.g08790.1.sm.mkhc	=	Zj_G01440.2	Endoplasmic reticulum transmembrane protein
Zj_G01441	Zjn_sc00002.1.g08820.1.sm.mkhc	j	Zj_G01441.2	N/A
Zj_G01442	N/A	N/A	N/A	N/A
Zj_G01443	Zjn_sc00002.1.g08850.1.sm.mkhc	j	Zj_G01443.1	N/A
Zj_G01444	Zjn_sc00002.1.g08850.1.sm.mkhc	o	Zj_G01444.1	N/A
Zj_G01445	-	u	Zj_G01445.1	N/A
Zj_G01446	Zjn_sc00002.1.g08860.1.am.mkhc	o	Zj_G01446.1	N/A
Zj_G01447	Zjn_sc00002.1.g08860.1.am.mkhc	j	Zj_G01447.1	Uncharacterized protein
Zj_G01448	Zjn_sc00002.1.g08910.1.am.mk	j	Zj_G01448.1	IPPc domain-containing protein
Zj_G01449	Zjn_sc00002.1.g08930.1.am.mk	j	Zj_G01449.1	N/A
Zj_G01450	Zjn_sc00002.1.g08950.1.am.mk	o	Zj_G01450.2	N/A
Zj_G01451	Zjn_sc00002.1.g08940.1.sm.mkhc	n	Zj_G01451.1	Uncharacterized protein
Zj_G01452	Zjn_sc00002.1.g08970.1.cf.mkhc	=	Zj_G01452.1	GAGA-binding transcriptional activator
Zj_G01453	Zjn_sc00002.1.g08980.1.sm.mk	j	Zj_G01453.1	DMAS1
Zj_G01454	Zjn_sc00002.1.g08990.1.sm.mkhc	n	Zj_G01454.1	N/A
Zj_G01455	N/A	N/A	N/A	N/A
Zj_G01456	Zjn_sc00002.1.g09040.1.sm.mk	k	Zj_G01456.1	N/A
Zj_G01457	Zjn_sc00002.1.g09000.1.sm.mkhc	j	Zj_G01457.1	TPR_REGION domain-containing protein (Fragment)
Zj_G01458	Zjn_sc00002.1.g09010.1.sm.mkhc	=	Zj_G01458.1	Glutamate decarboxylase
Zj_G01459	Zjn_sc00002.1.g09070.1.am.mkhc	x	Zj_G01459.1	N/A
Zj_G01460	Zjn_sc00002.1.g09050.1.sm.mkhc	j	Zj_G01460.2	Uncharacterized protein
Zj_G01461	Zjn_sc00002.1.g09080.1.sm.mkhc	j	Zj_G01461.1	Uncharacterized protein
Zj_G01462	Zjn_sc00002.1.g09090.1.sm.mkhc	j	Zj_G01462.1	N/A
Zj_G01463	Zjn_sc00002.1.g09110.1.sm.mkhc	j	Zj_G01463.1	N/A
Zj_G01464	Zjn_sc00002.1.g09130.1.sm.mkhc	j	Zj_G01464.1	N/A
Zj_G01465	Zjn_sc00002.1.g09140.1.am.mk	j	Zj_G01465.1	N/A
Zj_G01466	Zjn_sc00002.1.g09140.1.am.mk	x	Zj_G01466.1	N/A
Zj_G01467	N/A	N/A	N/A	N/A
Zj_G01468	Zjn_sc00002.1.g09150.1.am.mk	x	Zj_G01468.1	N/A
Zj_G01469	Zjn_sc00002.1.g09150.1.am.mk	j	Zj_G01469.1	N/A
Zj_G01470	Zjn_sc00002.1.g09160.1.am.mkhc	j	Zj_G01470.1	ZT_dimer domain-containing protein
Zj_G01471	Zjn_sc00002.1.g09210.1.sm.mkhc	=	Zj_G01471.1	Uncharacterized protein
Zj_G01472	Zjn_sc00002.1.g09190.1.sm.mkhc	j	Zj_G01472.1	Coatomer subunit gamma
Zj_G01473	Zjn_sc00002.1.g09200.1.am.mk	n	Zj_G01473.1	Uncharacterized protein
Zj_G01474	Zjn_sc00002.1.g09200.1.am.mk	i	Zj_G01474.1	N/A
Zj_G01475	-	u	Zj_G01475.1	N/A
Zj_G01476	Zjn_sc00002.1.g09250.1.sm.mkhc	k	Zj_G01476.1	Uncharacterized protein (Fragment)
Zj_G01477	Zjn_sc00002.1.g09260.1.sm.mk	n	Zj_G01477.3	N/A
Zj_G01478	Zjn_sc00002.1.g09280.1.sm.mk	j	Zj_G01478.1	N/A
Zj_G01479	N/A	N/A	N/A	N/A
Zj_G01480	Zjn_sc00002.1.g09310.1.sm.mkhc	k	Zj_G01480.1	Uncharacterized protein
Zj_G01481	Zjn_sc00002.1.g09330.1.sm.mk	j	Zj_G01481.1	N/A
Zj_G01482	Zjn_sc00002.1.g09360.1.am.mk	n	Zj_G01482.1	Protein DETOXIFICATION (Fragment)
Zj_G01483	Zjn_sc00002.1.g09320.1.sm.mk	o	Zj_G01483.2	AP complex subunit sigma
Zj_G01484	Zjn_sc00002.1.g09400.1.sm.mkhc	=	Zj_G01484.1	N/A
Zj_G01485	Zjn_sc00002.1.g09440.1.am.mk	j	Zj_G01485.1	Uncharacterized protein
Zj_G01486	-	u	Zj_G01486.8	N/A
Zj_G01487	Zjn_sc00002.1.g09380.1.sm.mkhc	j	Zj_G01487.1	Uncharacterized protein
Zj_G01488	Zjn_sc00002.1.g09450.1.sm.mkhc	j	Zj_G01488.1	Branched-chain-amino-acid aminotransferase
Zj_G01489	Zjn_sc00002.1.g09460.1.sm.mkhc	j	Zj_G01489.1	N/A
Zj_G01490	Zjn_sc00002.1.g09490.1.sm.mk	j	Zj_G01490.2	Uncharacterized protein
Zj_G01491	Zjn_sc00002.1.g09530.1.sm.mk	j	Zj_G01491.1	Phytosulfokine-alpha
Zj_G01492	Zjn_sc00002.1.g09540.1.sm.mkhc	j	Zj_G01492.1	N/A
Zj_G01493	Zjn_sc00002.1.g09550.1.am.mk	e	Zj_G01493.1	RING-type E3 ubiquitin transferase
Zj_G01494	Zjn_sc00002.1.g09600.1.am.mk	=	Zj_G01494.1	N/A
Zj_G01495	Zjn_sc00002.1.g09570.1.am.mk	j	Zj_G01495.1	N/A
Zj_G01496	Zjn_sc00002.1.g09680.1.am.mk	c	Zj_G01496.1	Uncharacterized protein
Zj_G01497	Zjn_sc00002.1.g09630.1.sm.mkhc	m	Zj_G01497.4	Uncharacterized protein
Zj_G01498	Zjn_sc00002.1.g09640.1.sm.mk	o	Zj_G01498.1	N/A
Zj_G01499	Zjn_sc00002.1.g09640.1.sm.mk	j	Zj_G01499.1	N/A
Zj_G01500	N/A	N/A	N/A	N/A
Zj_G01501	Zjn_sc00002.1.g09690.1.am.mk	n	Zj_G01501.1	Protein kinase domain-containing protein (Fragment)
Zj_G01502	Zjn_sc00002.1.g09650.1.sm.mkhc	j	Zj_G01502.1	N/A
Zj_G01503	Zjn_sc00002.1.g09700.1.am.mkhc	j	Zj_G01503.1	Conserved oligomeric Golgi complex subunit 6
Zj_G01504	Zjn_sc00002.1.g09730.1.sm.mk	e	Zj_G01504.1	N/A
Zj_G01505	Zjn_sc00002.1.g09710.1.sm.mk	x	Zj_G01505.1	Pentatricopeptide repeat-containing protein
Zj_G01506	Zjn_sc00002.1.g09710.1.sm.mk	o	Zj_G01506.1	Pentatricopeptide repeat-containing protein
Zj_G01507	Zjn_sc00002.1.g09720.1.sm.mkhc	j	Zj_G01507.1	Cyclin N-terminal domain-containing protein (Fragment)
Zj_G01508	Zjn_sc00002.1.g09730.1.sm.mk	e	Zj_G01508.1	N/A
Zj_G01509	Zjn_sc00002.1.g09750.1.sm.mkhc	k	Zj_G01509.1	Heat stress transcription factor A-9
Zj_G01510	Zjn_sc00002.1.g09770.1.sm.mkhc	m	Zj_G01510.2	Uncharacterized protein
Zj_G01511	Zjn_sc00002.1.g09780.1.sm.mkhc	j	Zj_G01511.2	Two-component response regulator
Zj_G01512	Zjn_sc00002.1.g09820.1.sm.mkhc	j	Zj_G01512.1	Glutamine synthetase
Zj_G01513	N/A	N/A	N/A	N/A
Zj_G01514	Zjn_sc00002.1.g09800.1.sm.mkhc	j	Zj_G01514.2	UDP-3-O-acyl-N-acetylglucosamine deacetylase (Fragment)
Zj_G01515	Zjn_sc00002.1.g09810.1.sm.mkhc	j	Zj_G01515.4	Vac14_Fig4_bd domain-containing protein
Zj_G01516	Zjn_sc00002.1.g09850.1.am.mk	n	Zj_G01516.1	N/A
Zj_G01517	Zjn_sc00002.1.g09840.1.am.mk	c	Zj_G01517.1	Cytochrome P450 94B3-like
Zj_G01518	Zjn_sc00002.1.g09870.1.sm.mkhc	j	Zj_G01518.1	N/A
Zj_G01519	Zjn_sc00002.1.g09850.1.am.mk	n	Zj_G01519.1	N/A
Zj_G01520	Zjn_sc00002.1.g09890.1.sm.mkhc	j	Zj_G01520.1	Uncharacterized protein
Zj_G01521	Zjn_sc00002.1.g09940.1.am.mk	=	Zj_G01521.1	Receptor-like serine/threonine-protein kinase
Zj_G01522	Zjn_sc00002.1.g09910.1.sm.mkhc	j	Zj_G01522.1	N/A
Zj_G01523	Zjn_sc00002.1.g09970.1.sm.mkhc	=	Zj_G01523.1	N/A
Zj_G01524	Zjn_sc00002.1.g09980.1.am.mk	o	Zj_G01524.2	3-ketoacyl-CoA synthase
Zj_G01525	Zjn_sc00002.1.g10000.1.sm.mkhc	j	Zj_G01525.1	N/A
Zj_G01526	Zjn_sc00002.1.g10050.1.sm.mk	k	Zj_G01526.1	Uncharacterized protein
Zj_G01527	Zjn_sc00002.1.g10060.1.am.mk	k	Zj_G01527.1	N/A
Zj_G01528	Zjn_sc00002.1.g10080.1.sm.mkhc	k	Zj_G01528.2	Uncharacterized protein (Fragment)
Zj_G01529	Zjn_sc00002.1.g10090.1.am.mk	e	Zj_G01529.1	Uncharacterized protein
Zj_G01530	Zjn_sc00002.1.g10100.1.am.mk	o	Zj_G01530.1	N/A
Zj_G01531	Zjn_sc00002.1.g10110.1.am.mk	j	Zj_G01531.1	N/A
Zj_G01532	Zjn_sc00002.1.g10170.1.am.mk	c	Zj_G01532.1	Uncharacterized protein (Fragment)
Zj_G01533	Zjn_sc00002.1.g10130.1.sm.mkhc	j	Zj_G01533.3	Protein DETOXIFICATION
Zj_G01534	N/A	N/A	N/A	N/A
Zj_G01535	Zjn_sc00002.1.g10150.1.am.mkhc	j	Zj_G01535.1	Uncharacterized protein
Zj_G01536	Zjn_sc00002.1.g10200.1.sm.mkhc	=	Zj_G01536.1	Uncharacterized protein
Zj_G01537	Zjn_sc00002.1.g10290.1.am.mk	n	Zj_G01537.3	TPT domain-containing protein
Zj_G01538	Zjn_sc00002.1.g10310.1.sm.mkhc	n	Zj_G01538.3	Uncharacterized protein (Fragment)
Zj_G01539	Zjn_sc00002.1.g10360.1.sm.mkhc	j	Zj_G01539.1	N/A
Zj_G01540	Zjn_sc00002.1.g10340.1.sm.mkhc	j	Zj_G01540.2	N/A
Zj_G01541	Zjn_sc00002.1.g10350.1.sm.mkhc	n	Zj_G01541.1	Replication protein A 70 kDa DNA-binding subunit B
Zj_G01542	Zjn_sc00002.1.g10350.1.sm.mkhc	c	Zj_G01542.1	N/A
Zj_G01543	Zjn_sc00002.1.g10390.1.sm.mk	k	Zj_G01543.1	N/A
Zj_G01544	Zjn_sc00002.1.g10380.1.sm.mkhc	j	Zj_G01544.1	N/A
Zj_G01545	Zjn_sc00002.1.g10370.1.sm.mkhc	j	Zj_G01545.1	N/A
Zj_G01546	Zjn_sc00002.1.g10400.1.sm.mk	j	Zj_G01546.1	N/A
Zj_G01547	Zjn_sc00002.1.g10410.1.sm.mkhc	j	Zj_G01547.2	Uncharacterized protein
Zj_G01548	Zjn_sc00002.1.g10470.1.am.mkhc	j	Zj_G01548.1	N/A
Zj_G01549	Zjn_sc00002.1.g10480.1.sm.mkhc	j	Zj_G01549.1	t-SNARE coiled-coil homology domain-containing protein
Zj_G01550	Zjn_sc00002.1.g10450.1.sm.mkhc	j	Zj_G01550.1	Os03g0212950 protein
Zj_G01551	Zjn_sc00002.1.g10460.1.am.mkhc	=	Zj_G01551.1	Uncharacterized protein
Zj_G01552	Zjn_sc00002.1.g10490.1.sm.mkhc	j	Zj_G01552.2	SANT domain-containing protein
Zj_G01553	Zjn_sc00002.1.g10500.1.sm.mkhc	j	Zj_G01553.1	N/A
Zj_G01554	Zjn_sc00002.1.g10510.1.sm.mkhc	c	Zj_G01554.1	Gpm540b
Zj_G01555	Zjn_sc00002.1.g10530.1.am.mkhc	j	Zj_G01555.1	LRRNT_2 domain-containing protein
Zj_G01556	Zjn_sc00002.1.g10550.1.am.mkhc	=	Zj_G01556.1	Uncharacterized protein (Fragment)
Zj_G01557	Zjn_sc00002.1.g10570.1.am.mk	k	Zj_G01557.1	N/A
Zj_G01558	Zjn_sc00002.1.g10540.1.sm.mkhc	j	Zj_G01558.1	Hexosyltransferase
Zj_G01559	Zjn_sc00002.1.g10580.1.am.mkhc	n	Zj_G01559.1	Proteasome subunit alpha type
Zj_G01560	Zjn_sc00002.1.g10590.1.sm.mkhc	k	Zj_G01560.1	Uncharacterized protein (Fragment)
Zj_G01561	Zjn_sc00002.1.g10600.1.sm.mkhc	x	Zj_G01561.9	Remorin_C domain-containing protein
Zj_G01562	Zjn_sc00002.1.g10600.1.sm.mkhc	j	Zj_G01562.1	Biogenesis of lysosome-related organelles complex 1 subunit 1
Zj_G01563	Zjn_sc00002.1.g10610.1.es.mkhc	n	Zj_G01563.1	N/A
Zj_G01564	Zjn_sc00002.1.g10670.1.sm.mkhc	j	Zj_G01564.1	NTP_transf_2 domain-containing protein
Zj_G01565	Zjn_sc00002.1.g10680.1.am.mk	j	Zj_G01565.1	Uncharacterized protein
Zj_G01566	Zjn_sc00002.1.g10710.1.am.mk	k	Zj_G01566.1	Psei6
Zj_G01567	Zjn_sc00002.1.g10700.1.am.mkhc	j	Zj_G01567.1	Uncharacterized protein
Zj_G01568	Zjn_sc00002.1.g10720.1.sm.mkhc	j	Zj_G01568.1	N/A
Zj_G01569	Zjn_sc00002.1.g10740.1.cf.mkhc	=	Zj_G01569.1	Got1/Sft2-like vescicle transport protein family
Zj_G01570	Zjn_sc00002.1.g10750.1.am.mk	k	Zj_G01570.1	MFP1 attachment factor 1-like
Zj_G01571	Zjn_sc00002.1.g10730.1.am.mkhc	j	Zj_G01571.1	S-acyltransferase
Zj_G01572	Zjn_sc00002.1.g10760.1.sm.mkhc	j	Zj_G01572.1	NTP_transferase domain-containing protein
Zj_G01573	N/A	N/A	N/A	N/A
Zj_G01574	Zjn_sc00002.1.g10770.1.am.mk	c	Zj_G01574.1	Putative pentatricopeptide repeat-containing protein
Zj_G01575	Zjn_sc00002.1.g10810.1.sm.mkhc	n	Zj_G01575.1	WD_REPEATS_REGION domain-containing protein
Zj_G01576	Zjn_sc00002.1.g10820.1.am.mk	n	Zj_G01576.1	Uncharacterized protein
Zj_G01577	Zjn_sc00002.1.g10830.1.sm.mkhc	j	Zj_G01577.1	L51_S25_CI-B8 domain-containing protein
Zj_G01578	Zjn_sc00002.1.g10840.1.sm.mkhc	=	Zj_G01578.1	Syntaxin-6_N domain-containing protein
Zj_G01579	Zjn_sc00002.1.g10850.1.am.mk	n	Zj_G01579.1	RING-type domain-containing protein
Zj_G01580	Zjn_sc00002.1.g10850.1.am.mk	n	Zj_G01580.1	Uncharacterized protein
Zj_G01581	Zjn_sc00002.1.g10850.1.am.mk	o	Zj_G01581.1	N/A
Zj_G01582	N/A	N/A	N/A	N/A
Zj_G01583	N/A	N/A	N/A	N/A
Zj_G01584	Zjn_sc00002.1.g10880.1.sm.mk	k	Zj_G01584.1	N-acetyltransferase domain-containing protein
Zj_G01585	N/A	N/A	N/A	N/A
Zj_G01586	Zjn_sc00002.1.g10890.1.sm.mk	k	Zj_G01586.9	N/A
Zj_G01587	Zjn_sc00002.1.g10960.1.sm.mkhc	j	Zj_G01587.2	Membrane-associated progesterone-binding protein 4
Zj_G01588	N/A	N/A	N/A	N/A
Zj_G01589	-	u	Zj_G01589.1	Uncharacterized protein
Zj_G01590	Zjn_sc00002.1.g11000.1.sm.mkhc	=	Zj_G01590.1	N/A
Zj_G01591	Zjn_sc00002.1.g10940.1.am.mk	k	Zj_G01591.9	N/A
Zj_G01592	Zjn_sc00002.1.g11020.1.sm.mk	k	Zj_G01592.1	CUE domain-containing protein (Fragment)
Zj_G01593	N/A	N/A	N/A	N/A
Zj_G01594	N/A	N/A	N/A	N/A
Zj_G01595	Zjn_sc00002.1.g11050.1.am.mk	n	Zj_G01595.1	Uncharacterized protein
Zj_G01596	Zjn_sc00002.1.g11080.1.am.mk	=	Zj_G01596.1	N/A
Zj_G01597	Zjn_sc00002.1.g11120.1.sm.mkhc	=	Zj_G01597.1	N/A
Zj_G01598	Zjn_sc00002.1.g11100.1.sm.mkhc	n	Zj_G01598.1	Calcium-transporting ATPase
Zj_G01599	Zjn_sc00002.1.g11100.1.sm.mkhc	x	Zj_G01599.3	N/A
Zj_G01600	Zjn_sc00002.1.g11140.1.sm.mkhc	j	Zj_G01600.1	Uncharacterized protein
Zj_G01601	Zjn_sc00002.1.g11160.1.sm.mkhc	=	Zj_G01601.1	Uncharacterized protein
Zj_G01602	Zjn_sc00002.1.g11200.1.sm.mkhc	=	Zj_G01602.1	GH10 domain-containing protein
Zj_G01603	Zjn_sc00002.1.g11170.1.es.mkhc	j	Zj_G01603.1	N/A
Zj_G01604	N/A	N/A	N/A	N/A
Zj_G01605	Zjn_sc00002.1.g11240.1.sm.mkhc	c	Zj_G01605.1	N/A
Zj_G01606	N/A	N/A	N/A	N/A
Zj_G01607	Zjn_sc00002.1.g11210.1.sm.mk	j	Zj_G01607.7	N/A
Zj_G01608	Zjn_sc00002.1.g11230.1.sm.mkhc	j	Zj_G01608.1	YrdC-like domain-containing protein
Zj_G01609	Zjn_sc00002.1.g11270.1.sm.mkhc	j	Zj_G01609.1	Uncharacterized protein
Zj_G01610	Zjn_sc00002.1.g11290.1.am.mkhc	j	Zj_G01610.1	RING-type E3 ubiquitin transferase
Zj_G01611	Zjn_sc00002.1.g11310.1.sm.mkhc	j	Zj_G01611.2	N/A
Zj_G01612	Zjn_sc00002.1.g11320.1.sm.mkhc	=	Zj_G01612.1	N/A
Zj_G01613	Zjn_sc00002.1.g11350.1.sm.mk	c	Zj_G01613.1	N/A
Zj_G01614	Zjn_sc00002.1.g11380.1.sm.mkhc	j	Zj_G01614.1	Uncharacterized protein (Fragment)
Zj_G01615	N/A	N/A	N/A	N/A
Zj_G01616	Zjn_sc00002.1.g11430.1.am.mk	j	Zj_G01616.1	N/A
Zj_G01617	Zjn_sc00002.1.g11450.1.sm.mkhc	=	Zj_G01617.1	Homeobox domain-containing protein
Zj_G01618	Zjn_sc00002.1.g11410.1.sm.mkhc	j	Zj_G01618.2	N/A
Zj_G01619	Zjn_sc00002.1.g11420.1.am.mkhc	j	Zj_G01619.2	Methyltransferase-like protein 2
Zj_G01620	Zjn_sc00002.1.g11460.1.am.mkhc	j	Zj_G01620.1	N/A
Zj_G01621	Zjn_sc00002.1.g11480.1.am.mkhc	=	Zj_G01621.1	Seryl-tRNA synthetase
Zj_G01622	Zjn_sc00002.1.g11490.1.sm.mkhc	j	Zj_G01622.2	Uncharacterized protein
Zj_G01623	Zjn_sc00002.1.g11520.1.sm.mkhc	j	Zj_G01623.2	C2H2-type domain-containing protein
Zj_G01624	Zjn_sc00002.1.g11560.1.sm.mkhc	j	Zj_G01624.1	COP9 signalosome complex subunit 4
Zj_G01625	N/A	N/A	N/A	N/A
Zj_G01626	Zjn_sc00002.1.g11570.1.am.mk	j	Zj_G01626.1	N/A
Zj_G01627	Zjn_sc00002.1.g11570.1.am.mk	n	Zj_G01627.1	MFS domain-containing protein
Zj_G01628	Zjn_sc00002.1.g11580.1.am.mk	n	Zj_G01628.1	Os03g0197125 protein
Zj_G01629	Zjn_sc00002.1.g11620.1.sm.mk	k	Zj_G01629.1	Uncharacterized protein
Zj_G01630	Zjn_sc00002.1.g11590.1.cf.mkhc	k	Zj_G01630.3	Ditrans,polycis-polyprenyl diphosphate synthase ((2E,6E)-farnesyldiphosphate specific)
Zj_G01631	Zjn_sc00002.1.g11600.1.sm.mkhc	=	Zj_G01631.1	N/A
Zj_G01632	Zjn_sc00002.1.g11680.1.am.mk	j	Zj_G01632.1	CASP-like protein
Zj_G01633	N/A	N/A	N/A	N/A
Zj_G01634	Zjn_sc00002.1.g11690.1.sm.mk	k	Zj_G01634.1	Uncharacterized protein
Zj_G01635	Zjn_sc00002.1.g11710.1.am.mkhc	j	Zj_G01635.4	STAS domain-containing protein
Zj_G01636	Zjn_sc00002.1.g11740.1.sm.mkhc	j	Zj_G01636.1	STAS domain-containing protein
Zj_G01637	N/A	N/A	N/A	N/A
Zj_G01638	Zjn_sc00002.1.g11770.1.am.mk	j	Zj_G01638.1	Uncharacterized protein
Zj_G01639	Zjn_sc00002.1.g11760.1.sm.mkhc	=	Zj_G01639.1	18S rRNA aminocarboxypropyltransferase
Zj_G01640	Zjn_sc00002.1.g11770.1.am.mk	j	Zj_G01640.1	Aminotran_1_2 domain-containing protein (Fragment)
Zj_G01641	N/A	N/A	N/A	N/A
Zj_G01642	Zjn_sc00002.1.g11800.1.sm.mkhc	j	Zj_G01642.1	N/A
Zj_G01643	Zjn_sc00002.1.g11840.1.sm.mkhc	j	Zj_G01643.3	GRAS domain-containing protein (Fragment)
Zj_G01644	Zjn_sc00002.1.g11860.1.sm.mkhc	j	Zj_G01644.1	Myo-inositol 1-phosphate synthase
Zj_G01645	Zjn_sc00002.1.g11870.1.sm.mk	j	Zj_G01645.1	Uncharacterized protein
Zj_G01646	Zjn_sc00002.1.g11880.1.sm.mkhc	j	Zj_G01646.2	Protein phosphatase
Zj_G01647	Zjn_sc00002.1.g11910.1.sm.mkhc	m	Zj_G01647.1	Uncharacterized protein
Zj_G01648	N/A	N/A	N/A	N/A
Zj_G01649	Zjn_sc00002.1.g11970.1.am.mk	=	Zj_G01649.1	WW domain-containing protein
Zj_G01650	Zjn_sc00002.1.g12000.1.sm.mkhc	j	Zj_G01650.1	Uncharacterized protein
Zj_G01651	Zjn_sc00002.1.g12020.1.sm.mkhc	j	Zj_G01651.1	N/A
Zj_G01652	Zjn_sc00002.1.g12030.1.am.mkhc	j	Zj_G01652.1	TMEM135_C_rich domain-containing protein
Zj_G01653	Zjn_sc00002.1.g12070.1.am.mk	j	Zj_G01653.1	Uncharacterized protein
Zj_G01654	Zjn_sc00002.1.g12090.1.sm.mkhc	j	Zj_G01654.1	Uncharacterized protein
Zj_G01655	Zjn_sc00002.1.g12100.1.sm.mk	k	Zj_G01655.3	N/A
Zj_G01656	Zjn_sc00002.1.g12110.1.am.mkhc	j	Zj_G01656.1	Uncharacterized protein
Zj_G01657	Zjn_sc00002.1.g12140.1.am.mk	o	Zj_G01657.2	N/A
Zj_G01658	Zjn_sc00002.1.g12150.1.sm.mkhc	=	Zj_G01658.1	Homeobox domain-containing protein
Zj_G01659	Zjn_sc00002.1.g12180.1.am.mk	n	Zj_G01659.1	N/A
Zj_G01660	Zjn_sc00002.1.g12250.1.am.mk	c	Zj_G01660.1	Probable purine permease (Fragment)
Zj_G01661	Zjn_sc00002.1.g12210.1.am.mk	k	Zj_G01661.1	N/A
Zj_G01662	Zjn_sc00002.1.g12220.1.sm.mkhc	j	Zj_G01662.1	Protein DETOXIFICATION
Zj_G01663	Zjn_sc00002.1.g12260.1.sm.mkhc	j	Zj_G01663.1	GEM-like protein 1
Zj_G01664	N/A	N/A	N/A	N/A
Zj_G01665	Zjn_sc00002.1.g12270.1.sm.mkhc	=	Zj_G01665.1	Os03g0187525 protein
Zj_G01666	Zjn_sc00002.1.g12280.1.am.mkhc	j	Zj_G01666.3	Uncharacterized protein
Zj_G01667	Zjn_sc00002.1.g12310.1.am.mk	o	Zj_G01667.1	Uncharacterized protein
Zj_G01668	Zjn_sc00002.1.g12290.1.sm.mkhc	j	Zj_G01668.5	N/A
Zj_G01669	Zjn_sc00002.1.g12320.1.sm.mkhc	j	Zj_G01669.2	VPS37 C-terminal domain-containing protein
Zj_G01670	Zjn_sc00002.1.g12370.1.am.mk	j	Zj_G01670.2	Uncharacterized protein
Zj_G01671	Zjn_sc00002.1.g12370.1.am.mk	j	Zj_G01671.1	N/A
Zj_G01672	Zjn_sc00002.1.g12340.1.sm.mkhc	j	Zj_G01672.1	Uncharacterized protein
Zj_G01673	Zjn_sc00002.1.g12350.1.am.mkhc	j	Zj_G01673.2	N/A
Zj_G01674	Zjn_sc00002.1.g12390.1.am.mk	k	Zj_G01674.2	Uncharacterized protein
Zj_G01675	Zjn_sc00002.1.g12400.1.am.mkhc	j	Zj_G01675.1	Uncharacterized protein
Zj_G01676	Zjn_sc00002.1.g12410.1.sm.mkhc	j	Zj_G01676.1	Phytoene dehydrogenase
Zj_G01677	Zjn_sc00002.1.g12430.1.sm.mkhc	=	Zj_G01677.1	FLZ-type domain-containing protein
Zj_G01678	Zjn_sc00002.1.g12440.1.sm.mk	x	Zj_G01678.1	AP2/ERF domain-containing protein
Zj_G01679	Zjn_sc00002.1.g12450.1.sm.mk	k	Zj_G01679.1	AP2/ERF domain-containing protein
Zj_G01680	Zjn_sc00002.1.g12470.1.sm.mkhc	j	Zj_G01680.2	AP2/ERF domain-containing protein
Zj_G01681	N/A	N/A	N/A	N/A
Zj_G01682	Zjn_sc00002.1.g12480.1.sm.mkhc	j	Zj_G01682.1	N/A
Zj_G01683	Zjn_sc00002.1.g12500.1.sm.mkhc	c	Zj_G01683.1	N/A
Zj_G01684	Zjn_sc00002.1.g12500.1.sm.mkhc	c	Zj_G01684.1	40S ribosomal protein SA
Zj_G01685	Zjn_sc00002.1.g12520.1.am.mk	c	Zj_G01685.1	N/A
Zj_G01686	Zjn_sc00002.1.g12510.1.am.mkhc	n	Zj_G01686.1	SAC domain-containing protein
Zj_G01687	Zjn_sc00002.1.g12560.1.sm.mkhc	j	Zj_G01687.1	Uncharacterized protein
Zj_G01688	Zjn_sc00002.1.g12580.1.am.mk	o	Zj_G01688.1	Uncharacterized protein
Zj_G01689	Zjn_sc00002.1.g12580.1.am.mk	c	Zj_G01689.1	N/A
Zj_G01690	Zjn_sc00002.1.g12580.1.am.mk	c	Zj_G01690.1	N/A
Zj_G01691	Zjn_sc00002.1.g12580.1.am.mk	n	Zj_G01691.4	N/A
Zj_G01692	Zjn_sc00002.1.g12590.1.am.mk	c	Zj_G01692.1	N/A
Zj_G01693	Zjn_sc00002.1.g12600.1.sm.mkhc	=	Zj_G01693.1	Tify domain-containing protein
Zj_G01694	Zjn_sc00002.1.g12610.1.sm.mkhc	j	Zj_G01694.1	Glyco_trans_4-like_N domain-containing protein
Zj_G01695	N/A	N/A	N/A	N/A
Zj_G01696	Zjn_sc00002.1.g12650.1.sm.mk	k	Zj_G01696.2	Uncharacterized protein
Zj_G01697	Zjn_sc00002.1.g12660.1.am.mk	c	Zj_G01697.1	Cation/calcium exchanger 4
Zj_G01698	Zjn_sc00002.1.g12620.1.sm.mkhc	m	Zj_G01698.1	N/A
Zj_G01699	Zjn_sc00002.1.g12630.1.am.mkhc	n	Zj_G01699.3	Smr domain-containing protein
Zj_G01700	Zjn_sc00002.1.g12660.1.am.mk	x	Zj_G01700.1	Protein kinase domain-containing protein
Zj_G01701	Zjn_sc00002.1.g12700.1.sm.mkhc	j	Zj_G01701.1	Uncharacterized protein
Zj_G01702	Zjn_sc00002.1.g12720.1.sm.mk	j	Zj_G01702.1	Uncharacterized protein
Zj_G01703	Zjn_sc00002.1.g12730.1.sm.mk	=	Zj_G01703.1	YGGT family protein
Zj_G01704	Zjn_sc00002.1.g12740.1.sm.mkhc	j	Zj_G01704.1	N-acetyltransferase domain-containing protein
Zj_G01705	Zjn_sc00002.1.g12820.1.am.mk	c	Zj_G01705.1	Uncharacterized protein (Fragment)
Zj_G01706	Zjn_sc00002.1.g12760.1.am.mk	j	Zj_G01706.1	N/A
Zj_G01707	Zjn_sc00002.1.g12850.1.am.mk	k	Zj_G01707.1	Mitochondrial substrate carrier family protein
Zj_G01708	Zjn_sc00002.1.g12830.1.sm.mkhc	j	Zj_G01708.1	CN hydrolase domain-containing protein
Zj_G01709	Zjn_sc00002.1.g12880.1.am.mkhc	j	Zj_G01709.1	Nuclear transcription factor Y subunit
Zj_G01710	Zjn_sc00002.1.g12890.1.am.mk	c	Zj_G01710.1	N/A
Zj_G01711	Zjn_sc00002.1.g12930.1.sm.mkhc	j	Zj_G01711.1	Uncharacterized protein
Zj_G01712	Zjn_sc00002.1.g12940.1.sm.mkhc	j	Zj_G01712.1	E3 ubiquitin ligase BIG BROTHER
Zj_G01713	N/A	N/A	N/A	N/A
Zj_G01714	Zjn_sc00002.1.g12910.1.am.mkhc	j	Zj_G01714.4	EGF-like domain-containing protein
Zj_G01715	N/A	N/A	N/A	N/A
Zj_G01716	Zjn_sc00002.1.g13060.1.sm.mkhc	j	Zj_G01716.2	Peptidase S59 domain-containing protein
Zj_G01717	Zjn_sc00002.1.g13090.1.am.mk	j	Zj_G01717.1	N/A
Zj_G01718	Zjn_sc00002.1.g13080.1.am.mkhc	n	Zj_G01718.1	Uncharacterized protein
Zj_G01719	Zjn_sc00002.1.g13150.1.am.mkhc	j	Zj_G01719.1	Uncharacterized protein
Zj_G01720	Zjn_sc00002.1.g13110.1.sm.mkhc	j	Zj_G01720.1	KRR-R motif-containing protein 1 (Fragment)
Zj_G01721	N/A	N/A	N/A	N/A
Zj_G01722	Zjn_sc00002.1.g13170.1.am.mk	j	Zj_G01722.1	Uncharacterized protein
Zj_G01723	N/A	N/A	N/A	N/A
Zj_G01724	Zjn_sc00002.1.g13180.1.am.mk	o	Zj_G01724.2	N/A
Zj_G01725	Zjn_sc00002.1.g13200.1.sm.mk	k	Zj_G01725.1	N/A
Zj_G01726	Zjn_sc00002.1.g13190.1.cf.mkhc	x	Zj_G01726.5	N/A
Zj_G01727	Zjn_sc00002.1.g13190.1.cf.mkhc	=	Zj_G01727.1	Protein kinase domain-containing protein
Zj_G01728	Zjn_sc00002.1.g13210.1.sm.mkhc	=	Zj_G01728.1	AvrRpt-cleavage domain-containing protein
Zj_G01729	N/A	N/A	N/A	N/A
Zj_G01730	Zjn_sc00002.1.g13260.1.am.mk	m	Zj_G01730.1	Uncharacterized protein (Fragment)
Zj_G01731	Zjn_sc00002.1.g13270.1.sm.mkhc	j	Zj_G01731.1	Ribulose-phosphate 3-epimerase
Zj_G01732	Zjn_sc00002.1.g13300.1.sm.mkhc	n	Zj_G01732.1	N/A
Zj_G01733	Zjn_sc00002.1.g13230.1.sm.mk	k	Zj_G01733.9	Uncharacterized protein
Zj_G01734	Zjn_sc00002.1.g13250.1.am.mkhc	=	Zj_G01734.1	Cyclic dof factor 1-like
Zj_G01735	Zjn_sc00002.1.g13310.1.sm.mkhc	=	Zj_G01735.1	Uncharacterized protein
Zj_G01736	Zjn_sc00002.1.g13320.1.am.mkhc	j	Zj_G01736.1	Uncharacterized protein
Zj_G01737	Zjn_sc00002.1.g13300.1.sm.mkhc	j	Zj_G01737.2	Thioredoxin domain-containing protein
Zj_G01738	Zjn_sc00002.1.g13305.1.br	m	Zj_G01738.5	Uncharacterized protein (Fragment)
Zj_G01739	Zjn_sc00002.1.g13330.1.am.mk	m	Zj_G01739.1	Uncharacterized protein (Fragment)
Zj_G01740	Zjn_sc00002.1.g13340.1.sm.mk	j	Zj_G01740.3	N/A
Zj_G01741	Zjn_sc00002.1.g13350.1.sm.mkhc	j	Zj_G01741.1	N/A
Zj_G01742	N/A	N/A	N/A	N/A
Zj_G01743	Zjn_sc00002.1.g13390.1.sm.mk	j	Zj_G01743.1	Uncharacterized protein (Fragment)
Zj_G01744	Zjn_sc00002.1.g13400.1.am.mk	j	Zj_G01744.1	N/A
Zj_G01745	Zjn_sc00002.1.g13450.1.sm.mk	c	Zj_G01745.1	N/A
Zj_G01746	Zjn_sc00002.1.g13470.1.sm.mkhc	j	Zj_G01746.1	Alba domain-containing protein
Zj_G01747	Zjn_sc00002.1.g13480.1.sm.mk	=	Zj_G01747.1	Protein SULFUR DEFICIENCY-INDUCED 1-like
Zj_G01748	Zjn_sc00002.1.g13500.1.sm.mk	c	Zj_G01748.1	N/A
Zj_G01749	Zjn_sc00002.1.g13510.1.sm.mkhc	j	Zj_G01749.1	N/A
Zj_G01750	N/A	N/A	N/A	N/A
Zj_G01751	Zjn_sc00002.1.g13560.1.am.mk	j	Zj_G01751.5	BEL1-like homeodomain protein 7
Zj_G01752	Zjn_sc00002.1.g13590.1.sm.mkhc	j	Zj_G01752.1	N/A
Zj_G01753	N/A	N/A	N/A	N/A
Zj_G01754	N/A	N/A	N/A	N/A
Zj_G01755	Zjn_sc00002.1.g13610.1.sm.mk	k	Zj_G01755.1	N/A
Zj_G01756	Zjn_sc00002.1.g13530.1.am.mk	o	Zj_G01756.1	Beta-galactosidase
Zj_G01757	Zjn_sc00002.1.g13640.1.am.mkhc	j	Zj_G01757.2	PPR_long domain-containing protein
Zj_G01758	Zjn_sc00002.1.g13660.1.am.mk	n	Zj_G01758.2	Uncharacterized protein
Zj_G01759	Zjn_sc00002.1.g13680.1.sm.mk	j	Zj_G01759.1	N/A
Zj_G01760	N/A	N/A	N/A	N/A
Zj_G01761	N/A	N/A	N/A	N/A
Zj_G01762	Zjn_sc00002.1.g13620.1.sm.mkhc	j	Zj_G01762.2	N/A
Zj_G01763	Zjn_sc00002.1.g13630.1.sm.mkhc	j	Zj_G01763.9	Uncharacterized protein
Zj_G01764	Zjn_sc00002.1.g13760.1.sm.mkhc	j	Zj_G01764.1	EGF-like domain-containing protein
Zj_G01765	N/A	N/A	N/A	N/A
Zj_G01766	Zjn_sc00002.1.g13730.1.am.mk	=	Zj_G01766.5	N/A
Zj_G01767	Zjn_sc00002.1.g13810.1.sm.mk	j	Zj_G01767.1	STAS domain-containing protein
Zj_G01768	Zjn_sc00002.1.g13820.1.sm.mkhc	j	Zj_G01768.1	N/A
Zj_G01769	Zjn_sc00002.1.g13835.1.br	k	Zj_G01769.1	Uncharacterized protein
Zj_G01770	Zjn_sc00002.1.g13850.1.sm.mk	o	Zj_G01770.4	Uncharacterized protein
Zj_G01771	Zjn_sc00002.1.g13860.1.sm.mkhc	n	Zj_G01771.1	N/A
Zj_G01772	Zjn_sc00002.1.g13890.1.am.mk	n	Zj_G01772.1	N/A
Zj_G01773	Zjn_sc00002.1.g13890.1.am.mk	e	Zj_G01773.1	N/A
Zj_G01774	Zjn_sc00002.1.g13900.1.sm.mkhc	=	Zj_G01774.1	N/A
Zj_G01775	Zjn_sc00002.1.g13920.1.am.mkhc	j	Zj_G01775.1	Protein kinase domain-containing protein
Zj_G01776	Zjn_sc00002.1.g13940.1.sm.mkhc	n	Zj_G01776.1	YTH domain-containing protein
Zj_G01777	Zjn_sc00002.1.g13950.1.am.mk	=	Zj_G01777.1	Uncharacterized protein
Zj_G01778	Zjn_sc00002.1.g13960.1.sm.mkhc	j	Zj_G01778.1	Uncharacterized protein
Zj_G01779	Zjn_sc00002.1.g13970.1.sm.mkhc	k	Zj_G01779.1	N/A
Zj_G01780	Zjn_sc00002.1.g13970.1.sm.mkhc	p	Zj_G01780.1	N/A
Zj_G01781	Zjn_sc00002.1.g13990.1.am.mk	x	Zj_G01781.1	HRDC domain-containing protein
Zj_G01782	Zjn_sc00002.1.g13990.1.am.mk	j	Zj_G01782.2	SHSP domain-containing protein
Zj_G01783	N/A	N/A	N/A	N/A
Zj_G01784	Zjn_sc00002.1.g14010.1.am.mkhc	c	Zj_G01784.1	N/A
Zj_G01785	Zjn_sc00002.1.g14020.1.sm.mkhc	=	Zj_G01785.1	Uncharacterized protein
Zj_G01786	Zjn_sc00002.1.g14030.1.sm.mkhc	=	Zj_G01786.1	N/A
Zj_G01787	Zjn_sc00002.1.g14050.1.sm.mk	=	Zj_G01787.1	Expansin (Fragment)
Zj_G01788	Zjn_sc00002.1.g13990.1.am.mk	n	Zj_G01788.1	ABC transporter domain-containing protein (Fragment)
Zj_G01789	Zjn_sc00002.1.g14010.1.am.mkhc	j	Zj_G01789.1	N/A
Zj_G01790	Zjn_sc00002.1.g14080.1.sm.mkhc	j	Zj_G01790.1	FAD_binding_3 domain-containing protein (Fragment)
Zj_G01791	Zjn_sc00002.1.g14090.1.sm.mk	j	Zj_G01791.1	N/A
Zj_G01792	Zjn_sc00002.1.g14100.1.sm.mkhc	j	Zj_G01792.1	S4 RNA-binding domain-containing protein (Fragment)
Zj_G01793	Zjn_sc00002.1.g14110.1.sm.mkhc	j	Zj_G01793.1	N/A
Zj_G01794	N/A	N/A	N/A	N/A
Zj_G01795	Zjn_sc00002.1.g14120.1.sm.mkhc	=	Zj_G01795.1	N/A
Zj_G01796	Zjn_sc00002.1.g14140.1.sm.mkhc	j	Zj_G01796.1	Uncharacterized protein
Zj_G01797	Zjn_sc00002.1.g14150.1.sm.mkhc	j	Zj_G01797.1	Cell division cycle protein 48
Zj_G01798	Zjn_sc00002.1.g14160.1.am.mk	e	Zj_G01798.1	N/A
Zj_G01799	Zjn_sc00002.1.g14210.1.am.mk	c	Zj_G01799.1	RING-type domain-containing protein (Fragment)
Zj_G01800	N/A	N/A	N/A	N/A
Zj_G01801	-	u	Zj_G01801.1	N/A
Zj_G01802	Zjn_sc00002.1.g14170.1.am.mkhc	n	Zj_G01802.1	Uncharacterized protein (Fragment)
Zj_G01803	Zjn_sc00002.1.g14240.1.sm.mkhc	n	Zj_G01803.1	N/A
Zj_G01804	Zjn_sc00002.1.g14330.1.sm.mkhc	j	Zj_G01804.1	Protein kinase domain-containing protein (Fragment)
Zj_G01805	Zjn_sc00002.1.g14360.1.am.mkhc	j	Zj_G01805.3	N/A
Zj_G01806	Zjn_sc00002.1.g14370.1.sm.mkhc	=	Zj_G01806.1	Uncharacterized protein
Zj_G01807	Zjn_sc00002.1.g14400.1.am.mkhc	n	Zj_G01807.2	CitMHS domain-containing protein
Zj_G01808	N/A	N/A	N/A	N/A
Zj_G01809	Zjn_sc00002.1.g14430.1.sm.mkhc	j	Zj_G01809.1	N/A
Zj_G01810	N/A	N/A	N/A	N/A
Zj_G01811	Zjn_sc00002.1.g14440.1.am.mkhc	m	Zj_G01811.1	N/A
Zj_G01812	Zjn_sc00002.1.g14470.1.sm.mkhc	=	Zj_G01812.1	Uncharacterized protein
Zj_G01813	Zjn_sc00002.1.g14520.1.sm.mkhc	j	Zj_G01813.1	ANK_REP_REGION domain-containing protein
Zj_G01814	Zjn_sc00002.1.g14490.1.sm.mkhc	j	Zj_G01814.3	Uncharacterized protein
Zj_G01815	N/A	N/A	N/A	N/A
Zj_G01816	Zjn_sc00002.1.g14560.1.am.mkhc	c	Zj_G01816.1	N/A
Zj_G01817	Zjn_sc00002.1.g14410.1.am.mkhc	x	Zj_G01817.2	N/A
Zj_G01818	N/A	N/A	N/A	N/A
Zj_G01819	Zjn_sc00002.1.g14410.1.am.mkhc	j	Zj_G01819.1	Uncharacterized protein (Fragment)
Zj_G01820	N/A	N/A	N/A	N/A
Zj_G01821	Zjn_sc00002.1.g14540.1.sm.mkhc	j	Zj_G01821.1	UDENN domain-containing protein
Zj_G01822	Zjn_sc00002.1.g14550.1.sm.mkhc	=	Zj_G01822.1	N/A
Zj_G01823	N/A	N/A	N/A	N/A
Zj_G01824	Zjn_sc00002.1.g14560.1.am.mkhc	j	Zj_G01824.1	N/A
Zj_G01825	Zjn_sc00002.1.g14580.1.am.mk	n	Zj_G01825.2	Exostosin domain-containing protein
Zj_G01826	Zjn_sc00002.1.g14620.1.am.mkhc	j	Zj_G01826.1	Protein PIR
Zj_G01827	Zjn_sc00002.1.g14620.1.am.mkhc	j	Zj_G01827.1	N/A
Zj_G01828	Zjn_sc00002.1.g14650.1.sm.mkhc	n	Zj_G01828.1	Uncharacterized protein
Zj_G01829	Zjn_sc00002.1.g14660.1.sm.mkhc	n	Zj_G01829.2	PHD finger protein ING
Zj_G01830	Zjn_sc00002.1.g14690.1.sm.mkhc	=	Zj_G01830.1	60S ribosomal protein L21
Zj_G01831	Zjn_sc00002.1.g14700.1.sm.mk	j	Zj_G01831.1	Beta-amylase
Zj_G01832	Zjn_sc00002.1.g14720.1.sm.mk	j	Zj_G01832.1	N/A
Zj_G01833	Zjn_sc00002.1.g14670.1.sm.mkhc	j	Zj_G01833.1	Cysteinyl-tRNA synthetase (Fragment)
Zj_G01834	N/A	N/A	N/A	N/A
Zj_G01835	Zjn_sc00002.1.g14740.1.am.mk	j	Zj_G01835.1	Uncharacterized protein
Zj_G01836	Zjn_sc00002.1.g14770.1.sm.mkhc	n	Zj_G01836.1	Uncharacterized protein (Fragment)
Zj_G01837	Zjn_sc00002.1.g14790.1.sm.mkhc	m	Zj_G01837.1	Uncharacterized protein
Zj_G01838	Zjn_sc00002.1.g14800.1.sm.mkhc	j	Zj_G01838.1	Uncharacterized protein
Zj_G01839	Zjn_sc00002.1.g14810.1.sm.mk	o	Zj_G01839.1	N/A
Zj_G01840	N/A	N/A	N/A	N/A
Zj_G01841	N/A	N/A	N/A	N/A
Zj_G01842	Zjn_sc00002.1.g14850.1.sm.mkhc	j	Zj_G01842.1	N/A
Zj_G01843	Zjn_sc00002.1.g14880.1.sm.mkhc	=	Zj_G01843.1	TPR_REGION domain-containing protein
Zj_G01844	Zjn_sc00002.1.g14900.1.am.mk	n	Zj_G01844.1	DYW_deaminase domain-containing protein (Fragment)
Zj_G01845	Zjn_sc00002.1.g14920.1.am.mk	c	Zj_G01845.1	Uncharacterized protein (Fragment)
Zj_G01846	Zjn_sc00002.1.g14920.1.am.mk	c	Zj_G01846.1	Uncharacterized protein (Fragment)
Zj_G01847	Zjn_sc00002.1.g14910.1.am.mkhc	j	Zj_G01847.1	Uncharacterized protein (Fragment)
Zj_G01848	Zjn_sc00002.1.g14960.1.am.mk	e	Zj_G01848.1	N/A
Zj_G01849	Zjn_sc00002.1.g14820.1.am.mk	o	Zj_G01849.6	N/A
Zj_G01850	N/A	N/A	N/A	N/A
Zj_G01851	Zjn_sc00002.1.g14980.1.am.mk	n	Zj_G01851.1	Uncharacterized protein
Zj_G01852	Zjn_sc00002.1.g14990.1.am.mkhc	x	Zj_G01852.1	60S ribosomal protein L14/L17/L23
Zj_G01853	Zjn_sc00002.1.g15060.1.am.mk	c	Zj_G01853.1	N/A
Zj_G01854	Zjn_sc00002.1.g15010.1.sm.mk	=	Zj_G01854.1	Uncharacterized protein
Zj_G01855	Zjn_sc00002.1.g15070.1.sm.mk	n	Zj_G01855.1	Uncharacterized protein
Zj_G01856	N/A	N/A	N/A	N/A
Zj_G01857	Zjn_sc00002.1.g15080.1.sm.mkhc	k	Zj_G01857.6	Uncharacterized protein
Zj_G01858	Zjn_sc00002.1.g15110.1.sm.mkhc	j	Zj_G01858.1	N/A
Zj_G01859	N/A	N/A	N/A	N/A
Zj_G01860	Zjn_sc00002.1.g15120.1.am.mkhc	j	Zj_G01860.1	Cyclin-dependent kinase inhibitor
Zj_G01861	Zjn_sc00002.1.g15150.1.am.mk	x	Zj_G01861.1	Magnesium transporter
Zj_G01862	Zjn_sc00002.1.g15180.1.am.mk	x	Zj_G01862.1	Uncharacterized protein
Zj_G01863	Zjn_sc00002.1.g15190.1.sm.mkhc	j	Zj_G01863.2	Uncharacterized protein
Zj_G01864	Zjn_sc00002.1.g15200.1.am.mk	=	Zj_G01864.2	Uncharacterized protein (Fragment)
Zj_G01865	Zjn_sc00002.1.g15210.1.sm.mkhc	j	Zj_G01865.1	N/A
Zj_G01866	Zjn_sc00002.1.g15220.1.sm.mkhc	n	Zj_G01866.2	Protein-serine/threonine phosphatase
Zj_G01867	Zjn_sc00002.1.g15250.1.sm.mkhc	j	Zj_G01867.1	Uncharacterized protein
Zj_G01868	Zjn_sc00002.1.g15260.1.sm.mkhc	j	Zj_G01868.1	Uncharacterized protein
Zj_G01869	Zjn_sc00002.1.g15260.1.sm.mkhc	p	Zj_G01869.1	DYW_deaminase domain-containing protein (Fragment)
Zj_G01870	Zjn_sc00002.1.g15280.1.sm.mk	k	Zj_G01870.1	Methyltransferase
Zj_G01871	Zjn_sc00002.1.g15320.1.am.mkhc	j	Zj_G01871.1	BHLH domain-containing protein
Zj_G01872	Zjn_sc00002.1.g15330.1.am.mkhc	j	Zj_G01872.1	N/A
Zj_G01873	Zjn_sc00002.1.g15360.1.sm.mkhc	j	Zj_G01873.1	Uncharacterized protein
Zj_G01874	Zjn_sc00002.1.g15370.1.sm.mkhc	=	Zj_G01874.1	Glutathione transferase
Zj_G01875	Zjn_sc00002.1.g15380.1.am.mkhc	j	Zj_G01875.1	Glutathione transferase
Zj_G01876	Zjn_sc00002.1.g15400.1.sm.mkhc	j	Zj_G01876.1	Serine O-acetyltransferase
Zj_G01877	Zjn_sc00002.1.g15410.1.sm.mk	j	Zj_G01877.1	Putative acyl-activating enzyme 1, peroxisomal
Zj_G01878	Zjn_sc00002.1.g15420.1.sm.mkhc	=	Zj_G01878.1	Uncharacterized protein (Fragment)
Zj_G01879	Zjn_sc00002.1.g15430.1.sm.mkhc	=	Zj_G01879.1	Uncharacterized protein
Zj_G01880	Zjn_sc00002.1.g15450.1.sm.mkhc	=	Zj_G01880.1	NAC domain-containing protein
Zj_G01881	Zjn_sc00002.1.g15470.1.sm.mkhc	j	Zj_G01881.1	N/A
Zj_G01882	Zjn_sc00002.1.g15510.1.sm.mkhc	=	Zj_G01882.1	Uncharacterized protein
Zj_G01883	-	u	Zj_G01883.1	Uncharacterized protein
Zj_G01884	Zjn_sc00002.1.g15560.1.am.mk	o	Zj_G01884.1	Uncharacterized protein
Zj_G01885	Zjn_sc00002.1.g15580.1.sm.mkhc	=	Zj_G01885.1	Catalase
Zj_G01886	Zjn_sc00002.1.g15610.1.am.mkhc	j	Zj_G01886.1	Protein kinase domain-containing protein
Zj_G01887	Zjn_sc00002.1.g15600.1.es.mkhc	k	Zj_G01887.3	Uncharacterized protein
Zj_G01888	Zjn_sc00002.1.g15610.1.am.mkhc	j	Zj_G01888.1	N/A
Zj_G01889	Zjn_sc00002.1.g15630.1.am.mkhc	j	Zj_G01889.2	Bromo domain-containing protein
Zj_G01890	Zjn_sc00002.1.g15700.1.sm.mkhc	n	Zj_G01890.1	Uncharacterized protein
Zj_G01891	Zjn_sc00002.1.g15740.1.am.mk	=	Zj_G01891.1	Uncharacterized protein
Zj_G01892	Zjn_sc00002.1.g15710.1.sm.mkhc	n	Zj_G01892.1	N/A
Zj_G01893	Zjn_sc00002.1.g15770.1.sm.mk	k	Zj_G01893.1	NADH dehydrogenase [ubiquinone] 1 beta subcomplex subunit 7
Zj_G01894	Zjn_sc00002.1.g15800.1.am.mk	j	Zj_G01894.1	N/A
Zj_G01895	Zjn_sc00002.1.g15800.1.am.mk	x	Zj_G01895.2	N/A
Zj_G01896	Zjn_sc00002.1.g15810.1.am.mk	m	Zj_G01896.1	Uncharacterized protein
Zj_G01897	Zjn_sc00002.1.g15680.1.sm.mkhc	j	Zj_G01897.9	N/A
Zj_G01898	Zjn_sc00002.1.g15830.1.sm.mkhc	j	Zj_G01898.1	Uncharacterized protein
Zj_G01899	Zjn_sc00002.1.g15850.1.sm.mkhc	j	Zj_G01899.1	MLO-like protein (Fragment)
Zj_G01900	Zjn_sc00002.1.g15860.1.sm.mkhc	j	Zj_G01900.1	Uncharacterized protein
Zj_G01901	Zjn_sc00002.1.g15870.1.am.mk	j	Zj_G01901.1	Uncharacterized protein
Zj_G01902	Zjn_sc00002.1.g15880.1.am.mkhc	j	Zj_G01902.2	Uncharacterized protein
Zj_G01903	Zjn_sc00002.1.g15890.1.sm.mkhc	j	Zj_G01903.1	Uncharacterized protein
Zj_G01904	Zjn_sc00002.1.g15890.1.sm.mkhc	j	Zj_G01904.1	N/A
Zj_G01905	N/A	N/A	N/A	N/A
Zj_G01906	N/A	N/A	N/A	N/A
Zj_G01907	N/A	N/A	N/A	N/A
Zj_G01908	-	u	Zj_G01908.1	N/A
Zj_G01909	Zjn_sc00002.1.g15940.1.sm.mkhc	j	Zj_G01909.1	N/A
Zj_G01910	Zjn_sc00002.1.g15970.1.am.mk	o	Zj_G01910.2	N/A
Zj_G01911	Zjn_sc00002.1.g15980.1.sm.mkhc	m	Zj_G01911.2	Uncharacterized protein
Zj_G01912	-	u	Zj_G01912.2	N/A
Zj_G01913	Zjn_sc00002.1.g15990.1.sm.mk	j	Zj_G01913.1	N/A
Zj_G01914	Zjn_sc00002.1.g16010.1.sm.mk	n	Zj_G01914.1	Protein kinase domain-containing protein
Zj_G01915	Zjn_sc00002.1.g16020.1.am.mk	n	Zj_G01915.2	FHA domain-containing protein (Fragment)
Zj_G01916	Zjn_sc00002.1.g16040.1.am.mk	j	Zj_G01916.1	N/A
Zj_G01917	Zjn_sc00002.1.g16100.1.sm.mkhc	j	Zj_G01917.1	N/A
Zj_G01918	Zjn_sc00002.1.g16120.1.sm.mk	o	Zj_G01918.2	Uncharacterized protein
Zj_G01919	N/A	N/A	N/A	N/A
Zj_G01920	Zjn_sc00002.1.g16130.1.am.mk	m	Zj_G01920.1	Uncharacterized protein
Zj_G01921	Zjn_sc00002.1.g16140.1.sm.mk	j	Zj_G01921.2	Uncharacterized protein
Zj_G01922	Zjn_sc00002.1.g16150.1.sm.mkhc	j	Zj_G01922.1	N/A
Zj_G01923	Zjn_sc00002.1.g16160.1.sm.mkhc	e	Zj_G01923.1	N/A
Zj_G01924	Zjn_sc00002.1.g16160.1.sm.mkhc	j	Zj_G01924.1	N/A
Zj_G01925	Zjn_sc00002.1.g16170.1.am.mk	j	Zj_G01925.1	Uncharacterized protein
Zj_G01926	Zjn_sc00002.1.g16180.1.sm.mkhc	k	Zj_G01926.2	N/A
Zj_G01927	Zjn_sc00002.1.g16190.1.sm.mkhc	j	Zj_G01927.2	Putative serine/threonine-protein kinase
Zj_G01928	N/A	N/A	N/A	N/A
Zj_G01929	Zjn_sc00002.1.g16200.1.sm.mkhc	j	Zj_G01929.3	N/A
Zj_G01930	Zjn_sc00002.1.g16210.1.sm.mkhc	j	Zj_G01930.1	N/A
Zj_G01931	Zjn_sc00002.1.g16220.1.am.mk	n	Zj_G01931.1	Uncharacterized protein
Zj_G01932	Zjn_sc00002.1.g16230.1.am.mk	j	Zj_G01932.1	Uncharacterized protein
Zj_G01933	Zjn_sc00002.1.g16270.1.sm.mk	k	Zj_G01933.6	Protein kinase domain-containing protein
Zj_G01934	Zjn_sc00002.1.g16290.1.am.mk	j	Zj_G01934.1	Homeobox domain-containing protein
Zj_G01935	Zjn_sc00002.1.g16310.1.am.mk	n	Zj_G01935.3	Uncharacterized protein
Zj_G01936	-	u	Zj_G01936.1	Glycine-rich protein A3
Zj_G01937	Zjn_sc00002.1.g16330.1.sm.mkhc	j	Zj_G01937.1	Uncharacterized protein
Zj_G01938	Zjn_sc00002.1.g16350.1.sm.mkhc	j	Zj_G01938.2	WD_REPEATS_REGION domain-containing protein (Fragment)
Zj_G01939	Zjn_sc00002.1.g16360.1.sm.mkhc	j	Zj_G01939.2	Uncharacterized protein (Fragment)
Zj_G01940	Zjn_sc00002.1.g16380.1.sm.mkhc	j	Zj_G01940.1	N/A
Zj_G01941	Zjn_sc00002.1.g16400.1.sm.mkhc	j	Zj_G01941.1	Uncharacterized protein
Zj_G01942	Zjn_sc00002.1.g16410.1.sm.mkhc	n	Zj_G01942.1	N/A
Zj_G01943	N/A	N/A	N/A	N/A
Zj_G01944	Zjn_sc00002.1.g16420.1.sm.mkhc	j	Zj_G01944.1	Uncharacterized protein
Zj_G01945	Zjn_sc00002.1.g16430.1.sm.mkhc	n	Zj_G01945.1	N/A
Zj_G01946	N/A	N/A	N/A	N/A
Zj_G01947	Zjn_sc00002.1.g16470.1.sm.mkhc	j	Zj_G01947.1	N/A
Zj_G01948	Zjn_sc00002.1.g16480.1.sm.mkhc	j	Zj_G01948.2	Uncharacterized protein
Zj_G01949	Zjn_sc00002.1.g16490.1.am.mk	j	Zj_G01949.1	Uncharacterized protein
Zj_G01950	Zjn_sc00002.1.g16500.1.am.mk	c	Zj_G01950.1	N/A
Zj_G01951	Zjn_sc00002.1.g16500.1.am.mk	o	Zj_G01951.1	Peroxidase
Zj_G01952	N/A	N/A	N/A	N/A
Zj_G01953	N/A	N/A	N/A	N/A
Zj_G01954	Zjn_sc00002.1.g16520.1.am.mk	o	Zj_G01954.2	B3 domain-containing protein
Zj_G01955	Zjn_sc00002.1.g16540.1.sm.mk	=	Zj_G01955.1	HMA domain-containing protein
Zj_G01956	Zjn_sc00002.1.g16550.1.sm.mkhc	=	Zj_G01956.1	Remorin_C domain-containing protein
Zj_G01957	Zjn_sc00002.1.g16580.1.sm.mkhc	j	Zj_G01957.1	LRRNT_2 domain-containing protein
Zj_G01958	Zjn_sc00002.1.g16590.1.sm.mkhc	=	Zj_G01958.2	Ngg1 interacting factor 3 like 1 binding protein 1
Zj_G01959	Zjn_sc00002.1.g16600.1.sm.mk	j	Zj_G01959.1	NAC domain-containing protein
Zj_G01960	Zjn_sc00002.1.g16620.1.sm.mk	j	Zj_G01960.3	Uncharacterized protein
Zj_G01961	Zjn_sc00002.1.g16620.1.sm.mk	o	Zj_G01961.2	Uncharacterized protein LOC107404278
Zj_G01962	Zjn_sc00002.1.g16630.1.am.mk	e	Zj_G01962.1	N/A
Zj_G01963	Zjn_sc00002.1.g16640.1.am.mk	o	Zj_G01963.1	N/A
Zj_G01964	Zjn_sc00002.1.g16650.1.sm.mkhc	j	Zj_G01964.1	1,3-beta-glucan synthase
Zj_G01965	N/A	N/A	N/A	N/A
Zj_G01966	-	u	Zj_G01966.1	Predicted protein
Zj_G01967	Zjn_sc00002.1.g16700.1.sm.mkhc	n	Zj_G01967.3	N/A
Zj_G01968	Zjn_sc00002.1.g16710.1.sm.mkhc	j	Zj_G01968.1	Fe2OG dioxygenase domain-containing protein
Zj_G01969	Zjn_sc00002.1.g16720.1.sm.mkhc	n	Zj_G01969.3	Uncharacterized protein
Zj_G01970	Zjn_sc00002.1.g16720.1.sm.mkhc	j	Zj_G01970.1	N/A
Zj_G01971	Zjn_sc00002.1.g16730.1.sm.mk	c	Zj_G01971.1	N/A
Zj_G01972	Zjn_sc00002.1.g16740.1.am.mkhc	j	Zj_G01972.1	N/A
Zj_G01973	Zjn_sc00002.1.g16750.1.sm.mkhc	j	Zj_G01973.2	Protein kinase domain-containing protein
Zj_G01974	Zjn_sc00002.1.g16760.1.sm.mk	j	Zj_G01974.1	Uncharacterized protein
Zj_G01975	Zjn_sc00002.1.g16800.1.am.mk	o	Zj_G01975.1	N/A
Zj_G01976	Zjn_sc00002.1.g16820.1.sm.mk	j	Zj_G01976.1	Uncharacterized protein
Zj_G01977	Zjn_sc00002.1.g16840.1.am.mkhc	j	Zj_G01977.1	N/A
Zj_G01978	Zjn_sc00002.1.g16850.1.sm.mkhc	j	Zj_G01978.1	N/A
Zj_G01979	Zjn_sc00002.1.g16880.1.sm.mk	j	Zj_G01979.1	N/A
Zj_G01980	N/A	N/A	N/A	N/A
Zj_G01981	Zjn_sc00002.1.g16910.1.sm.mkhc	m	Zj_G01981.1	N/A
Zj_G01982	N/A	N/A	N/A	N/A
Zj_G01983	Zjn_sc00002.1.g16920.1.sm.mk	j	Zj_G01983.1	Uncharacterized protein
Zj_G01984	Zjn_sc00002.1.g16920.1.sm.mk	x	Zj_G01984.1	N/A
Zj_G01985	Zjn_sc00002.1.g16940.1.sm.mkhc	j	Zj_G01985.1	WD repeat-containing protein 44
Zj_G01986	Zjn_sc00002.1.g16940.1.sm.mkhc	x	Zj_G01986.1	N/A
Zj_G01987	Zjn_sc00002.1.g16950.1.sm.mkhc	=	Zj_G01987.1	N/A
Zj_G01988	Zjn_sc00002.1.g16960.1.am.mk	=	Zj_G01988.3	Phytocyanin domain-containing protein
Zj_G01989	Zjn_sc00002.1.g17000.1.sm.mkhc	j	Zj_G01989.1	Molybdate-anion transporter-like
Zj_G01990	Zjn_sc00002.1.g17030.1.sm.mkhc	j	Zj_G01990.2	Protein kinase domain-containing protein
Zj_G01991	Zjn_sc00002.1.g17040.1.sm.mk	k	Zj_G01991.1	Uncharacterized protein (Fragment)
Zj_G01992	Zjn_sc00002.1.g17050.1.sm.mkhc	j	Zj_G01992.1	Kinesin motor domain-containing protein
Zj_G01993	Zjn_sc00002.1.g17060.1.sm.mk	k	Zj_G01993.3	N/A
Zj_G01994	Zjn_sc00002.1.g17080.1.sm.mkhc	k	Zj_G01994.1	Trihelix transcription factor GTL1-like isoform X1
Zj_G01995	Zjn_sc00002.1.g17100.1.sm.mk	=	Zj_G01995.1	N/A
Zj_G01996	Zjn_sc00002.1.g17110.1.sm.mkhc	j	Zj_G01996.1	Transmembrane and coiled-coil domain-containing protein 4
Zj_G01997	Zjn_sc00002.1.g17120.1.sm.mkhc	n	Zj_G01997.1	Uncharacterized protein
Zj_G01998	Zjn_sc00002.1.g17130.1.sm.mkhc	j	Zj_G01998.1	AP-2 complex subunit alpha
Zj_G01999	Zjn_sc00002.1.g17150.1.sm.mkhc	j	Zj_G01999.1	WD repeat-containing protein 6
[truncated: 33,986 more rows]

## Sheet: Dataset 2
GENE ID	MG-1	MG-2	MG-3	SS-1	SS-2	SS-3	Control-light-1	Control-light-2	Control-light-3	Dark-1	Dark-2	Dark-3	Salt-1	Salt-2	Salt-3	MG_AVG	MG_STDEV	SS_AVG	SS_STDEV	Control-light_AVG	Control-light_STDEV	Dark_AVG	Dark_STDEV	Salt_AVG	Salt_STDEV	FC_(SS-MG)	FC_(Dark-Control-light)	FC_(Salt-Control-light)
Zj_G00001	1.2725	0.847933	0.750189	0.424786	0.664572	0.580797	0.0816463	0	0.110778	0	0	0	0	0.278537	0.0884756	0.956873	0.277673	0.556719	0.121693	0.0641414	0.0574261	0	0	0.122337	0.142322	-0.400154	-0.0641414	0.0581961
Zj_G00002	4.23789	4.6491	4.2893	4.2755	4.46339	4.42738	4.49976	4.3745	4.55918	4.31184	4.26976	4.21844	4.30034	4.43258	4.44038	4.3921	0.224048	4.38876	0.0997253	4.47782	0.0942735	4.26668	0.0467735	4.3911	0.0786956	-0.00333865	-0.211136	-0.0867173
Zj_G00003	1.28243	1.21343	1.02157	1.11345	1.34127	1.26393	1.0469	0.905239	1.08204	1.71927	1.57463	1.38708	0.968283	0.754763	0.802221	1.17248	0.135167	1.23955	0.115852	1.01139	0.093597	1.56033	0.166558	0.841756	0.112116	0.0670709	0.548932	-0.169637
Zj_G00004	2.4674	2.33042	3.05275	2.01989	2.21783	2.26569	2.73162	2.85566	2.58721	2.82219	2.63375	2.51818	2.48111	2.54759	2.75404	2.61685	0.383655	2.1678	0.130312	2.72483	0.134356	2.65804	0.153455	2.59424	0.142323	-0.44905	-0.0667883	-0.130585
Zj_G00005	1.68068	1.91502	2.55659	0.179094	0.682802	1.3785	0.184337	0.0145151	0.167746	0.098438	0.119007	0	0.117036	0.0254781	0.211067	2.05076	0.453459	0.7468	0.60226	0.122199	0.0936254	0.0724817	0.0636079	0.11786	0.0927971	-1.30396	-0.0497175	-0.00433898
Zj_G00006	4.05977	4.18771	4.58446	3.95435	3.93248	4.25874	4.09647	4.45655	4.40131	4.06451	4.15934	4.2597	3.99658	4.14875	4.23725	4.27731	0.273582	4.04852	0.182384	4.31811	0.19392	4.16119	0.0976095	4.12753	0.121734	-0.228791	-0.156922	-0.19058
Zj_G00007	4.93123	4.59619	5.93353	3.97954	4.45684	4.49849	4.41808	4.55427	4.1137	1.91316	1.64134	1.35636	3.38043	3.40275	3.04923	5.15365	0.695858	4.31163	0.288345	4.36202	0.225571	1.63695	0.278423	3.27747	0.197978	-0.842022	-2.72506	-1.08455
Zj_G00008	8.36919	8.96013	8.9997	7.63853	9.94744	8.65835	7.61373	7.35029	7.64234	8.65835	8.61766	8.97922	8.53838	8.26462	8.88995	8.77634	0.353158	8.74811	1.15707	7.53545	0.160995	8.75174	0.198047	8.56432	0.313473	-0.0282329	1.21629	1.02886
Zj_G00009	3.53922	3.76896	3.71377	3.44	3.54107	3.6615	3.24866	3.15096	3.29743	4.12839	4.22962	4.10395	3.8252	3.79474	3.67314	3.67398	0.119924	3.54752	0.110888	3.23235	0.0745811	4.15399	0.0666295	3.76436	0.0804522	-0.126462	0.921634	0.53201
Zj_G00010	0.612551	0.615225	0.958838	0.463184	0.689656	0.938585	0.3595	0.406065	0.498317	0.471053	0.629119	0.270694	0.410417	0.612659	0.452427	0.728871	0.199162	0.697142	0.237788	0.421294	0.07065	0.456955	0.179628	0.491834	0.106725	-0.0317296	0.0356612	0.07054
Zj_G00011	3.71061	4.30034	4.47921	3.27414	4.15249	3.68068	3.38472	3.46641	3.51588	4.05307	3.88865	3.81262	3.56104	3.78606	3.88498	4.16339	0.402187	3.70243	0.439582	3.45567	0.0662381	3.91811	0.122904	3.74403	0.166008	-0.460954	0.462439	0.288358
Zj_G00012	2.75675	2.5258	2.67795	2.85977	2.94765	2.99156	3.30225	3.45522	3.33575	3.8188	3.61787	3.37513	3.55199	3.47114	3.26835	2.6535	0.1174	2.93299	0.0671053	3.3644	0.0804112	3.60394	0.222163	3.43049	0.146121	0.27949	0.239533	0.0660876
Zj_G00013	5.07187	5.75831	5.1582	5.47264	4.99722	5.58106	4.52757	4.89302	4.64017	5.2844	5.58523	5.26181	4.99658	4.9747	4.90921	5.32946	0.373895	5.35031	0.310548	4.68692	0.187153	5.37715	0.180558	4.96016	0.0454595	0.02085	0.690226	0.27324
Zj_G00014	4.05115	3.39289	3.74395	3.63971	3.39964	3.60893	4.11695	4.29253	4.18342	4.51914	4.34804	3.9835	4.09155	4.22175	4.0934	3.72933	0.329377	3.54943	0.130629	4.19763	0.088649	4.28356	0.27358	4.13557	0.074642	-0.179902	0.0859265	-0.0620658
Zj_G00015	3.27214	3.27291	3.07682	3.66167	3.35115	3.36906	2.88924	2.88504	2.81523	3.08934	3.23879	3.3924	2.73485	2.92048	3.10708	3.20729	0.112989	3.46062	0.174342	2.86317	0.0415675	3.24018	0.151536	2.9208	0.186115	0.253333	0.377006	0.0576323
Zj_G00016	4.28305	3.96519	3.6931	4.24098	4.49338	4.4969	4.64757	5.05103	4.75098	6.94968	6.88661	6.82316	6.40329	6.49905	6.40166	3.98045	0.295272	4.41042	0.146747	4.81653	0.209568	6.88649	0.0632599	6.43467	0.0557638	0.429971	2.06996	1.61814
Zj_G00017	1.65606	1.85688	1.24035	1.56704	1.91555	1.49328	1.50445	1.65899	1.67826	1.64763	1.70436	1.39359	1.60694	1.45443	1.40279	1.58443	0.314442	1.65862	0.225542	1.6139	0.0952776	1.58186	0.165496	1.48805	0.10615	0.0741925	-0.0320387	-0.125849
Zj_G00018	1.99743	1.9598	1.63646	1.79182	2.11384	1.74867	2.66338	2.62252	2.61002	2.66547	2.37006	2.41071	3.00339	3.00067	3.10697	1.86456	0.198435	1.88478	0.199547	2.63197	0.0279107	2.48208	0.160116	3.03701	0.0606005	0.0202141	-0.149892	0.405038
Zj_G00019	1.85511	1.43858	1.75736	1.79642	2.07672	1.90143	2.27914	2.02583	1.79306	2.06032	1.84943	1.97225	2.31696	2.16291	2.11916	1.68368	0.217821	1.92486	0.141611	2.03268	0.243113	1.96067	0.105922	2.19968	0.103898	0.241175	-0.0720109	0.167001
Zj_G00020	7.6089	4.64352	3.40865	8.26096	5.49237	5.68998	7.48967	7.18313	7.22023	7.01163	7.7687	7.13896	5.50989	6.23957	6.22846	5.22036	2.15872	6.4811	1.54457	7.29768	0.167305	7.30643	0.405367	5.99264	0.418112	1.26074	0.00875123	-1.30504
Zj_G00021	0.991856	1.24905	0.95758	1.17359	1.54511	1.35362	1.18986	1.40847	1.5419	1.42367	1.18526	1.02642	1.10351	1.25253	0.978698	1.06616	0.15931	1.35744	0.185793	1.38008	0.177725	1.21178	0.199952	1.11158	0.137094	0.291278	-0.168293	-0.268497
Zj_G00022	0.181845	0.0896204	0.174076	0.378128	0.220812	0.541283	0.0395495	0.0461412	0.0788482	0.666705	0.648118	0.512005	0.444973	0.430696	0.510601	0.148514	0.051151	0.380074	0.160244	0.0548463	0.0210459	0.608942	0.0844632	0.46209	0.0426137	0.23156	0.554096	0.407244
Zj_G00023	0.0686001	0	0	0	0	0	0	0	0	0	0.00973412	0	0	0	0	0.0228667	0.0396063	0	0	0	0	0.00324471	0.00562	0	0	-0.0228667	0.00324471	0
Zj_G00024	6.18427	6.20494	6.8449	6.71252	7.3681	7.49928	6.46582	5.99395	6.31809	7.00263	7.0757	8.30847	7.17537	7.31177	6.56951	6.41137	0.375589	7.1933	0.421504	6.25929	0.241365	7.46227	0.733741	7.01889	0.395098	0.781927	1.20298	0.759599
Zj_G00025	2.77454	1.41336	1.27989	3.03178	1.48143	1.36681	2.70913	2.70116	2.8609	2.07387	2.0044	2.68625	2.33875	2.5789	2.81263	1.8226	0.827104	1.96001	0.929953	2.75706	0.0900138	2.25484	0.375224	2.57676	0.236947	0.137408	-0.502221	-0.180302
Zj_G00026	0.569145	0	0	0.46262	0	0	0	0	0	0	0	0	0	0.0198763	0	0.189715	0.328596	0.154207	0.267094	0	0	0	0	0.00662542	0.0114756	-0.0355081	0	0.00662542
Zj_G00027	0.276569	0.13849	0	0	0	0	0	0	0	0	0	0	0	0	0	0.138353	0.138284	0	0	0	0	0	0	0	0	-0.138353	0	0
Zj_G00028	0.768037	2.26569	3.19499	0.523281	0.533688	1.3611	1.16748	1.41191	1.4715	0.922731	0.853923	1.11109	0.396572	0.821237	0.90443	2.07624	1.22452	0.806022	0.480738	1.35029	0.161102	0.96258	0.133133	0.707413	0.272391	-1.27022	-0.387714	-0.642881
Zj_G00029	4.25676	5.58804	4.37347	3.70884	5.26667	4.40131	1.49583	1.6304	1.76716	1.97307	1.86069	1.90303	1.79197	1.93136	2.0749	4.73942	0.73724	4.45894	0.78051	1.63113	0.135667	1.91226	0.056759	1.93274	0.14147	-0.280484	0.281137	0.301618
Zj_G00030	0	0	0	0	0	0	0	0	0	0	0.541181	0	0	0.155437	0	0	0	0	0	0	0	0.180394	0.312451	0.0518124	0.0897417	0	0.180394	0.0518124
Zj_G00031	2.75541	2.83113	2.39298	2.84299	2.53234	2.60702	2.55818	2.66055	2.77439	2.49684	2.47254	2.32019	2.35333	2.40485	1.96073	2.65984	0.234187	2.66078	0.162152	2.66437	0.108152	2.42986	0.0957493	2.23964	0.242915	0.000939528	-0.234518	-0.424736
Zj_G00032	1.60942	1.74618	0.981156	2.6712	1.47507	1.66145	2.16005	1.43095	2.04083	2.07247	1.67289	1.78681	1.87094	1.57367	1.09256	1.44559	0.407979	1.93591	0.643567	1.87727	0.391097	1.84406	0.205848	1.51239	0.392793	0.490324	-0.0332189	-0.36488
Zj_G00033	2.06934	4.15649	3.55438	1.72629	3.14611	3.36466	3.19362	2.90719	2.34937	0.91535	0.556327	1.46068	3.19824	2.90484	2.92516	3.26007	1.07425	2.74569	0.889562	2.81673	0.429336	0.977453	0.455365	3.00941	0.163847	-0.514386	-1.83928	0.192685
Zj_G00034	0	0	0	0	0	0.85555	0.229559	0.137343	0.0484257	0.216485	0.211291	0	0.494063	0.404708	0.340229	0	0	0.285183	0.493952	0.138442	0.0905717	0.142592	0.123515	0.413	0.0772516	0.285183	0.00414926	0.274558
Zj_G00035	5.13366	4.80198	4.19557	5.66175	5.92044	5.65731	5.05928	4.95803	4.99533	6.61952	6.57363	6.37766	6.19639	6.02227	6.30066	4.7104	0.475701	5.7465	0.150656	5.00421	0.0512104	6.5236	0.128459	6.17311	0.140649	1.0361	1.51939	1.16889
Zj_G00036	0	0	0	0.270214	0	0.642191	0	0.170496	0.0633173	0.199974	0.568921	0	0.69988	0.454306	0.430696	0	0	0.304135	0.322436	0.0779378	0.0861833	0.256298	0.288612	0.528294	0.149066	0.304135	0.178361	0.450356
Zj_G00037	0.179263	0.113513	0.261684	0.404219	1.44766	1.26149	0.307468	0.357258	0.530891	1.95092	1.02605	1.50501	0.917356	0.292786	0.621584	0.18482	0.0742417	1.03779	0.556527	0.398539	0.117292	1.49399	0.46253	0.610575	0.312431	0.852968	1.09545	0.212036
Zj_G00038	0.253794	0.467105	1.31586	0.414979	1.19287	1.26654	0	0	0	0	0.0230065	0	0.00128057	0.0697611	0.0173143	0.678918	0.561821	0.958129	0.471821	0	0	0.00766883	0.0132828	0.029452	0.0358174	0.279211	0.00766883	0.029452
Zj_G00039	0.289801	0.547225	0.382775	0.266265	0.414027	0.19567	0.282581	0.203356	0.435163	0.657842	0.691948	0.423675	0.3253	0.0569963	0.591964	0.4066	0.130355	0.291987	0.111428	0.307033	0.117822	0.591155	0.146041	0.324753	0.267484	-0.114613	0.284122	0.0177203
Zj_G00040	1.60902	3.15072	3.85233	1.54053	3.0233	2.92823	0.39855	0.511847	0.485612	0.0875439	0.35185	0.234539	1.5139	1.63364	2.31602	2.87069	1.14757	2.49735	0.829993	0.465337	0.0593076	0.224644	0.132431	1.82118	0.4327	-0.373335	-0.240692	1.35585
Zj_G00041	3.04148	2.59732	3.13547	2.73787	2.90453	2.73787	3.09671	3.16079	3.11007	3.58543	3.33835	3.42712	2.99139	3.01323	2.99458	2.92476	0.287435	2.79343	0.0962168	3.12253	0.0338048	3.4503	0.125165	2.99973	0.0117947	-0.131333	0.327773	-0.122795
Zj_G00042	1.22303	0.603803	0.733278	1.77031	2.91993	2.08986	0.337888	0.134715	0.375548	3.41997	2.99615	3.10968	2.41359	2.53091	2.65914	0.853372	0.326617	2.26003	0.593406	0.282717	0.129549	3.17526	0.219392	2.53454	0.122817	1.40666	2.89255	2.25183
Zj_G00043	0	0	0	0.0546054	0	0	0.33669	0.112541	0.221921	0.454266	0.664476	0.467471	2.41104	2.19469	2.58046	0	0	0.0182018	0.0315264	0.223717	0.112085	0.528738	0.117738	2.3954	0.193357	0.0182018	0.30502	2.17168
Zj_G00044	0	0	0	0	0	0	0	0	0.645008	0	0	0	0.00545148	0	0	0	0	0	0	0.215003	0.372396	0	0	0.00181716	0.00314741	0	-0.215003	-0.213186
Zj_G00045	5.30283	0.847619	2.13581	6.063	4.11496	3.06216	8.87448	9.12792	9.45457	6.05497	5.74846	5.88104	7.90785	8.36558	7.3681	2.76209	2.29268	4.41337	1.52251	9.15232	0.290817	5.89482	0.153724	7.88051	0.499303	1.65129	-3.2575	-1.27182
Zj_G00046	0	0	0	0	0.345706	0	0	0	0	0	0	0	0	0	0	0	0	0.115235	0.199593	0	0	0	0	0	0	0.115235	0	0
Zj_G00047	3.43829	2.51999	3.7347	4.79679	6.13161	4.71986	4.57338	5.02225	4.98082	4.10716	3.65461	4.61084	4.71163	5.70468	5.54041	3.231	0.633332	5.21609	0.793797	4.85882	0.248057	4.1242	0.478339	5.31891	0.532296	1.98509	-0.734612	0.460091
Zj_G00048	10.128	9.41105	8.42978	9.6416	9.8803	9.83679	9.1548	8.97922	9.23141	10.8912	10.3474	10.8912	10.2283	10.5141	9.96473	9.32296	0.852553	9.78623	0.127129	9.12181	0.129295	10.7099	0.313954	10.2357	0.274754	0.463274	1.58813	1.11388
Zj_G00049	2.82164	3.53383	2.88356	3.67558	2.92142	3.95988	3.32461	3.47009	3.08664	3.59189	3.44187	3.7563	3.01831	3.06874	2.92059	3.07967	0.394524	3.51896	0.536656	3.29378	0.193576	3.59669	0.157274	3.00255	0.0753183	0.439284	0.302906	-0.291235
Zj_G00050	0.657619	1.24769	1.9895	0.386271	0.953528	0.951629	1.12798	1.14511	0.714581	1.41393	1.50908	1.39302	1.17897	1.11398	1.2637	1.29827	0.667378	0.76381	0.326959	0.995888	0.24377	1.43868	0.0618606	1.18555	0.0750768	-0.534461	0.442789	0.189659
Zj_G00051	4.97921	3.05529	3.95824	4.73869	2.54499	2.7361	2.90258	3.08829	3.59617	3.24411	3.43037	3.29743	3.2703	3.47645	3.13403	3.99758	0.962566	3.33992	1.21513	3.19568	0.359046	3.32397	0.0959271	3.29359	0.172395	-0.657654	0.12829	0.097911
Zj_G00052	0	0	0	0	0	0	0	0	0	0	0	0	0	0.333992	0.475287	0	0	0	0	0	0	0	0	0.26976	0.244067	0	0	0.26976
Zj_G00053	2.98525	2.93917	3.44737	2.91114	2.84666	2.96337	3.3182	3.55601	3.50018	3.71536	3.68769	3.38818	3.40909	3.69335	3.61639	3.12393	0.281055	2.90706	0.0584607	3.45813	0.124358	3.59708	0.181436	3.57294	0.147027	-0.216874	0.138946	0.114814
Zj_G00054	5.51216	5.40407	5.70781	5.07052	6.25354	5.19224	5.08484	5.57414	5.76709	5.77587	5.37965	5.38897	4.99946	5.2518	5.05047	5.54135	0.153961	5.50543	0.650727	5.47536	0.351687	5.51483	0.226113	5.10058	0.13342	-0.0359138	0.0394742	-0.374778
Zj_G00055	0.210389	1.08405	0.711054	0.76728	0.366048	1.05166	1.33537	1.06366	1.02567	1.6922	1.72935	1.06065	0.940501	1.26301	0.99984	0.668497	0.438381	0.728329	0.344461	1.14157	0.168913	1.49407	0.37581	1.06778	0.171654	0.0598319	0.352501	-0.0737844
Zj_G00056	1.85186	1.6396	1.83395	1.45365	1.87564	1.65118	2.25942	2.42121	1.94111	2.68092	2.48039	2.22616	2.06327	2.07507	2.01299	1.77513	0.117719	1.66016	0.211134	2.20725	0.244265	2.46249	0.227905	2.05044	0.0329675	-0.114978	0.255244	-0.156804
Zj_G00057	2.45895	3.22962	3.10789	3.11504	3.21385	3.39627	3.24153	3.41459	3.66451	2.7305	2.07777	2.75741	2.55519	3.08064	2.65356	2.93215	0.414301	3.24172	0.14267	3.44021	0.212654	2.52189	0.384856	2.76313	0.279335	0.309566	-0.918318	-0.677078
Zj_G00058	1.40204	1.93951	1.53318	1.63559	2.1071	1.55695	1.7369	1.77777	2.10407	1.98418	1.19312	1.45175	1.09272	1.84073	1.37579	1.62491	0.280233	1.76655	0.297533	1.87291	0.201228	1.54302	0.403351	1.43641	0.377672	0.141635	-0.32989	-0.436496
Zj_G00059	5.23496	1.4215	4.85975	6.21838	1.83683	2.647	3.59697	2.48416	2.59304	2.9294	3.91539	5.54241	1.77738	2.57162	2.37345	3.83874	2.10178	3.5674	2.33127	2.89139	0.613472	4.12907	1.31955	2.24082	0.413397	-0.271334	1.23768	-0.650571
Zj_G00060	0.237486	0.342857	0.14991	0.76382	0.985835	0.536724	0.468331	0.0882455	0.570542	0.45832	0	0.251399	0.263644	0	0	0.243418	0.0966098	0.762126	0.22456	0.375706	0.25414	0.236573	0.22952	0.0878813	0.152215	0.518709	-0.139133	-0.287825
Zj_G00061	1.61818	1.30003	1.48944	1.60409	1.11423	0.93367	0.848191	0.758495	0.86348	1.41797	1.66596	1.44609	1.45246	1.28671	1.55282	1.46921	0.160037	1.21733	0.346895	0.823389	0.0567169	1.51001	0.13579	1.43066	0.134385	-0.251885	0.686617	0.607273
Zj_G00062	4.77487	4.6583	4.75624	4.59265	4.72395	4.30824	4.97652	5.03329	4.94723	4.74892	4.84176	4.79531	5.10096	5.10096	5.15169	4.7298	0.0626206	4.54161	0.212499	4.98568	0.0437539	4.79533	0.0464184	5.11787	0.0292872	-0.188193	-0.190352	0.132186
Zj_G00063	2.77132	3.12698	3.75465	2.89249	3.33741	3.45142	4.89302	5.0929	4.54019	4.85975	4.64255	4.11316	4.49569	4.46155	4.16856	3.21765	0.497896	3.22711	0.295338	4.84204	0.27986	4.53849	0.384018	4.37527	0.179829	0.00945799	-0.303551	-0.46677
Zj_G00064	2.77582	1.7547	1.84073	2.29755	2.15451	1.58554	2.27703	2.56901	2.6344	2.02367	2.09497	2.01383	2.07366	2.18889	2.19906	2.12375	0.566348	2.01253	0.376644	2.49348	0.190282	2.04416	0.0442751	2.15387	0.06965	-0.111217	-0.449322	-0.339609
Zj_G00065	1.41561	0.425391	2.45964	3.1221	1.4901	0.709332	0.153862	0.91837	1.36072	2.29136	2.38191	2.99844	0.782039	0.250161	0.0857842	1.43355	1.01724	1.77384	1.23115	0.810985	0.610554	2.55724	0.384765	0.372661	0.363933	0.340296	1.74625	-0.438323
Zj_G00066	5.45689	5.71502	5.56311	5.7304	5.82796	5.73442	5.95822	5.79976	5.88007	6.01847	5.94693	6.0717	6.01097	6.07632	6.11075	5.57834	0.129735	5.76426	0.0552014	5.87935	0.0792285	6.01237	0.0626091	6.06601	0.0506855	0.18592	0.133016	0.186662
Zj_G00067	3.53225	4.52098	4.51133	1.86581	3.95542	3.59142	3.42349	3.40996	3.19434	2.37121	1.86764	2.43033	3.20276	3.11148	4.028	4.18819	0.56808	3.13755	1.11629	3.3426	0.128574	2.22306	0.309222	3.44741	0.504869	-1.05064	-1.11954	0.104812
Zj_G00068	5.39693	5.80881	6.2582	2.95309	5.20722	5.07743	4.26952	4.53779	4.69825	3.87584	4.08961	3.81581	3.20795	3.31407	3.57678	5.82131	0.430769	4.41258	1.26562	4.50185	0.216613	3.92709	0.143912	3.36627	0.189875	-1.40874	-0.574768	-1.13558
Zj_G00069	1.84885	1.88871	0.921917	1.68174	1.04634	1.36194	2.35812	2.1399	2.27941	2.23113	2.1274	2.1505	1.50673	1.23612	1.5362	1.55316	0.547034	1.36334	0.317703	2.25914	0.110514	2.16967	0.0544576	1.42635	0.165402	-0.189821	-0.0894674	-0.832788
Zj_G00070	6.46371	7.76578	7.60384	5.81382	7.89741	7.81667	5.3362	5.56464	5.17188	6.83494	6.60145	6.95882	5.06819	4.74281	6.07915	7.27778	0.709639	7.17597	1.18035	5.35757	0.197252	6.7984	0.181466	5.29672	0.696862	-0.101813	1.44083	-0.0608587
Zj_G00071	4.76691	2.56883	3.73545	6.2932	3.41724	3.81355	4.86657	4.82818	3.92105	6.1258	5.43777	5.89355	5.09676	5.21708	4.75255	3.6904	1.09973	4.508	1.55868	4.5386	0.53516	5.81904	0.350016	5.02213	0.241091	0.8176	1.28044	0.483535
Zj_G00072	0	0	0	0	0	0	0	0	0	0	0	0	0	0.209446	0	0	0	0	0	0	0	0	0	0.0698152	0.120924	0	0	0.0698152
Zj_G00073	0.0748858	0	0	0.07987	0.178933	0	0	0.217619	0	0.945223	0.252552	0.281901	0.549697	0.599479	0.475643	0.0249619	0.0432353	0.0862676	0.0896378	0.0725396	0.125642	0.493225	0.391716	0.541606	0.0623128	0.0613057	0.420686	0.469067
Zj_G00074	1.17956	0.714263	0.276787	0.977999	0.627067	0.228056	0.780119	1.17134	0.952979	0.573579	1.00006	0.761245	0.789839	0.515841	0.349762	0.723536	0.451457	0.611041	0.375228	0.968148	0.196053	0.778296	0.213753	0.551814	0.222233	-0.112495	-0.189852	-0.416334
Zj_G00075	0	0	0	0	0	0	0	0	0	0	0.126385	0	0	0	0.712642	0	0	0	0	0	0	0.0421283	0.0729684	0.237547	0.411444	0	0.0421283	0.237547
Zj_G00076	0	0	0	0.0294247	0.584122	0	0.0778224	0	0.0485522	0.217937	0.305555	0.041473	0.955484	1.61386	2.11137	0	0	0.204516	0.329078	0.0421249	0.0393073	0.188322	0.134509	1.56024	0.579808	0.204516	0.146197	1.51812
Zj_G00077	0.104675	0	0	0.0783928	2.27415	0	0	0	0	0.115393	0.0390437	0	0.0735173	0.380284	0.0295469	0.0348916	0.060434	0.784182	1.29095	0	0	0.0514788	0.0586928	0.161116	0.191074	0.74929	0.0514788	0.161116
Zj_G00078	4.08666	3.61987	3.5704	4.24031	3.69897	3.64209	4.63373	4.8188	4.83705	4.81456	4.94195	4.8531	4.59216	4.3761	4.63401	3.75898	0.284858	3.86046	0.330189	4.76319	0.112491	4.86987	0.0653331	4.53409	0.138413	0.101479	0.106677	-0.229098
Zj_G00079	0.122012	0	0.203162	0.30502	0.164388	0	2.22978	2.87153	1.52653	0.559328	0.768301	0.921514	0.668714	1.27914	0.910611	0.108391	0.102264	0.156469	0.152664	2.20928	0.672731	0.749714	0.181807	0.952821	0.307393	0.048078	-1.45957	-1.25646
Zj_G00080	0.119715	0	0	0	0	0	0.610711	0.388618	0	0	0.115054	0	0.058083	0	0	0.0399049	0.0691172	0	0	0.33311	0.309116	0.0383514	0.0664265	0.019361	0.0335342	-0.0399049	-0.294758	-0.313749
Zj_G00081	4.83523	4.81423	4.20446	5.1879	4.666	4.13541	5.35163	5.08322	5.38714	4.69111	4.73869	4.82928	5.02177	5.16408	5.22243	4.61797	0.358266	4.66311	0.526252	5.274	0.166169	4.75303	0.070192	5.13609	0.103214	0.0451312	-0.520967	-0.137904
Zj_G00082	3.64063	3.73058	3.37227	4.05246	3.57909	3.46065	3.65383	3.66314	3.75431	2.995	3.239	3.2945	3.69323	3.98084	3.8866	3.58116	0.186413	3.6974	0.31314	3.69043	0.0555218	3.17617	0.159326	3.85356	0.146627	0.116241	-0.514262	0.16313
Zj_G00083	5.13267	4.84208	5.09876	3.75446	4.16189	4.013	3.46033	3.56865	3.53423	1.43986	2.59758	2.57417	2.61781	2.50121	1.91147	5.0245	0.158889	3.97645	0.206162	3.52107	0.0553478	2.20387	0.661756	2.3435	0.378658	-1.04806	-1.3172	-1.17757
Zj_G00084	2.20916	0.97748	1.31541	3.02925	1.41487	1.27129	2.08378	1.8052	2.00171	1.28077	1.42291	1.89675	2.17666	2.17331	1.19116	1.50068	0.6364	1.90514	0.976152	1.96356	0.143156	1.53348	0.322536	1.84704	0.568016	0.404455	-0.430088	-0.116522
Zj_G00085	6.26896	6.20271	5.60228	6.44211	6.0703	5.78661	6.2119	6.11294	6.28257	6.01314	6.29921	6.0944	5.78974	6.03879	5.94737	6.02465	0.36728	6.09968	0.328734	6.20247	0.0852102	6.13558	0.147415	5.9253	0.125985	0.0750252	-0.0668875	-0.277173
Zj_G00086	0.487125	1.82776	1.98487	0.689656	1.44925	2.01366	1.02127	1.12864	1.33705	2.61347	2.51889	2.49191	0.922154	1.49077	1.63364	1.43325	0.823125	1.38419	0.664397	1.16232	0.16056	2.54142	0.0638349	1.34885	0.376373	-0.0490599	1.3791	0.186533
Zj_G00087	3.0548	3.1627	4.55127	3.15237	2.88974	3.31901	6.51636	6.41549	5.80772	4.97232	4.70923	4.1732	5.41819	4.72432	4.14683	3.58959	0.834586	3.12037	0.216414	6.24652	0.383351	4.61825	0.407254	4.76311	0.636568	-0.469216	-1.62828	-1.48341
Zj_G00088	7.48272	7.11558	7.09756	7.36015	6.97133	6.78819	8.26943	8.13757	8.26096	5.15344	6.36291	5.16408	7.71695	7.1421	6.6206	7.23195	0.217361	7.03989	0.292078	8.22265	0.0738088	5.56014	0.695239	7.15988	0.548391	-0.192064	-2.66251	-1.06277
Zj_G00089	0	1.2865	0	0.108223	1.67845	0	3.45374	3.30003	0.0312052	4.48991	4.83935	3.76012	4.30503	3.88837	3.51044	0.428834	0.742762	0.595558	0.939373	2.26166	1.93316	4.36313	0.550672	3.90128	0.397454	0.166724	2.10147	1.63962
Zj_G00090	0	0	0	2.05227	0	1.64224	0	0	3.05891	0	0	0	0	0	0	0	0	1.2315	1.08604	1.01964	1.76606	0	0	0	0	1.2315	-1.01964	-1.01964
Zj_G00091	5.02328	5.4141	4.11157	4.76261	4.96827	4.92264	4.97292	4.53649	4.86739	3.82499	4.35919	3.57111	4.28305	3.96828	4.52452	4.84965	0.668396	4.88451	0.108002	4.79227	0.227704	3.91843	0.402261	4.25862	0.278927	0.0348565	-0.873838	-0.533649
Zj_G00092	4.5444	4.52892	4.92499	4.12817	4.50849	3.97954	4.22395	4.15228	4.35244	3.61862	3.75261	4.07506	4.07994	4.27615	4.44562	4.66611	0.224334	4.2054	0.272802	4.24289	0.101412	3.81543	0.234615	4.26724	0.182999	-0.460705	-0.427458	0.0243505
Zj_G00093	5.24407	5.39007	5.12577	5.18017	5.09314	4.5531	5.7941	5.67161	5.85149	5.07693	5.01622	5.40926	6.02079	6.35195	6.33544	5.2533	0.132392	4.94214	0.339711	5.7724	0.0918827	5.16747	0.211588	6.23606	0.186615	-0.311164	-0.604931	0.463662
Zj_G00094	4.03119	3.04345	3.88123	1.9558	1.50361	0.0705563	1.00932	1.37883	1.32802	1.17294	1.70379	2.12003	1.08001	1.36681	1.11995	3.65196	0.53229	1.17666	0.98423	1.23872	0.200283	1.66559	0.474702	1.18892	0.155341	-2.4753	0.426865	-0.0498002
Zj_G00095	2.34675	1.91176	2.22065	0	2.14369	1.71961	0.0300115	0	0.0174626	0	0.0651727	1.25653	0	0	0	2.15972	0.223805	1.28777	1.13522	0.0158247	0.0150726	0.440568	0.707396	0	0	-0.871959	0.424743	-0.0158247
Zj_G00096	4.50243	4.23725	4.57545	4.28673	4.13294	3.69127	4.19938	4.31158	4.50693	3.63114	3.80892	4.20471	3.8154	4.21382	4.379	4.43838	0.177965	4.03698	0.309115	4.3393	0.155634	3.88159	0.293606	4.13607	0.289729	-0.401398	-0.457705	-0.203222
Zj_G00097	0	0	0	0	0	0	0	0	0	3.94234	3.60777	3.97789	0.0147558	0.26482	0.0453098	0	0	0	0	0	0	3.84266	0.204201	0.108295	0.136412	0	3.84266	0.108295
Zj_G00098	0.840806	0.874057	0.532795	1.02858	0.840806	1.05331	0.619906	0.520278	0.785736	0.998431	0.934844	0.905976	0.662838	0.645824	0.575143	0.74922	0.188165	0.974233	0.116211	0.641973	0.134098	0.946417	0.0473018	0.627935	0.0465038	0.225013	0.304444	-0.0140383
Zj_G00099	0.834743	0.761367	0.940349	0.919775	0.605439	0.726561	0.4489	0.146398	0.12808	1.24447	0.410817	1.06098	0.632209	0.850395	0.17012	0.845486	0.0899737	0.750592	0.15854	0.241126	0.180171	0.905423	0.438056	0.550908	0.347348	-0.0948947	0.664297	0.309782
Zj_G00100	4.12277	3.94827	4.80067	3.5226	3.99534	4.21608	4.47705	4.56149	4.44298	5.03613	4.95728	4.63824	4.48369	4.42025	4.2854	4.29057	0.450291	3.91134	0.35429	4.49384	0.0610125	4.87722	0.210681	4.39645	0.101265	-0.379231	0.383381	-0.0973911
Zj_G00101	3.56173	4.37786	4.22077	3.40865	3.57596	4.36382	5.80697	6.32176	5.84157	5.97823	5.67763	5.36857	4.43875	4.88968	4.86292	4.05345	0.43303	3.78281	0.510078	5.9901	0.287745	5.67481	0.304839	4.73045	0.252974	-0.270639	-0.315288	-1.25965
Zj_G00102	3.80097	3.01712	3.19859	3.57397	3.53132	3.14401	3.60777	3.7011	3.56562	5.01426	4.42561	4.03454	3.56496	3.68633	3.78163	3.33889	0.410328	3.41643	0.23689	3.62483	0.069335	4.49147	0.493165	3.67764	0.108596	0.0775433	0.866642	0.0528112
Zj_G00103	1.76154	2.47085	2.67465	1.81087	2.1522	1.93741	0.986499	1.47053	1.57227	2.37522	2.17847	2.54302	2.6887	2.59483	2.66321	2.30235	0.479309	1.96683	0.172559	1.3431	0.312986	2.36557	0.182465	2.64892	0.048539	-0.335523	1.02248	1.30582
Zj_G00104	1.20116	1.28278	1.0399	2.45998	1.8347	3.48998	1.18198	1.01993	1.3397	3.76447	3.49243	3.88078	2.60506	2.62155	3.53596	1.17461	0.123599	2.59489	0.835843	1.18053	0.159887	3.71256	0.199311	2.92086	0.532754	1.42028	2.53202	1.74032
Zj_G00105	1.98703	2.23979	2.14984	2.57911	2.16675	2.22852	2.67011	2.48225	2.67824	3.5224	3.2809	2.99807	1.6963	2.16675	2.17949	2.12555	0.128117	2.3248	0.222401	2.6102	0.110883	3.26712	0.262437	2.01418	0.275368	0.199244	0.656923	-0.596022
Zj_G00106	3.39627	2.97802	2.30377	3.34945	2.63116	2.488	3.77937	3.91487	3.94458	2.85134	3.24461	3.4671	3.83611	3.7406	3.54546	2.89268	0.551222	2.82287	0.461617	3.87961	0.088072	3.18768	0.311804	3.70739	0.148146	-0.0698148	-0.691924	-0.172219
Zj_G00107	2.07247	2.84227	2.32543	2.90347	3.00169	2.91774	2.56666	2.70355	2.81201	3.77039	3.62927	3.69508	2.68653	2.94402	3.299	2.41339	0.392367	2.94097	0.0530716	2.69407	0.12295	3.69824	0.0706128	2.97652	0.307522	0.527578	1.00417	0.282443
Zj_G00108	0.601995	1.45465	0.520723	0.681165	1.40595	1.16472	0.492287	0.411899	0.501629	0.683598	0.712832	0.941726	0.420621	0.756166	0.727284	0.859122	0.51734	1.08395	0.369085	0.468605	0.0493309	0.779386	0.141349	0.63469	0.185951	0.224825	0.31078	0.166085
Zj_G00109	1.0104	1.27779	1.14815	1.3714	1.58863	1.19024	1.95721	2.12922	2.53458	1.48124	1.08001	2.32864	1.82521	2.40756	2.7453	1.14545	0.133715	1.38342	0.199471	2.207	0.296442	1.62996	0.637462	2.32602	0.465435	0.237977	-0.577039	0.119023
Zj_G00110	3.49434	4.36445	4.03454	3.91993	4.84663	4.07921	5.33775	5.43601	5.7225	4.76215	4.48423	5.67996	5.29532	5.88074	6.10352	3.96445	0.439269	4.28193	0.495493	5.49875	0.199898	4.97545	0.625751	5.75986	0.417437	0.31748	-0.523309	0.261103
Zj_G00111	3.77271	3.43189	2.61369	4.54541	3.40788	4.09155	3.52648	3.6056	3.57608	4.83804	4.92359	4.98434	3.94775	3.77857	3.86239	3.27276	0.595669	4.01495	0.572623	3.56939	0.0399804	4.91532	0.0734999	3.8629	0.0845932	0.742183	1.34594	0.293515
Zj_G00112	2.63141	3.96019	3.85089	2.62529	4.07083	3.5704	2.65518	3.15772	3.21249	4.76879	4.58167	4.69706	3.73683	4.13684	4.51045	3.48083	0.737643	3.42217	0.734083	3.00846	0.307178	4.68251	0.094406	4.12804	0.386883	-0.0586558	1.67404	1.11958
Zj_G00113	6.03933	6.95229	6.32732	5.52519	6.42564	6.57537	5.62912	5.56637	5.87692	4.88287	4.62204	5.37878	5.40926	5.42144	5.52519	6.43965	0.466729	6.1754	0.568055	5.6908	0.164205	4.96123	0.384409	5.45196	0.0637052	-0.264248	-0.729569	-0.238836
Zj_G00114	2.55101	3.51139	2.72135	2.46561	2.24282	2.78578	2.49019	2.50479	2.58805	1.2333	1.51853	1.86321	2.6052	2.67395	2.65413	2.92792	0.512432	2.49807	0.27293	2.52768	0.0527917	1.53835	0.315423	2.64443	0.0353898	-0.429845	-0.989333	0.116746
Zj_G00115	0.912717	1.2655	0.220656	2.25315	1.76111	1.65386	1.11824	1.25457	1.44293	2.63092	2.6023	2.89134	2.23303	2.17833	2.28733	0.799624	0.531522	1.88937	0.319569	1.27192	0.163039	2.70819	0.159262	2.23289	0.054499	1.08975	1.43627	0.960977
Zj_G00116	1.60709	3.74858	2.05353	1.65745	2.06032	2.89564	0.779877	0.657906	0.572048	2.66449	2.26205	2.34378	2.21565	2.14515	3.20599	2.46973	1.12978	2.20447	0.631557	0.669944	0.104436	2.42344	0.212715	2.52226	0.593171	-0.265262	1.75349	1.85232
Zj_G00117	6.64463	6.55335	6.38458	5.58106	5.54081	5.40629	5.68858	5.72309	6.18745	3.39343	3.68976	4.89389	6.05934	6.43808	7.20882	6.52752	0.131936	5.50938	0.0915258	5.86637	0.278597	3.99236	0.79468	6.56875	0.585775	-1.01813	-1.87401	0.702374
Zj_G00118	5.44954	5.57653	5.52698	4.28326	4.44586	4.50219	4.7261	4.75559	5.37503	2.58046	3.09284	3.87689	5.09206	5.37616	6.1219	5.51768	0.0640043	4.41044	0.11368	4.95224	0.366441	3.1834	0.652945	5.53004	0.531883	-1.10725	-1.76884	0.5778
Zj_G00119	4.46485	4.8731	5.82629	3.8154	5.19368	4.7758	2.19244	2.38081	2.54866	1.28461	1.07123	1.64446	2.85472	3.1822	3.97542	5.05475	0.698661	4.59496	0.70671	2.37397	0.178209	1.33343	0.289719	3.33745	0.576252	-0.459785	-1.04054	0.963477
Zj_G00120	4.15386	3.89043	4.2561	4.09155	4.12817	3.61398	4.6134	4.45054	4.42237	3.95077	4.34911	4.03582	4.46185	4.46185	4.22236	4.10013	0.188666	3.94457	0.286883	4.49544	0.103126	4.1119	0.209787	4.38202	0.138268	-0.155565	-0.383538	-0.113419
Zj_G00121	5.12617	5.57317	5.3659	5.52566	5.05963	5.01593	5.97337	5.96778	6.176	5.32016	5.77884	5.51046	5.44799	6.0446	6.08425	5.35508	0.2237	5.20041	0.282523	6.03905	0.118639	5.53649	0.230445	5.85895	0.35645	-0.154671	-0.502564	-0.1801
Zj_G00122	5.41124	4.82198	4.74205	5.56243	4.90452	4.86873	4.60366	4.42761	4.58898	4.30664	3.99024	3.92575	4.49615	4.26952	3.98795	4.99176	0.365472	5.1119	0.390588	4.54008	0.0976802	4.07421	0.203858	4.2512	0.254594	0.12014	-0.465874	-0.288879
Zj_G00123	2.14662	2.59287	2.42221	2.33252	2.17233	2.61298	1.76168	1.62104	1.86522	1.73521	1.55578	1.54053	1.52356	1.3584	1.58431	2.38723	0.225169	2.37261	0.223044	1.74932	0.122561	1.61051	0.108266	1.48876	0.11691	-0.0146236	-0.138807	-0.260559
Zj_G00124	1.66807	2.03833	2.45439	1.71679	2.01261	2.41172	1.95492	2.32459	2.22958	2.23303	2.45579	1.98644	1.89543	2.12724	2.21783	2.0536	0.39338	2.04704	0.348741	2.1697	0.191976	2.22508	0.234775	2.08017	0.166279	-0.00655762	0.0553877	-0.0895302
Zj_G00125	3.93131	3.71223	4.09962	3.85296	4.12201	4.22293	3.87246	3.81355	3.76243	4.63373	4.46661	4.31199	4.10442	4.01942	4.04643	3.91439	0.194249	4.06597	0.191247	3.81615	0.0550575	4.47077	0.16091	4.05676	0.043433	0.15158	0.654628	0.24061
Zj_G00126	6.58356	5.56426	5.86627	6.77296	4.76691	5.77178	6.79675	6.22371	5.80881	5.53332	6.03933	6.55722	5.6421	5.65256	5.23362	6.0047	0.523559	5.77055	1.00303	6.27642	0.496076	6.04329	0.511961	5.50943	0.238911	-0.234145	-0.233133	-0.766996
Zj_G00127	0	0	0	2.35812	0	0	0	0	0.512103	0	0.137947	0	0.81338	0.228605	0.150575	0	0	0.786039	1.36146	0.170701	0.295663	0.0459823	0.0796437	0.39752	0.362253	0.786039	-0.124719	0.226819
Zj_G00128	2.11103	1.89438	1.87955	2.1461	2.28761	1.84233	2.31163	2.30716	2.42121	2.09885	1.86522	1.95128	2.03955	1.84967	1.57661	1.96165	0.129576	2.09202	0.227514	2.34667	0.064592	1.97178	0.118153	1.82194	0.232716	0.130365	-0.374884	-0.524725
Zj_G00129	0.242864	0.18002	0.198944	0.506351	0.315684	0.383819	0.353884	0.423312	0.22836	0.357632	0.413341	0.238155	0.189231	0.271886	0.253115	0.207276	0.0322398	0.401951	0.0966183	0.335185	0.0988123	0.336376	0.0895064	0.238077	0.0433309	0.194676	0.00119094	-0.097108
Zj_G00130	1.03661	2.0679	1.73896	1.00295	1.12029	1.6273	1.21263	1.48462	1.40926	0.869681	0.76792	0.895641	1.19444	1.34205	1.26498	1.61449	0.526795	1.25018	0.331825	1.36884	0.140428	0.844414	0.0675052	1.26716	0.0738309	-0.364309	-0.524425	-0.101684
Zj_G00131	0.343525	1.51977	1.93846	0.0941594	0.440756	0.591324	0	0.234386	0.140037	0	0.0699536	0	0.020811	0	0.0685445	1.26725	0.826911	0.375413	0.254942	0.124808	0.117933	0.0233179	0.0403877	0.0297851	0.0351424	-0.89184	-0.10149	-0.0950228
Zj_G00132	0.171092	0	0.135564	0	0	0	0.29336	0.299501	0.581026	0.174108	0.334981	0.0849294	0.107154	0.0186468	0	0.102219	0.0902887	0	0	0.391296	0.16434	0.198006	0.126727	0.0419335	0.0572467	-0.102219	-0.19329	-0.349362
Zj_G00133	0.373085	0.161385	0.209553	0.250807	0.168258	0.358464	0.441223	0.532018	0.36635	0.289989	0.278914	0.120571	0.342158	0.253954	0.257648	0.248008	0.110965	0.259176	0.0953787	0.44653	0.0829616	0.229825	0.0947779	0.284587	0.0498925	0.0111683	-0.216706	-0.161944
Zj_G00134	1.4905	3.45484	2.88924	1.28973	3.25116	3.94217	2.77612	1.97758	1.92686	0.349343	0.834427	0.94603	2.15434	1.61609	1.73917	2.61153	1.01119	2.82769	1.376	2.22685	0.476353	0.709933	0.317227	1.83653	0.282025	0.216162	-1.51692	-0.390323
Zj_G00135	0.0866527	0.522571	1.41487	0.17358	0.121878	0.387223	0.536915	0.669672	0.675066	0.692517	0.369037	0.682369	0.236055	0.220463	0.387223	0.674699	0.677052	0.227561	0.140668	0.627217	0.0782509	0.581308	0.183902	0.281247	0.0921085	-0.447138	-0.0459098	-0.345971
Zj_G00136	0	0	0	0	0	0	0.272609	0.261475	0	0	0	0.45298	0	0	0	0	0	0	0	0.178028	0.154277	0.150993	0.261528	0	0	0	-0.0270347	-0.178028
Zj_G00137	0.472061	1.08905	1.57864	0.195487	0.969473	0.846916	0.169373	0.405522	0.188851	0.110627	0.185479	0.270508	0.541283	0.598898	0.698275	1.04658	0.554509	0.670625	0.41602	0.254582	0.13108	0.188871	0.079995	0.612818	0.0794166	-0.375958	-0.0657106	0.358237
Zj_G00138	5.01261	5.4393	6.31899	3.76321	5.89538	5.24324	6.89772	7.4576	7.21804	5.58523	5.43464	5.79174	6.72645	6.44483	6.88393	5.5903	0.666148	4.96728	1.09255	7.19112	0.280905	5.60387	0.179278	6.68507	0.222457	-0.623025	-1.58725	-0.506053
Zj_G00139	1.65871	2.1133	1.51271	1.84661	1.94045	1.92407	1.54918	1.24627	1.41681	1.56639	1.69672	1.57924	1.35981	1.58663	1.52808	1.76157	0.313228	1.90371	0.050125	1.40409	0.151857	1.61412	0.0718215	1.4915	0.11775	0.142139	0.210029	0.0874165
Zj_G00140	1.68661	2.83648	3.25899	1.33563	2.49684	2.28306	2.60557	2.77379	2.44673	1.51697	1.84158	1.29557	1.56314	1.74144	1.6043	2.59403	0.813743	2.03851	0.618029	2.6087	0.163551	1.55137	0.274626	1.63629	0.0933543	-0.555517	-1.05733	-0.972406
Zj_G00141	4.40706	4.17481	4.9563	4.35154	3.51353	3.68849	2.86676	3.14239	3.20251	1.67089	1.47805	2.37294	2.35357	2.44976	3.0843	4.51272	0.401315	3.85119	0.442058	3.07055	0.17903	1.84062	0.47097	2.62921	0.397044	-0.661533	-1.22993	-0.441345
Zj_G00142	0.984626	0.593627	0.314178	0.956443	0.850032	0.635146	0.584787	0.510954	0.278366	0.451705	0.312974	0.538272	0.270051	0.0105141	0.188797	0.63081	0.336767	0.813874	0.163672	0.458035	0.159918	0.434317	0.113651	0.156454	0.132757	0.183063	-0.0237182	-0.301582
Zj_G00143	4.09174	4.00623	4.00204	4.59327	3.87198	3.75904	4.5221	4.76641	4.60901	4.83064	4.92168	5.31883	4.21034	3.87467	3.8929	4.03333	0.0506217	4.07476	0.452581	4.6325	0.123841	5.02372	0.259598	3.99263	0.188758	0.0414306	0.391211	-0.63987
Zj_G00144	0	0	0	0	0	0	0	0	0	0	0.315616	0	0	0	0.105514	0	0	0	0	0	0	0.105205	0.182221	0.0351714	0.0609187	0	0.105205	0.0351714
Zj_G00145	0.0661312	0.629606	0.475141	0.169237	0.147567	0.134239	0.0686001	0.143316	0.0948141	0.465213	0.290814	0.221575	0.0581502	0.27492	0.133843	0.390293	0.291162	0.150348	0.0176638	0.102243	0.037908	0.325868	0.125544	0.155637	0.110016	-0.239945	0.223624	0.053394
Zj_G00146	4.41307	4.28813	4.73152	4.07311	4.49353	4.41537	5.09417	5.21984	5.12989	5.31603	5.28735	5.02857	5.29841	5.24949	5.19056	4.47757	0.228623	4.32734	0.223611	5.14797	0.0647599	5.21065	0.158333	5.24615	0.0540006	-0.150238	0.0626833	0.0981878
Zj_G00147	3.74956	4.22741	3.20177	3.72853	2.78341	3.69323	4.2516	3.38946	3.00832	3.86956	3.42997	3.03024	4.31919	4.6409	4.09303	3.72625	0.513216	3.40172	0.535764	3.5498	0.636957	3.44326	0.419814	4.35104	0.275319	-0.324524	-0.106538	0.801244
Zj_G00148	3.95568	4.44073	5.28391	2.07913	3.40477	4.14875	4.02532	4.42663	4.20304	2.65356	2.5503	2.48546	2.56901	2.74116	2.75572	4.56011	0.672113	3.21088	1.04834	4.21833	0.201093	2.5631	0.0847798	2.68863	0.103848	-1.34922	-1.65523	-1.5297
Zj_G00149	4.45103	4.49569	4.73079	4.13709	4.81179	4.50899	4.71712	4.65964	4.70328	4.23123	4.39585	4.26739	4.60695	4.53242	4.11264	4.55917	0.150294	4.48596	0.337942	4.69335	0.029998	4.29815	0.0865144	4.41734	0.266493	-0.0732131	-0.395194	-0.276012
Zj_G00150	5.87467	7.36015	7.3337	4.04081	6.65496	7.05802	5.39287	5.99257	6.0944	3.47382	3.78697	4.13422	4.20267	4.52079	5.22878	6.85617	0.850111	5.91793	1.63808	5.82661	0.379069	3.79834	0.33035	4.65074	0.525254	-0.938241	-2.02827	-1.17587
Zj_G00151	0.407218	1.61846	0.828941	0.026745	0.366802	0.977876	0.562508	0.546243	0.646118	0	0.0919318	0	0.509205	0.383339	0.697332	0.951541	0.614859	0.457141	0.481958	0.584956	0.053588	0.0306439	0.0530769	0.529959	0.158022	-0.4944	-0.554312	-0.0549976
Zj_G00152	3.48718	2.97347	3.84768	2.54321	2.44167	2.32404	1.92795	1.6872	1.91316	0.286062	0.351163	0.241179	1.28687	1.45428	0.494063	3.43611	0.439338	2.43631	0.109683	1.84277	0.134929	0.292801	0.0553006	1.0784	0.512928	-0.999797	-1.54997	-0.764367
Zj_G00153	1.48482	1.52982	1.99134	1.36975	1.2571	1.08858	3.06309	3.30878	3.23102	3.54696	3.40844	2.81091	2.92114	2.84861	1.96305	1.66866	0.280352	1.23848	0.141506	3.20096	0.125573	3.25544	0.391151	2.5776	0.533449	-0.430184	0.0544747	-0.623363
Zj_G00154	5.07663	2.68404	2.84805	4.81225	2.85948	2.92114	3.71605	4.13836	4.16041	5.55811	4.37626	4.92392	3.37592	2.64057	2.89589	3.53624	1.33654	3.53096	1.11006	4.00494	0.250431	4.95276	0.591453	2.97079	0.373352	-0.00528351	0.947824	-1.03415
Zj_G00155	3.05529	2.39508	2.36325	3.11088	2.4873	2.13655	3.45879	3.40491	3.30628	3.15904	3.13874	2.69185	3.15164	3.1761	3.28739	2.60454	0.390682	2.57824	0.493488	3.38999	0.0773385	2.99654	0.264067	3.20504	0.0723507	-0.026297	-0.393451	-0.184949
Zj_G00156	4.45705	3.73397	3.77404	4.57338	4.0782	4.01564	4.51481	4.13519	3.91122	4.28192	4.43647	4.17624	3.94432	3.58461	3.46165	3.98836	0.406397	4.22241	0.30556	4.18708	0.305119	4.29821	0.130879	3.66353	0.250824	0.234052	0.111133	-0.523548
Zj_G00157	2.71528	2.71545	2.66297	2.61898	2.51768	2.87193	2.16484	2.52844	2.5842	2.68268	2.52762	2.4022	2.25684	2.37543	2.51889	2.6979	0.0302539	2.66953	0.182455	2.42582	0.227735	2.5375	0.140503	2.38372	0.131221	-0.028368	0.111678	-0.0421048
Zj_G00158	5.62484	5.60302	5.26926	6.00561	5.76018	5.85149	5.88751	5.87357	5.84279	5.57536	5.50826	6.29253	5.99204	5.98583	6.101	5.49904	0.199296	5.87243	0.124049	5.86796	0.0228821	5.79205	0.434722	6.02629	0.0647719	0.373388	-0.0759048	0.158334
Zj_G00159	2.83277	2.76989	2.52805	3.52876	3.46599	3.59547	2.64544	2.50937	2.65689	3.9606	3.94217	3.99687	3.90559	3.69741	3.66484	2.71023	0.16088	3.53007	0.0647499	2.6039	0.0820629	3.96655	0.0278307	3.75595	0.130615	0.81984	1.36265	1.15205
Zj_G00160	1.20189	0.991213	0.91999	1.19563	1.17202	1.05203	0.252816	0.603967	0.648879	0.648958	0.881782	0.763373	0.619179	0.141653	0.78156	1.0377	0.146585	1.1399	0.0770025	0.501887	0.216868	0.764704	0.116418	0.514131	0.332636	0.1022	0.262817	0.0122436
Zj_G00161	3.91341	3.62317	3.76539	4.31554	3.70063	3.74026	2.16819	2.05867	2.30282	3.4333	3.50303	3.09185	2.90828	2.77334	3.16106	3.76732	0.145133	3.91881	0.344151	2.17656	0.12229	3.34273	0.220049	2.94756	0.196821	0.151487	1.16617	0.770998
Zj_G00162	2.82087	2.45479	2.73707	2.80857	2.47758	2.70961	2.70069	2.92166	2.92711	3.44187	3.50112	3.18286	2.67482	2.75643	2.90639	2.67091	0.191796	2.66525	0.169893	2.84982	0.129179	3.37528	0.169257	2.77921	0.117458	-0.00565712	0.525465	-0.0706045
Zj_G00163	0	0.0477518	0	0.0155065	0	0	0	0.0105141	0.0130845	0	0.0090316	0.0302016	0.000209052	0.00108377	0.0099461	0.0159173	0.0275695	0.00516885	0.00895271	0.00786622	0.00693252	0.0130777	0.015502	0.00374631	0.00538696	-0.0107484	0.00521153	-0.00411991
Zj_G00164	0.215483	0.618818	0.84946	0.746221	0.299081	0.59784	0.240696	0	0.304514	0.278914	0.236238	0.507213	0.447276	0.155088	0.278165	0.561254	0.320885	0.547714	0.227745	0.181736	0.16059	0.340788	0.145699	0.293509	0.146697	-0.0135395	0.159052	0.111773
Zj_G00165	3.75821	3.09695	3.53062	3.34447	2.85309	3.25952	3.75904	4.19988	3.83864	4.34646	4.33955	3.99516	3.28615	3.46822	3.30199	3.46193	0.335936	3.15236	0.262631	3.93252	0.234938	4.22706	0.20086	3.35212	0.100854	-0.309568	0.294537	-0.580399
Zj_G00166	1.54218	1.69199	1.12011	1.10351	0.678035	2.60066	0.515025	0.379966	0.851719	0.546767	2.08058	0.400568	0.777767	1.95745	1.93482	1.45143	0.296546	1.46073	1.00986	0.582236	0.242952	1.0093	0.930624	1.55668	0.674653	0.00930335	0.427067	0.974444
Zj_G00167	5.06262	3.82931	4.44537	4.27636	3.92077	4.02556	4.84841	5.17188	5.10414	5.35727	5.14601	4.90169	4.56792	4.72685	4.7027	4.44577	0.616655	4.07423	0.182723	5.04148	0.170597	5.13499	0.227987	4.66582	0.0856425	-0.371533	0.0935106	-0.375656
Zj_G00168	4.81817	4.3917	4.2634	4.74251	4.22673	4.23123	4.55844	4.65166	4.61799	4.47964	4.77672	4.21034	4.30532	4.43135	4.28367	4.49109	0.290432	4.40015	0.296495	4.60936	0.0472058	4.4889	0.283303	4.34011	0.079754	-0.0909351	-0.120463	-0.26925
Zj_G00169	0.739974	1.32382	1.19742	0.949236	0.649425	0.789839	1.39647	1.94634	1.81342	1.42346	1.06681	1.21476	1.00153	0.894473	1.1623	1.08707	0.307168	0.796166	0.150006	1.71874	0.286902	1.23501	0.179187	1.01943	0.134806	-0.290907	-0.48373	-0.699307
Zj_G00170	2.8114	3.9606	3.57935	2.93595	3.74533	3.66387	3.48214	3.61508	3.57416	3.99534	4.188	3.76525	3.424	3.31158	3.50782	3.45045	0.585342	3.44838	0.445643	3.55713	0.068088	3.98286	0.21165	3.41447	0.0984668	-0.00206494	0.425734	-0.142665
Zj_G00171	2.01299	3.31013	3.08801	2.24879	3.17142	2.81657	2.63612	2.92341	2.90918	3.13945	3.39879	2.98544	2.78541	2.68609	2.68035	2.80371	0.693732	2.74559	0.465394	2.8229	0.161917	3.17456	0.208904	2.71728	0.0590674	-0.0581167	0.351661	-0.105617
Zj_G00172	0.217643	0.658557	0	0.88972	0.442989	0.833502	0.112513	0.0972915	0.174154	0.562685	0.740296	0.73496	0.117823	0.558756	0.713947	0.292067	0.335527	0.72207	0.243321	0.127986	0.0407005	0.679314	0.101039	0.463509	0.309265	0.430004	0.551327	0.335523
Zj_G00173	0	0	0	0	0	0	0	0	0	0.773726	0	0	0	0	0	0	0	0	0	0	0	0.257909	0.446711	0	0	0	0.257909	0
Zj_G00174	1.00363	0.830007	0.761641	1.08037	1.30217	0.85283	1.26149	1.20587	1.3217	0.983321	0.754215	1.06305	0.762085	1.01297	0.959119	0.865091	0.124749	1.07846	0.224675	1.26302	0.0579288	0.933529	0.160327	0.911393	0.132079	0.213365	-0.329488	-0.351624
Zj_G00175	4.58913	4.80067	4.38198	5.00196	4.76282	4.77768	5.02994	4.94603	5.06944	4.8984	4.83247	4.97123	4.93788	4.97443	4.78502	4.59059	0.209348	4.84749	0.133985	5.01514	0.0630202	4.9007	0.0694094	4.89911	0.100477	0.256893	-0.114438	-0.116027
Zj_G00176	0.68801	0.376769	0.293663	0.18982	1.50865	0.206102	0.518895	0.260158	0.181709	0.312134	0.168751	0.221434	0.0550824	0.204768	0.320362	0.452814	0.207881	0.634857	0.75677	0.320254	0.176443	0.234106	0.0725268	0.193404	0.133004	0.182043	-0.0861477	-0.12685
Zj_G00177	4.70985	5.24794	4.7758	5.10808	4.87834	4.97156	5.44024	5.34091	5.29254	5.15023	5.40449	4.9363	5.23537	5.18759	5.06385	4.9112	0.293484	4.986	0.115549	5.35789	0.0753008	5.16367	0.234386	5.16227	0.0885198	0.0747983	-0.194218	-0.195621
Zj_G00178	0.36341	0.586539	0.230268	0.745931	0.506014	0.674185	0.619268	0.620722	0.667246	0.76289	0.813173	0.645722	0.337606	0.703775	0.310797	0.393406	0.180019	0.642043	0.123146	0.635745	0.0272899	0.740595	0.0859229	0.450726	0.219557	0.248637	0.10485	-0.185019
Zj_G00179	3.46033	3.22918	2.7483	2.82087	5.88074	2.31149	3.31983	3.26115	3.41885	2.26631	2.24073	2.89383	2.98827	2.99822	3.15121	3.14593	0.363241	3.67103	1.93053	3.33328	0.0797048	2.46696	0.369906	3.0459	0.0913405	0.5251	-0.866317	-0.287377
Zj_G00180	0	0.0904161	0	0.302274	0	0.113161	0	0	0	0	0	0.311757	0	0	0	0.0301387	0.0522017	0.138478	0.152719	0	0	0.103919	0.179993	0	0	0.10834	0.103919	0
Zj_G00181	3.63651	2.88102	2.68076	3.95988	3.40417	3.12611	3.07682	2.87815	2.93487	3.65461	3.27588	4.07893	3.37434	2.97251	3.23504	3.0661	0.50404	3.49672	0.42452	2.96328	0.102338	3.66981	0.40174	3.19396	0.20404	0.430621	0.706527	0.230684
Zj_G00182	4.5912	3.86068	2.90749	4.9563	3.8475	3.87837	4.58829	4.56861	4.65263	4.73287	4.66166	4.82298	4.71762	4.68898	4.62829	3.78646	0.844308	4.22739	0.63144	4.60318	0.0439436	4.73917	0.080843	4.67829	0.0456159	0.440932	0.135993	0.0751184
Zj_G00183	0	0	0	0	0	0	0	0	0.229115	0.59482	0	0	0	0	0	0	0	0	0	0.0763717	0.13228	0.198273	0.34342	0	0	0	0.121902	-0.0763717
Zj_G00184	4.84464	4.58137	4.68092	4.72499	4.72553	4.45988	4.96259	5.02734	4.94511	4.62695	4.6833	4.58258	4.60366	4.6997	4.6458	4.70231	0.132935	4.6368	0.153222	4.97835	0.0433206	4.63094	0.0504801	4.64972	0.0481376	-0.0655073	-0.347406	-0.328629
Zj_G00185	4.20576	4.18578	3.91463	4.25568	4.13186	3.63161	4.03171	4.32069	4.27868	4.00261	3.67976	3.63455	4.33745	4.26085	3.50849	4.10206	0.162622	4.00639	0.330414	4.21036	0.156136	3.7723	0.200727	4.0356	0.458091	-0.0956735	-0.438056	-0.174764
Zj_G00186	0.539089	0	0	0.367536	0.509205	0	0.117757	0	0.0229301	0	0.098992	0	0	0	0	0.179696	0.311243	0.292247	0.262819	0.0468956	0.0624294	0.0329973	0.0571531	0	0	0.112551	-0.0138983	-0.0468956
Zj_G00187	4.90068	5.27803	4.74853	5.17983	5.53868	5.16144	5.26287	5.21488	5.10533	4.22888	5.36645	4.82156	4.96488	4.50464	4.80768	4.97574	0.272615	5.29331	0.212693	5.19436	0.0807496	4.80563	0.568953	4.75907	0.233937	0.317571	-0.388728	-0.43529
Zj_G00188	0	0	0	0.137423	0.0711562	0	0.363666	0.242127	0.147477	0	0	0	0.652639	0.0399935	0.0991435	0	0	0.0695264	0.068726	0.25109	0.108373	0	0	0.263925	0.337933	0.0695264	-0.25109	0.0128352
Zj_G00189	0	0	0	0.885285	0.821528	0.324235	1.4649	1.48572	0.980304	3.59565	3.2189	3.5095	5.41856	5.77459	6.7602	0	0	0.677016	0.307176	1.31031	0.285982	3.44135	0.197403	5.98445	0.695003	0.677016	2.13104	4.67414
Zj_G00190	0.0636747	0.114742	0	0.21138	0	0.139436	0.0362147	0.0679201	0.0685445	0.418572	0.440221	0.0691501	0.154991	0.136889	0.134569	0.0594723	0.0574864	0.116939	0.107471	0.0575598	0.018488	0.309314	0.20827	0.14215	0.0111815	0.0574665	0.251755	0.08459
Zj_G00191	1.10292	0.435363	0.264562	0.855338	0.663711	0.280544	0.607019	0.48595	0.390499	1.22158	1.31143	0.906816	0.631558	0.34531	0.515606	0.600947	0.443027	0.599864	0.292668	0.494489	0.108512	1.14661	0.212471	0.497491	0.143981	-0.00108254	0.652121	0.0030023
Zj_G00192	4.80666	4.37868	3.88936	5.11188	4.72881	4.05573	3.79087	3.548	3.99361	4.45726	4.48168	4.58137	3.70884	3.69897	3.71605	4.35823	0.458989	4.63214	0.534672	3.77749	0.223103	4.50677	0.0657488	3.70795	0.00857453	0.273908	0.729276	-0.0695362
Zj_G00193	5.45968	6.78924	6.912	3.29761	6.9608	7.67529	4.96781	5.26964	4.43681	2.39614	2.15879	2.48111	4.37123	4.33837	5.11044	6.38697	0.805404	5.9779	2.34853	4.89142	0.421637	2.34535	0.167052	4.60668	0.436576	-0.409074	-2.54607	-0.284743
Zj_G00194	0.0587469	0.0475715	0.108223	0.0720838	0.113088	0.12094	0.0142845	0.0168783	0.0350538	0.421769	0.395511	0.481931	0.00208919	0.00206722	0.041819	0.0715136	0.0322782	0.102037	0.026236	0.0220722	0.011317	0.43307	0.0443046	0.0153251	0.0229444	0.0305237	0.410998	-0.00674707
Zj_G00195	2.68463	2.71685	2.62684	2.39893	2.45579	2.62529	2.93917	3.02667	2.99668	3.44102	3.32829	3.16668	2.14591	2.19936	2.00659	2.67611	0.0456077	2.49334	0.117757	2.9875	0.0444639	3.312	0.137895	2.11729	0.0995214	-0.182772	0.324493	-0.870218
Zj_G00196	0.166156	0	0.303821	0.432148	0	0.204161	0.227522	0.347785	0.0520342	0.15185	0.093211	0.21994	0.0588711	0.0789769	0.0711562	0.156659	0.152133	0.212103	0.216183	0.209114	0.148732	0.155001	0.0634234	0.0696681	0.0101352	0.0554438	-0.0541131	-0.139446
Zj_G00197	0.917936	0.945223	1.42639	2.2894	1.25288	2.34937	3.09259	3.76297	2.16128	2.96366	1.47603	1.75931	2.86309	2.45696	2.30844	1.09652	0.286006	1.96389	0.616475	3.00561	0.804378	2.06634	0.789911	2.54283	0.287121	0.867368	-0.939274	-0.462781
Zj_G00198	0.0516429	0	0	0	0	0.0425886	0	0.0125159	0	0.0243198	0.00794506	0.0312555	0.000279565	0.000677344	0.00983426	0.0172143	0.029816	0.0141962	0.0245886	0.00417198	0.00722608	0.0211734	0.0119695	0.00359706	0.00540524	-0.00301809	0.0170014	-0.000574925
Zj_G00199	3.65812	3.75446	5.00331	2.97208	2.99269	2.67622	2.18769	2.16225	1.63625	0.944187	1.1938	0.719556	1.6621	1.85511	2.35526	4.13863	0.750385	2.88033	0.177062	1.9954	0.311288	0.952516	0.237234	1.95749	0.35774	-1.2583	-1.04288	-0.0379104
Zj_G00200	1.15711	0.563702	0.342277	1.53575	0.197989	0.310899	0.490348	0.477296	0.715766	0.750859	0.739974	0.730472	0.602962	0.842749	0.409154	0.687695	0.421328	0.681546	0.741913	0.561137	0.134072	0.740435	0.0102013	0.618288	0.217203	-0.00614877	0.179299	0.0571517
Zj_G00201	1.86779	2.21851	2.86207	1.74033	3.35763	2.63224	2.76522	2.40687	2.36181	1.94725	1.81446	2.08604	3.54546	3.34764	3.28713	2.31613	0.504276	2.57673	0.810081	2.5113	0.221052	1.94925	0.135801	3.39341	0.135109	0.260607	-0.562048	0.882109
Zj_G00202	2.00115	1.76029	1.88578	2.01448	1.98835	1.98458	2.22995	1.92618	1.90806	1.5662	1.53078	1.73053	1.99505	1.89458	1.74409	1.88241	0.120469	1.9958	0.0162839	2.0214	0.180841	1.60917	0.106584	1.87791	0.126307	0.113398	-0.412229	-0.143493
Zj_G00203	2.05079	2.06196	2.8236	1.76455	1.70661	1.72861	2.318	2.50181	2.34253	2.73932	2.49297	2.15111	1.84785	1.78147	1.63901	2.31212	0.442993	1.73326	0.0292481	2.38744	0.0997955	2.46113	0.295392	1.75611	0.106701	-0.578855	0.0736871	-0.631333
Zj_G00204	1.35188	1.3611	1.2318	0.600921	1.02382	0.90968	0.891928	1.1659	1.46589	1.77463	1.91751	1.51963	1.02896	1.04445	1.04521	1.31493	0.0721357	0.844808	0.218788	1.17457	0.28708	1.73726	0.201556	1.03954	0.00916873	-0.470119	0.562684	-0.135032
Zj_G00205	6.20691	6.59809	6.31687	5.97024	6.49821	7.85348	4.48991	5.07352	3.98453	5.31524	5.32603	5.78199	5.75622	5.85654	6.36982	6.37396	0.20174	6.77398	0.971436	4.51599	0.54496	5.47442	0.266418	5.99419	0.329147	0.400022	0.958436	1.47821
Zj_G00206	3.23441	3.34209	3.16121	3.15833	3.08307	3.17192	3.40788	3.54586	3.51616	3.25352	3.74048	3.1337	3.44713	3.51353	3.31624	3.2459	0.0909846	3.13777	0.0478577	3.48997	0.072624	3.3759	0.321371	3.42563	0.100387	-0.108131	-0.114063	-0.0643307
Zj_G00207	1.44054	1.42596	0.926882	0.825083	0.859399	1.0005	1.7992	1.67664	1.65842	1.00962	1.17359	1.0679	1.25687	1.01464	0.705463	1.26446	0.292442	0.894994	0.0929682	1.71142	0.0765639	1.08371	0.0831166	0.992325	0.27638	-0.369466	-0.627712	-0.719093
Zj_G00208	0	0.427824	0.251922	0.196919	0	0	0	0	0	0	0	0	0	0	0	0.226582	0.215035	0.0656397	0.113691	0	0	0	0	0	0	-0.160942	0	0
Zj_G00209	0.568556	0	0.195421	0	0	0	0	0.115054	0	0	0	0	0	0	0.0664247	0.254659	0.28887	0	0	0.0383514	0.0664265	0	0	0.0221416	0.0383503	-0.254659	-0.0383514	-0.0162098
Zj_G00210	0.647902	1.8691	1.8982	0.562213	1.19893	1.88171	1.39871	1.84324	1.88768	1.62622	1.73978	1.49798	1.28302	1.52857	1.70875	1.47173	0.713607	1.21428	0.659881	1.70988	0.270395	1.62133	0.120977	1.50678	0.213699	-0.25745	-0.0885512	-0.2031
Zj_G00211	5.94304	5.31271	5.31558	5.76105	5.08693	5.17783	4.67136	4.5328	4.34694	4.2458	4.47454	4.83705	5.15242	5.40853	5.24574	5.52378	0.363093	5.34193	0.365799	4.51703	0.162782	4.51913	0.298132	5.2689	0.129617	-0.181842	0.00209459	0.751865
Zj_G00212	4.86957	5.54554	5.05963	4.66008	5.64267	5.04122	4.88467	4.76107	5.05522	5.54554	5.7261	5.18582	4.95451	4.82707	4.80425	5.15825	0.348604	5.11466	0.495395	4.90032	0.147698	5.48582	0.275042	4.86194	0.0809733	-0.0435901	0.585498	-0.0383782
Zj_G00213	3.70228	3.99806	4.30856	3.34324	3.77978	3.62886	3.94827	3.98503	3.92575	4.16559	3.87999	3.91253	4.22272	4.33988	4.35154	4.00297	0.303167	3.58396	0.221708	3.95302	0.0299227	3.98604	0.156346	4.30471	0.0712487	-0.419005	0.033018	0.351694
Zj_G00214	8.57416	8.40226	8.35935	8.97922	7.8224	8.2542	6.72104	6.5745	6.60613	4.8456	5.03947	5.76546	6.24207	6.64463	6.37534	8.44525	0.113678	8.35194	0.584569	6.63389	0.0771138	5.21684	0.484902	6.42068	0.205074	-0.0933167	-1.41705	-0.213215
Zj_G00215	3.68685	2.59071	0.976644	4.60547	1.52668	2.65887	2.66982	1.0005	1.68971	3.05866	3.75028	4.87834	1.76628	1.96796	3.33943	2.41807	1.36333	2.93034	1.55724	1.78667	0.838871	3.89576	0.918523	2.35789	0.855999	0.51227	2.10909	0.571214
Zj_G00216	0.199088	0.282192	0	0.454159	0.203734	0.333393	0.925223	0.76111	0.573579	0.909082	0.951893	1.88538	0.810587	0.29934	0.46505	0.160427	0.145014	0.330429	0.125239	0.753304	0.175952	1.24879	0.551723	0.524992	0.260841	0.170002	0.495481	-0.228312
Zj_G00217	3.61066	3.13265	2.31193	3.28073	3.77567	2.8937	2.9457	2.43535	2.43777	2.47465	2.22536	2.37522	2.5698	2.92596	2.67824	3.01841	0.65686	3.3167	0.442084	2.60627	0.293956	2.35841	0.125495	2.72467	0.182561	0.298283	-0.247861	0.118393
Zj_G00218	4.30093	4.04704	4.29607	4.37626	4.25344	4.22175	4.46339	4.43054	4.22158	4.6537	4.40098	4.33635	4.53222	4.3242	4.13944	4.21468	0.145204	4.28382	0.0816126	4.37184	0.131159	4.46368	0.167709	4.33195	0.1965	0.0691366	0.0918404	-0.039885
Zj_G00219	3.8012	3.99181	3.65668	3.98044	4.47756	4.26085	4.5639	4.56011	4.56958	5.30254	5.17214	4.95211	4.96211	4.5576	4.30767	3.81656	0.16809	4.23961	0.249241	4.56453	0.00476699	5.14226	0.177113	4.60913	0.330249	0.423053	0.577737	0.0445992
Zj_G00220	0	0	0	0	0	0	0	0.438682	0	0	0	0	0	0.35154	0	0	0	0	0	0.146227	0.253273	0	0	0.11718	0.202962	0	-0.146227	-0.0290474
Zj_G00221	0.421519	0.0888816	1.01656	0.534031	0.857451	0.865	0.464825	0.181983	0.239947	0.898998	0.633407	0.588979	1.29791	1.03007	0.815908	0.508986	0.469983	0.752161	0.188944	0.295585	0.149404	0.707128	0.167642	1.04796	0.241501	0.243175	0.411543	0.752378
Zj_G00222	5.43209	1.90056	1.72828	6.14503	1.94837	1.98862	2.5247	2.75655	2.50937	2.47058	3.12793	2.71477	2.52557	1.84578	2.04594	3.02031	2.09044	3.36067	2.41141	2.59688	0.138497	2.77109	0.332275	2.1391	0.34934	0.340363	0.174214	-0.45778
Zj_G00223	0	0.0643285	0	0.257367	0.0736896	0.173895	0.0202574	0.083648	0	0.558874	0.441391	0.909082	0.12156	0.246833	0.0888134	0.0214428	0.0371401	0.168317	0.0919657	0.0346351	0.0436382	0.636449	0.243305	0.152402	0.0834022	0.146874	0.601814	0.117767
Zj_G00224	4.70398	5.12487	4.70355	4.12127	5.54554	4.43318	4.96148	5.02177	5.08452	5.37542	5.08538	5.07915	4.82992	4.8569	4.98057	4.84413	0.243124	4.69999	0.748684	5.02259	0.0615275	5.17998	0.169282	4.88913	0.0803297	-0.144139	0.157393	-0.133461
Zj_G00225	4.91935	5.22096	5.8918	4.70379	5.13671	5.21735	4.79876	4.82735	4.77619	4.96396	4.94511	4.83466	5.0295	5.06843	5.02177	5.34404	0.497769	5.01928	0.276185	4.80076	0.0256364	4.91458	0.0698479	5.0399	0.0250101	-0.324753	0.113811	0.239137
Zj_G00226	3.5137	3.41626	3.06449	3.29743	3.52564	3.32782	3.16905	3.16777	3.24442	3.29988	3.32004	3.23145	2.94557	3.11306	2.88595	3.33148	0.236302	3.38363	0.123924	3.19375	0.0438888	3.28379	0.0464319	2.98153	0.11775	0.0521481	0.090041	-0.212222
Zj_G00227	0.81127	0.602962	0.799771	0.604913	0.605831	0.258917	0.772712	1.30488	1.00295	1.30524	1.55516	0.723032	0.822169	0.657842	0.692052	0.738001	0.117089	0.489887	0.200026	1.02685	0.266887	1.19448	0.42698	0.724021	0.0867028	-0.248114	0.16763	-0.302826
Zj_G00228	5.08433	5.50884	5.92205	4.37993	5.57371	5.2939	4.82156	4.98292	4.90668	4.56769	4.45825	4.52283	4.85612	4.88407	4.87369	5.50507	0.418873	5.08251	0.624334	4.90372	0.0807214	4.51625	0.0550174	4.87129	0.0141271	-0.422561	-0.387463	-0.0324256
Zj_G00229	1.05539	0.993614	2.15683	0.192386	0.552908	0.196919	0.292036	0.631102	0.0892622	0.0392107	0	0.107792	3.17359	2.83056	1.13916	1.40194	0.654478	0.314071	0.206851	0.337467	0.273762	0.049001	0.0545589	2.38111	1.08914	-1.08787	-0.288466	2.04364
Zj_G00230	0.301911	0.194068	0.633639	0.253176	0.500955	0.814093	0.336571	0.342647	0.332261	0.328847	0.42071	0.355618	0.183022	0.606144	0.585961	0.376539	0.229091	0.522741	0.281092	0.33716	0.00521773	0.368392	0.0472452	0.458376	0.238677	0.146202	0.0312318	0.121216
Zj_G00231	0	0	0	0.200689	0.120632	0.29822	0.0737771	0.248188	0.451942	1.57557	1.21699	0.959119	0.407218	0.605896	0.576232	0	0	0.206514	0.088937	0.257969	0.189272	1.25056	0.309594	0.529782	0.107175	0.206514	0.992593	0.271813
Zj_G00232	3.69257	4.02183	3.66484	3.97676	3.7197	3.84715	3.72011	3.65812	3.88768	3.47114	3.32675	3.47764	3.6607	3.68769	3.72542	3.79308	0.198588	3.84787	0.128531	3.7553	0.118758	3.42517	0.085303	3.69127	0.032508	0.0547938	-0.330129	-0.0640318
Zj_G00233	3.32188	2.99938	2.8648	3.54175	3.12341	3.0668	3.13694	3.03234	3.13694	2.89783	2.97347	2.97833	3.1288	3.22855	3.31321	3.06202	0.234887	3.24399	0.259421	3.10208	0.0603958	2.94988	0.0451375	3.22352	0.092308	0.181968	-0.1522	0.121444
Zj_G00234	2.53132	2.33021	1.93508	2.46332	2.47124	2.2894	2.90453	3.10178	3.2366	2.58553	2.62758	2.5146	2.80489	2.76346	2.60025	2.26554	0.303332	2.40799	0.102773	3.08097	0.167011	2.5759	0.0571039	2.72287	0.108192	0.142449	-0.505065	-0.358102
Zj_G00235	0.137568	0.0908826	0.211318	0	0.240165	0.27492	0.335793	0	0.0837559	0	0.136545	0	0.259886	0.0471085	0	0.146589	0.0607224	0.171695	0.149704	0.13985	0.174783	0.045515	0.0788343	0.102332	0.138464	0.0251054	-0.0943347	-0.0375182
Zj_G00236	4.45359	4.98634	5.31176	4.2272	5.09163	4.86138	4.4969	4.52557	4.59022	4.4396	4.26219	4.36218	4.37626	4.52583	4.43318	4.91723	0.433239	4.72674	0.447667	4.53756	0.047803	4.35466	0.0889428	4.44509	0.0754913	-0.190494	-0.182907	-0.0924746
Zj_G00237	4.50021	4.24548	4.43188	4.41117	4.24602	4.63857	4.20304	4.14905	4.50899	4.87834	4.95058	4.6592	4.40886	4.29556	4.19193	4.39252	0.131845	4.43192	0.197094	4.28703	0.194107	4.82937	0.151737	4.29879	0.1085	0.039398	0.542346	0.0117575
Zj_G00238	4.04842	3.63952	2.95698	4.0782	3.31059	3.08919	4.22693	4.22175	4.42146	3.0843	3.28153	3.70911	3.39557	3.70445	3.50405	3.54831	0.551408	3.49266	0.519035	4.29005	0.113838	3.35831	0.319406	3.53469	0.156704	-0.0556513	-0.931734	-0.755361
Zj_G00239	2.29366	2.05694	1.22955	4.07029	2.72178	3.1204	4.5534	4.06092	3.79851	5.12989	4.66854	4.23242	5.43725	5.05199	5.43125	1.86005	0.558708	3.30416	0.69278	4.13761	0.38324	4.67695	0.448792	5.30683	0.22072	1.44411	0.539342	1.16922
Zj_G00240	0.0927458	0	0	0.0833581	0	0	0.242388	0.131415	0.100252	0.593022	0.474172	0.344177	0.88059	0.764668	0.723689	0.0309153	0.0535468	0.027786	0.0481268	0.158019	0.0747092	0.470457	0.124464	0.789649	0.0813791	-0.00312923	0.312439	0.63163
Zj_G00241	4.74117	4.14822	5.15613	5.08322	4.14886	4.23358	5.98519	5.72462	5.3362	6.867	5.81006	6.01258	8.2094	7.37609	7.62488	4.68184	0.50657	4.48855	0.516735	5.682	0.326587	6.22988	0.56098	7.73679	0.427778	-0.193287	0.547878	2.05479
Zj_G00242	5.97823	5.77277	5.82866	5.89538	5.77528	5.33581	6.48395	6.43207	6.58683	5.94693	6.17994	6.20612	6.48778	6.83034	6.91914	5.85989	0.106232	5.66882	0.294584	6.50095	0.0787668	6.111	0.142686	6.74575	0.227784	-0.191065	-0.389957	0.244801
Zj_G00243	5.33147	5.56	5.87816	5.34764	5.35063	5.88217	7.6713	7.49928	6.51248	5.95861	5.26453	4.84394	6.06103	5.63682	5.44619	5.58988	0.274568	5.52682	0.307753	7.22769	0.625332	5.35569	0.562897	5.71468	0.314731	-0.0630596	-1.872	-1.51301
Zj_G00244	0	0.123907	0.509669	0	0	0	0.0851675	0.250108	0	0	0	0	0.0457509	0.050371	0.244672	0.211192	0.26581	0	0	0.111759	0.127157	0	0	0.113598	0.113537	-0.211192	-0.111759	0.00183929
Zj_G00245	2.81636	2.43761	2.79006	2.33237	2.44538	2.78947	2.22492	2.40095	2.47621	2.08725	2.01126	1.96846	1.6114	1.74051	1.83006	2.68134	0.211488	2.52241	0.238086	2.36736	0.128968	2.02232	0.0601649	1.72733	0.109925	-0.158938	-0.345039	-0.640034
Zj_G00246	6.22122	6.46292	6.20768	6.20113	6.74899	6.73738	5.62263	5.59307	5.42515	5.72401	5.54808	5.94846	5.52146	5.24904	5.23083	6.29727	0.143618	6.5625	0.313008	5.54695	0.106516	5.74019	0.20068	5.33378	0.162795	0.26523	0.193235	-0.213172
Zj_G00247	5.66223	5.78498	5.24324	5.95097	5.80956	5.58983	5.73301	5.75266	5.81192	5.78359	5.77121	5.40977	5.18137	5.15169	5.28689	5.56348	0.284045	5.78345	0.181983	5.76586	0.0410773	5.65486	0.212338	5.20665	0.0710604	0.219967	-0.111008	-0.559217
Zj_G00248	3.71686	3.8069	3.78206	3.72563	3.88205	4.02613	4.14886	4.01855	4.05115	3.66216	3.73574	3.75552	3.96651	3.76465	3.66364	3.76861	0.0465074	3.87794	0.150291	4.07286	0.0678119	3.71781	0.0491936	3.79827	0.15421	0.109329	-0.355049	-0.274587
Zj_G00249	2.8005	3.05785	3.03855	3.1822	3.39079	3.29189	3.53273	3.45058	3.46033	4.23725	4.05679	3.95045	4.26085	4.17087	4.07597	2.96563	0.143336	3.28829	0.104345	3.48121	0.0448818	4.0815	0.144988	4.16923	0.0924465	0.322661	0.60029	0.688019
Zj_G00250	1.71431	2.09452	1.60902	1.50199	1.57318	1.91874	1.56872	1.7685	1.76808	1.57773	1.61762	1.8381	1.29557	1.43493	1.40425	1.80595	0.255394	1.66464	0.22292	1.70177	0.115226	1.67781	0.140233	1.37825	0.0732301	-0.141314	-0.023952	-0.323516
Zj_G00251	1.7828	0.871621	0	1.03788	0.311014	0.310222	0.625246	0.656102	0.242426	0.467218	0.0706924	0.518965	0.642816	1.156	1.32584	0.884808	0.891474	0.553039	0.419886	0.507925	0.230446	0.352292	0.245241	1.04155	0.355604	-0.331769	-0.155633	0.533629
Zj_G00252	2.8648	2.32459	2.04223	3.88804	1.97358	3.49711	4.46932	3.4909	3.47137	3.68739	4.01639	3.86269	3.56966	3.11958	3.52285	2.41054	0.417968	3.11958	1.01153	3.81053	0.570611	3.85549	0.164618	3.40403	0.247448	0.709034	0.044963	-0.406499
Zj_G00253	1.47475	0.340746	0.56035	3.06237	0.975879	1.40226	0.500464	1.56445	0.643732	2.48225	1.91224	0.89506	0.224938	0.261684	0.156712	0.79195	0.601434	1.8135	1.10236	0.902883	0.577397	1.76318	0.804025	0.214445	0.0532672	1.02155	0.860302	-0.688438
Zj_G00254	3.18428	1.73348	0.736813	4.47684	3.57516	3.38065	0.283543	1.13213	0.473187	2.81107	1.91711	1.03844	0.249082	0.392595	0.257538	1.88486	1.23073	3.81088	0.584878	0.629618	0.445394	1.92221	0.886324	0.299738	0.0805274	1.92602	1.29259	-0.32988
Zj_G00255	3.19231	2.69721	1.40226	3.03098	1.99325	1.54706	1.87543	2.07184	1.46824	2.1227	1.83218	1.64351	2.96259	2.89187	2.78285	2.4306	0.924327	2.19043	0.761355	1.80517	0.307869	1.86613	0.24139	2.8791	0.0905512	-0.240165	0.0609597	1.07394
Zj_G00256	4.42804	5.33376	5.72785	3.32733	5.10923	5.27512	3.95623	4.02486	3.93131	3.35831	3.06964	3.25507	3.58085	3.48653	3.48467	5.16322	0.666475	4.57056	1.07986	3.9708	0.0484479	3.22767	0.146271	3.51735	0.0550014	-0.592657	-0.743128	-0.453452
Zj_G00257	5.14422	5.00031	4.65186	5.66223	4.96584	4.86682	5.77021	5.87962	5.50457	6.09617	6.10179	5.69138	5.43418	5.27512	4.79876	4.93213	0.253162	5.16497	0.433482	5.71813	0.192872	5.96311	0.235344	5.16935	0.33065	0.232837	0.244984	-0.548781
Zj_G00258	1.94925	0	0	3.15478	0.0699855	0.349251	0.43954	0.169174	0.0820533	0.616791	0.683598	0.390723	0.858914	0.998294	0.163095	0.649749	1.1254	1.19134	1.70611	0.230256	0.186406	0.563704	0.153485	0.673434	0.447428	0.541589	0.333449	0.443179
Zj_G00259	3.16614	4.04126	4.1779	3.67162	3.65336	3.57416	5.4164	5.15371	5.64671	3.47895	3.75096	3.94675	2.84119	3.45788	2.26514	3.7951	0.548966	3.63305	0.0518044	5.40561	0.246676	3.72555	0.234934	2.85474	0.596484	-0.162053	-1.68005	-2.55087
Zj_G00260	0.31691	0.890877	0.838645	0.192174	0.248133	0.284674	0.0591901	0.0275965	0.0196652	0.180986	0	0.171579	0.00805102	0	0.0196985	0.682144	0.317378	0.24166	0.0465885	0.0354839	0.0209096	0.117522	0.101885	0.00924983	0.0099038	-0.440483	0.0820379	-0.0262341
Zj_G00261	0.389505	0.975453	1.26799	0	0.180885	0.126299	0	0	0.229401	0.0600732	0	0	0	0	0	0.877648	0.447333	0.102395	0.0927816	0.076467	0.132445	0.0200244	0.0346833	0	0	-0.775253	-0.0564426	-0.076467
Zj_G00262	4.41833	4.0967	5.04551	4.06636	4.12655	4.18159	5.32401	5.5173	5.31141	4.59687	4.79212	4.55127	4.45103	4.37047	4.08384	4.52018	0.482537	4.12484	0.0576342	5.38424	0.115405	4.64675	0.127938	4.30178	0.192992	-0.395345	-0.737484	-1.08246
Zj_G00263	2.21405	2.03411	1.7547	1.76419	2.23849	2.20152	1.8118	1.85392	2.00003	2.29689	2.18589	1.56982	1.91698	1.70275	1.45097	2.00095	0.231464	2.06807	0.263815	1.88858	0.0987829	2.01753	0.391684	1.69024	0.233258	0.067115	0.128947	-0.198348
Zj_G00264	1.18253	4.05082	2.36282	1.29402	2.31451	1.48064	1.55737	1.23002	0.714771	0.534031	0.47029	0.526026	1.55516	1.44725	2.57438	2.53206	1.44161	1.69639	0.543383	1.16739	0.424777	0.510116	0.0347216	1.85893	0.62194	-0.83567	-0.65727	0.691544
Zj_G00265	5.49716	5.44834	4.21417	5.61744	5.06717	5.11188	5.83035	5.83711	6.16733	5.74102	5.49619	5.69938	5.52864	5.71595	5.39917	5.05322	0.727047	5.2655	0.305611	5.94493	0.192634	5.64553	0.130999	5.54792	0.159266	0.212277	-0.2994	-0.397012
Zj_G00266	1.0757	1.4297	0.544307	1.69969	0.954097	1.48887	1.31991	1.27603	1.43929	2.21165	1.81756	1.7099	1.17642	1.125	1.24792	1.01657	0.445649	1.38089	0.384348	1.34507	0.0844913	1.91303	0.26415	1.18311	0.0617351	0.364318	0.567958	-0.161962
Zj_G00267	3.81401	2.99059	4.49353	2.82542	1.79293	2.27322	4.56539	4.74588	4.69318	0.991856	1.29679	0.724991	2.22083	2.14748	2.1262	3.76604	0.752618	2.29719	0.516662	4.66815	0.0928147	1.00455	0.286111	2.16484	0.0496423	-1.46885	-3.6636	-2.50331
Zj_G00268	1.58908	1.33077	1.39052	1.09144	1.4758	1.29568	1.43704	1.59648	1.40015	1.98835	1.53217	1.47088	1.1011	1.27095	1.31409	1.43679	0.135228	1.28764	0.192309	1.47789	0.104347	1.6638	0.282731	1.22871	0.112605	-0.149151	0.185909	-0.249179
Zj_G00269	5.75028	5.52864	5.73442	7.51708	5.64773	6.81126	6.96858	6.88176	5.20547	7.52195	6.66505	6.97297	7.54098	6.99198	7.36225	5.67111	0.123637	6.65869	0.943971	6.35194	0.993818	7.05332	0.434068	7.2984	0.280013	0.987579	0.701386	0.946466
Zj_G00270	1.1505	0.783267	0.903206	0.81127	0.805933	0.970954	1.60008	1.61609	1.74144	1.38996	1.21048	1.14945	1.39328	1.27822	1.10831	0.945659	0.187262	0.862719	0.0937724	1.65254	0.0774074	1.24997	0.125023	1.25994	0.143365	-0.0829394	-0.40257	-0.3926
Zj_G00271	2.27159	2.66704	2.36536	2.42084	2.47445	2.47085	2.05397	2.10757	2.2475	2.3739	2.24003	2.17727	1.95165	2.09479	2.12932	2.43466	0.206635	2.45538	0.0299688	2.13635	0.099925	2.26373	0.100438	2.05859	0.0942056	0.0207219	0.127385	-0.0777606
Zj_G00272	7.09498	7.08404	6.65864	7.33137	6.73316	6.62492	7.65057	7.57012	7.74869	8.13298	8.67451	7.95932	7.47685	7.61234	7.5898	6.94589	0.248819	6.89648	0.38049	7.65646	0.0894298	8.2556	0.373029	7.55966	0.0725967	-0.0494032	0.599142	-0.096797
Zj_G00273	2.53573	3.44444	4.08191	1.08676	3.3897	3.17331	3.66167	3.89835	3.58731	2.38274	2.58456	2.82026	2.64501	2.58939	2.8659	3.35402	0.777044	2.54992	1.27175	3.71578	0.162424	2.59585	0.218979	2.7001	0.146257	-0.804101	-1.11992	-1.01568
Zj_G00274	5.40093	7.20186	5.69979	5.04832	6.15052	6.88984	6.70385	7.10627	7.22216	5.97779	6.18326	5.79976	5.99907	6.5319	6.14423	6.10086	0.965129	6.02956	0.9267	7.01076	0.272034	5.98694	0.191911	6.22507	0.275457	-0.071301	-1.02382	-0.785693
Zj_G00275	0.779146	1.82822	0.237486	2.27857	1.70275	2.83564	3.65593	4.42961	2.97933	3.09331	2.83928	2.91805	2.14082	2.34886	2.44958	0.948286	0.808745	2.27232	0.566469	3.68829	0.725679	2.95021	0.130034	2.31309	0.157462	1.32403	-0.738079	-1.3752
Zj_G00276	0.819576	1.48741	0.435709	2.1875	1.47187	2.85735	3.60713	4.18036	2.53036	2.84738	2.59071	2.69678	1.70135	1.89986	2.39579	0.91423	0.532199	2.17224	0.692863	3.43928	0.837712	2.71163	0.128975	1.999	0.357677	1.25801	-0.727659	-1.44029
Zj_G00277	0.891217	1.99505	1.91454	2.17932	1.7782	1.48355	1.58838	1.53754	1.5958	0.671993	0.501906	0.411238	0.922035	0.696493	0.340771	1.60027	0.615376	1.81369	0.349243	1.57391	0.0317119	0.528379	0.132378	0.6531	0.293051	0.213421	-1.04553	-0.920806
Zj_G00278	1.84136	2.34178	1.70088	1.33923	1.62219	2.07884	1.67472	1.73646	1.52222	0.227057	0.318302	0.325072	1.70436	1.60389	1.52638	1.96134	0.336875	1.68009	0.373193	1.64447	0.110278	0.290144	0.0547393	1.61154	0.0892397	-0.281256	-1.35432	-0.0329214
Zj_G00279	2.09976	1.56381	2.06382	1.86543	1.79752	1.54234	1.81836	1.91316	1.99651	1.91894	2.07415	1.83568	1.45001	1.47248	1.77374	1.90913	0.2996	1.7351	0.170349	1.90934	0.0891349	1.94292	0.121026	1.56541	0.180767	-0.174035	0.0335813	-0.34393
Zj_G00280	5.43259	6.41747	5.00807	5.38016	5.12268	4.95058	5.59525	5.46112	5.64846	4.9629	5.1253	5.31141	5.72309	5.91595	5.85924	5.61938	0.723025	5.15114	0.2162	5.56828	0.0965395	5.13321	0.174386	5.83276	0.0991199	-0.468236	-0.435071	0.264483
Zj_G00281	0.137288	0.534313	0.537111	0.485706	0	0	0.427898	0.551444	0.999004	0.510185	0.430469	0.498404	0	1.12677	0.479629	0.402904	0.230034	0.161902	0.280423	0.659449	0.300482	0.479686	0.0430284	0.535468	0.565459	-0.241002	-0.179763	-0.123981
Zj_G00282	0.238395	0.232644	0.183148	1.15856	1.30779	0.396094	0.348948	0.709332	0.677523	2.72396	2.21179	1.9152	1.26633	1.75625	1.0532	0.218062	0.030373	0.954147	0.489014	0.578601	0.19952	2.28365	0.409142	1.35859	0.360495	0.736085	1.70505	0.779992
Zj_G00283	0.921917	0.801485	0.783812	0.961457	1.31755	0.729633	1.09527	1.03539	1.36172	1.63199	1.5614	1.56909	1.10608	0.899283	0.815453	0.835738	0.0751549	1.00288	0.296137	1.16413	0.173718	1.58749	0.0387272	0.940273	0.149589	0.167141	0.423368	-0.223852
Zj_G00284	2.1661	1.74867	1.70661	2.00155	1.63519	1.08905	1.69199	1.96204	2.00313	1.67826	1.60694	1.59453	1.59508	1.76049	1.54178	1.87379	0.254015	1.57526	0.459193	1.88572	0.169026	1.62658	0.0451885	1.63245	0.114045	-0.29853	-0.259147	-0.253275
Zj_G00285	3.62612	3.80418	4.06092	3.10228	3.24972	3.14113	4.50441	5.11167	5.09043	3.00936	3.77893	2.88539	3.39879	3.65709	3.53659	3.83041	0.218582	3.16437	0.0764186	4.90217	0.344634	3.22456	0.484084	3.53082	0.129243	-0.666035	-1.67761	-1.37135
Zj_G00286	5.25528	4.93963	5.08093	5.09314	4.81225	4.91373	5.10972	4.99093	4.85336	5.24439	5.1513	5.05522	4.7261	4.81266	4.95803	5.09195	0.15811	4.93971	0.142233	4.98467	0.128292	5.1503	0.0945889	4.83226	0.117197	-0.15224	0.165634	-0.152408
Zj_G00287	3.0827	3.79426	2.82684	3.00618	3.48496	3.09113	2.56852	2.49792	2.36729	2.76893	2.14439	2.45034	2.50181	2.35696	2.62155	3.2346	0.501278	3.19409	0.255459	2.47791	0.102095	2.45455	0.312293	2.49344	0.132496	-0.0405079	-0.0233546	0.0155304
Zj_G00288	7.67857	6.47924	6.75914	7.74869	6.24263	6.52761	6.63772	6.6857	6.76532	5.48522	5.71931	6.00756	6.30066	6.76443	6.16525	6.97232	0.627438	6.83964	0.800048	6.69625	0.0644474	5.73737	0.261637	6.41012	0.314229	-0.132676	-0.958881	-0.286132
Zj_G00289	7.71695	7.60216	7.79452	7.42549	7.08991	7.43639	6.38458	6.43337	6.59625	6.552	6.66598	6.7316	5.93965	6.07126	6.17468	7.70454	0.0967806	7.31726	0.196972	6.4714	0.110845	6.64986	0.0908812	6.06186	0.117795	-0.38728	0.178458	-0.409538
Zj_G00290	0	0	0	0	0.266711	0	0	0	0	0	0	0	0	0	0	0	0	0.0889037	0.153986	0	0	0	0	0	0	0.0889037	0	0
Zj_G00291	0.621178	1.3753	0.289801	0.737721	0.523466	0.322866	0.914333	0.93831	1.3294	1.25091	1.8269	1.51417	1.14133	1.02769	0.836916	0.762093	0.556301	0.528018	0.207465	1.06068	0.233024	1.53066	0.288348	1.00198	0.153828	-0.234076	0.46998	-0.058701
Zj_G00292	3.26614	3.01341	3.09259	2.87761	3.21211	2.93767	2.32423	2.21377	2.33455	2.60939	2.92443	2.65259	2.46523	2.25144	2.25827	3.12404	0.129267	3.00913	0.178332	2.29085	0.0669555	2.7288	0.170788	2.32498	0.121507	-0.114916	0.43795	0.0341283
Zj_G00293	4.67714	5.19679	5.69577	4.16769	4.1779	3.9964	3.42895	3.49324	3.61032	0.876392	1.37565	1.25666	2.69229	2.58739	2.58247	5.1899	0.509349	4.114	0.101971	3.51083	0.0919566	1.16957	0.260775	2.62072	0.0620293	-1.0759	-2.34127	-0.890116
Zj_G00294	0.623495	1.24447	0.153379	1.60728	1.2497	1.46976	0.588979	0.10995	0.31874	0.301109	0.221632	0.236979	1.03539	0.70349	1.07749	0.673782	0.547282	1.44225	0.180367	0.339223	0.24017	0.25324	0.0421602	0.938792	0.204862	0.768466	-0.085983	0.599569
Zj_G00295	4.08584	4.54207	5.05461	3.28658	5.00467	3.87708	2.24148	2.29944	2.98142	0.68801	0.426015	0.763255	1.4065	1.49186	1.50501	4.56084	0.484657	4.05611	0.872924	2.50744	0.411494	0.62576	0.177028	1.46779	0.0534853	-0.504727	-1.88168	-1.03966
Zj_G00296	0.174642	0	0	0.050962	0.100104	0	0.0413342	0	0.0256555	0	0.0367286	0.0934582	0.349099	1.15812	0.384829	0.0582141	0.10083	0.0503553	0.0500546	0.0223299	0.0208668	0.0433956	0.0470844	0.630683	0.457125	-0.00785885	0.0210657	0.608353
Zj_G00297	3.10708	3.71907	3.93675	3.33599	2.43315	3.23687	4.56769	4.74671	4.49379	3.69814	4.27033	3.86584	3.55772	3.37513	3.23027	3.58764	0.430168	3.002	0.495124	4.60273	0.130048	3.94477	0.29415	3.38771	0.164088	-0.585634	-0.657961	-1.21503
Zj_G00298	0.137634	0.153824	0.199711	0.175475	0	0.0581502	0.426168	0.0606693	0	0.486614	0.45023	0.650568	0.442903	0.190988	0	0.163723	0.0322005	0.0778751	0.089385	0.162279	0.230539	0.529137	0.106724	0.211297	0.222149	-0.0858476	0.366858	0.0490178
Zj_G00299	0.937783	0	0.259886	0.823392	0.0783928	0.18849	4.22533	3.04077	2.42244	0.762323	0.36289	0.788431	4.66931	3.00016	2.01974	0.399223	0.48417	0.363425	0.402129	3.22951	0.916144	0.637881	0.238507	3.22974	1.33962	-0.0357982	-2.59163	0.00022316
Zj_G00300	2.08834	2.14057	2.54043	1.78868	1.92923	1.9462	2.04933	2.25144	2.2174	2.03466	1.87796	1.76936	1.81529	1.71868	1.99256	2.25644	0.247319	1.88804	0.0864634	2.17272	0.108211	1.89399	0.133371	1.84218	0.138906	-0.368408	-0.278731	-0.330542
Zj_G00301	4.66854	4.91405	4.92067	4.35869	4.75559	4.6537	4.80198	4.66646	4.74671	4.37251	4.6491	4.6803	4.68732	4.89197	5.04386	4.83442	0.143693	4.58933	0.20613	4.73838	0.0681418	4.5673	0.169412	4.87438	0.178917	-0.245096	-0.171082	0.135998
Zj_G00302	0	0	0	0.225763	0.3215	0.253368	0	0	0	0.74208	0.457285	0.404115	0.453351	0.473089	0.867486	0	0	0.266877	0.0492775	0	0	0.534493	0.181731	0.597975	0.233611	0.266877	0.534493	0.597975
Zj_G00303	0	0.139552	0	0	0	0.10539	0	0	0	0.0783195	0	0.0363829	0.173241	0.383186	0.30055	0.0465172	0.0805701	0.0351299	0.0608468	0	0	0.0382341	0.0391926	0.285659	0.105762	-0.0113873	0.0382341	0.285659
Zj_G00304	0.873157	0.381965	0.817787	0	0.396931	0.891928	0.0125748	0	0.0195203	0	0	0	0	0.00302972	0	0.690969	0.269034	0.42962	0.446862	0.0106984	0.0098945	0	0	0.00100991	0.00174921	-0.26135	-0.0106984	-0.00968846
Zj_G00305	0.372783	0.902081	1.02914	1.6625	1.91915	1.84541	0.959325	0.792904	0.529115	2.21035	1.1551	1.46665	3.42349	3.14876	2.80077	0.768003	0.348117	1.80902	0.13214	0.760448	0.216933	1.6107	0.542173	3.12434	0.312077	1.04102	0.850253	2.36389
Zj_G00306	0.698607	0.7473	0.488789	0.67721	0.877668	0.815453	0.900602	0.834427	0.80553	1.23438	1.16618	0.743821	1.95841	1.69155	0.740964	0.644899	0.13737	0.79011	0.102604	0.846853	0.048739	1.04813	0.265733	1.46364	0.639922	0.145212	0.201274	0.616789
Zj_G00307	3.25488	2.91745	1.23378	3.07799	3.69782	3.2489	3.52096	3.16399	3.18539	4.12146	3.81183	4.29162	3.67781	3.87389	3.77404	2.4687	1.0827	3.34157	0.320139	3.29011	0.200202	4.07497	0.243253	3.77525	0.0980477	0.872871	0.784856	0.485133
Zj_G00308	4.12715	4.42606	3.19315	5.6212	5.83234	5.86839	6.0865	5.92662	5.9131	6.55434	6.50678	6.27812	6.23085	6.38419	6.03416	3.91545	0.643141	5.77398	0.133527	5.97541	0.0964496	6.44641	0.147675	6.2164	0.175465	1.85853	0.471005	0.240994
Zj_G00309	0.9243	1.70104	0.992916	1.03168	1.69997	2.11384	2.02583	1.7597	1.92669	1.5163	0.789944	1.73138	1.75293	1.47791	1.93536	1.20609	0.430015	1.61516	0.546045	1.90407	0.134495	1.34588	0.493315	1.72207	0.230277	0.409077	-0.558197	-0.182004
Zj_G00310	2.45831	3.83195	3.28913	3.00936	3.97913	4.31869	4.18861	3.96314	3.95095	3.24636	2.95762	3.48129	3.4886	3.08851	3.83529	3.19313	0.691833	3.76906	0.679475	4.03423	0.133831	3.22842	0.262291	3.4708	0.373707	0.57593	-0.805812	-0.563435
Zj_G00311	0.0603678	0.0557372	0.154827	0.0243876	0	0	0	0.0115878	0.0215062	0.5377	0.728437	0.197128	0.00281856	0	0.0147558	0.0903105	0.0559205	0.00812919	0.0140802	0.0110313	0.0107639	0.487755	0.269153	0.00585813	0.00783346	-0.0821813	0.476724	-0.0051732
Zj_G00312	2.98924	5.13416	4.77925	1.75829	4.70355	4.06156	1.67891	1.66337	1.73555	2.15203	2.27307	2.25586	1.26281	1.64909	1.71431	4.30088	1.14969	3.5078	1.54875	1.69261	0.037986	2.22699	0.0654819	1.54207	0.244036	-0.793085	0.534377	-0.150539
Zj_G00313	2.83441	1.85095	2.26105	3.11283	1.58663	1.68097	1.63226	1.80129	2.24073	1.74686	2.06483	1.85412	1.34226	1.58947	1.16926	2.31547	0.493983	2.12681	0.85522	1.89143	0.314092	1.8886	0.161766	1.367	0.211192	-0.188665	-0.00282339	-0.52443
Zj_G00314	4.82603	4.66621	4.86389	4.774	4.54153	4.83965	4.35459	4.16445	4.17036	4.80613	4.64519	4.65729	4.41753	4.31158	4.34005	4.78538	0.104923	4.71839	0.15665	4.2298	0.108111	4.70287	0.0896277	4.35639	0.0548323	-0.0669827	0.473068	0.126585
Zj_G00315	3.11607	3.9835	2.1421	5.2518	5.56464	6.26521	4.66008	3.99336	4.72685	4.28977	4.91221	4.36303	5.14816	5.18466	4.75995	3.08056	0.921211	5.69388	0.51892	4.4601	0.405583	4.52167	0.340193	5.03092	0.235378	2.61332	0.0615735	0.570825
Zj_G00316	0.907135	1.99325	0.798183	2.82373	2.78629	3.96731	1.78714	1.67605	1.97399	2.44933	2.32556	2.32143	2.75675	2.95952	2.77157	1.23286	0.660771	3.19244	0.671317	1.81239	0.150568	2.36544	0.0726784	2.82928	0.113036	1.95959	0.553046	1.01689
Zj_G00317	4.66733	4.5376	4.86957	4.15722	4.66931	4.24452	3.35428	3.13891	3.23634	1.6061	1.52356	1.39757	2.89004	2.84547	2.61724	4.6915	0.1673	4.35702	0.273954	3.24318	0.107848	1.50907	0.105019	2.78425	0.146338	-0.334485	-1.7341	-0.458925
Zj_G00318	2.15271	2.75643	2.76893	1.33096	2.83164	2.7397	3.74395	3.97511	3.94296	0.610968	0.94199	0.461348	2.86842	3.13925	2.43723	2.55936	0.352221	2.30077	0.841132	3.88734	0.125216	0.671435	0.24596	2.81497	0.354049	-0.258591	-3.2159	-1.07237
Zj_G00319	0.895794	0	1.37124	0	1.51402	1.09106	1.43778	1.82968	1.68097	0	0	0	1.06044	1.60576	1.00811	0.755678	0.696275	0.868359	0.78119	1.64948	0.197843	0	0	1.22477	0.330981	0.112681	-1.64948	-0.424709
Zj_G00320	1.80585	0.496099	0.584934	0.334587	0.368409	0.242722	0.536372	0.553224	0.568921	0	0.250614	0.209875	0.393733	0.534163	0.360516	0.962295	0.731891	0.315239	0.0650387	0.552839	0.0162777	0.153496	0.134483	0.429471	0.092175	-0.647056	-0.399343	-0.123369
Zj_G00321	2.60248	0.77063	1.85007	0.166922	0.798771	0.649073	0	0.0544148	0	0	0.044345	0	0.15255	0.0958448	0.0255294	1.74106	0.92078	0.538255	0.33018	0.0181383	0.0314164	0.0147817	0.0256026	0.0913082	0.0636319	-1.20281	-0.00335658	0.07317
Zj_G00322	0.342277	0.177509	0.190701	2.19005	1.4631	0.506772	0.0269042	0.149064	0.0323848	0.115985	0.173619	0.048961	1.95721	1.7755	2.58695	0.236829	0.0915587	1.38664	0.84424	0.0694508	0.0690011	0.112855	0.062388	2.10655	0.425839	1.14981	0.0434043	2.0371
Zj_G00323	0.679628	0.516792	0.537337	1.12898	0.359602	0.440832	0.411238	0.201358	0.500302	0.302621	0.347587	0.606423	0.512005	0.570909	0.484774	0.577919	0.0886799	0.643137	0.422705	0.370966	0.153487	0.418877	0.163968	0.522563	0.0440277	0.0652183	0.047911	0.151597
Zj_G00324	0.400111	0.103255	0.200689	0.902081	0.726881	0.408864	0.273831	0.158938	0.0588711	0	0.0888134	0	1.24559	1.46897	1.86024	0.234685	0.15132	0.679276	0.250031	0.16388	0.107565	0.0296045	0.0512764	1.52493	0.311121	0.444591	-0.134276	1.36105
Zj_G00325	0	0	0	0.149112	0	0.0506264	0.120047	0	0.153688	0.284451	0.2105	0.257071	1.43704	0.712642	0.561835	0	0	0.0665796	0.0758254	0.091245	0.0807909	0.250674	0.0373883	0.903838	0.46788	0.0665796	0.159429	0.812593
Zj_G00326	3.95777	3.4909	3.21789	4.34299	3.15399	3.61223	3.13242	2.93406	3.21184	3.16541	3.50821	3.42486	3.45142	3.18762	2.93019	3.55552	0.374149	3.70307	0.599684	3.09277	0.143071	3.36616	0.178778	3.18974	0.26062	0.147547	0.273389	0.096975
Zj_G00327	4.06615	3.19212	2.8937	3.5747	3.19602	2.893	3.28805	3.63581	3.70051	3.09714	3.14953	3.36703	3.30384	3.60777	3.36858	3.38399	0.609321	3.22124	0.341551	3.54146	0.221829	3.20457	0.143114	3.42673	0.16009	-0.162744	-0.33689	-0.114727
Zj_G00328	3.92614	4.03891	4.45766	3.02649	3.80813	3.69758	3.90987	4.02207	4.06347	4.12107	3.44895	3.62317	3.75465	3.73619	3.61626	4.14091	0.280055	3.51073	0.422995	3.99847	0.0794698	3.73106	0.348806	3.70237	0.075142	-0.630175	-0.26741	-0.296104
Zj_G00329	3.49994	3.39914	3.39469	3.299	3.47895	3.40732	3.25447	3.02649	3.24866	3.33237	3.4374	3.2386	3.22235	3.22274	3.10228	3.43126	0.0595243	3.39509	0.0905982	3.17654	0.129984	3.33612	0.0994572	3.18246	0.0694376	-0.0361688	0.159581	0.00591516
Zj_G00330	4.99237	5.17539	5.25222	4.79095	4.88227	4.57268	5.52183	5.47618	5.52566	4.75961	4.98702	5.06349	5.4505	5.71203	6.00072	5.14	0.133494	4.74864	0.159075	5.50789	0.0275259	4.93671	0.158064	5.72108	0.275218	-0.391359	-0.571185	0.213191
Zj_G00331	3.68818	3.31947	3.12793	3.45749	3.31013	3.54041	3.3396	3.45085	3.43513	4.08233	4.24098	3.71701	3.42982	3.53752	3.70785	3.37853	0.284758	3.43601	0.116635	3.40853	0.060206	4.01344	0.268692	3.55839	0.140186	0.0574849	0.604916	0.149868
Zj_G00332	2.78238	2.98566	2.70355	2.95181	3.12181	2.83405	2.49452	2.70016	2.85804	3.18799	2.96833	3.06493	2.98291	2.87815	2.72626	2.82386	0.14556	2.96922	0.144665	2.68424	0.182281	3.07375	0.110095	2.86244	0.129047	0.145361	0.389511	0.178199
Zj_G00333	9.41105	8.9997	8.22701	9.66498	8.75552	9.0837	9.23141	9.29736	9.38075	10.3753	10.3753	9.7553	10.0245	9.90032	9.6416	8.87926	0.601139	9.16807	0.460565	9.30317	0.074835	10.1686	0.357959	9.85549	0.195371	0.288809	0.865461	0.552315
Zj_G00334	2.65058	3.37513	3.19789	2.59214	2.89711	2.7192	2.65775	2.42731	2.60137	2.40687	2.56834	2.37006	2.40599	2.47295	2.91026	3.07454	0.377698	2.73615	0.153189	2.56214	0.120122	2.44842	0.105469	2.5964	0.273865	-0.338388	-0.113721	0.0342544
Zj_G00335	0.980143	0.753572	0.994933	0.838729	1.02749	1.01464	1.17165	1.27799	1.08377	0.804923	0.64561	0.672632	1.02815	1.25642	1.02605	0.909549	0.135282	0.960285	0.105466	1.1778	0.0972516	0.707722	0.0852565	1.10354	0.132402	0.050736	-0.47008	-0.0742614
Zj_G00336	3.48262	2.89459	3.23504	3.58958	2.91936	3.17969	3.03041	3.01661	2.55802	3.62202	3.33031	3.63952	3.35806	2.80077	2.52944	3.20408	0.295238	3.22954	0.33788	2.86835	0.268841	3.53062	0.173691	2.89609	0.422451	0.0254594	0.662272	0.0277448
Zj_G00337	0	0	0	0.124295	0	0	0	0.331315	0.336227	0	0	0	0.031761	0	0.126847	0	0	0.0414318	0.0717619	0.222514	0.192718	0	0	0.0528695	0.0660056	0.0414318	-0.222514	-0.169644
Zj_G00338	0	0.059211	0.389203	0	0.0803742	0.0626218	0.173026	0.618456	0.416072	0.0664247	0.085397	0.076083	0.0251713	0.0802956	0	0.149471	0.209714	0.0476653	0.0422229	0.402518	0.223024	0.0759682	0.0094867	0.0351556	0.0410684	-0.101806	-0.32655	-0.367362
Zj_G00339	0.147237	0.149535	0	0.0946968	0.254895	0	2.27961	1.48526	1.96796	0.152998	0.0854359	0.336571	0.949063	1.02974	0.57029	0.098924	0.0856784	0.116531	0.128843	1.91094	0.400229	0.191668	0.129957	0.849699	0.245315	0.0176066	-1.71927	-1.06124
Zj_G00340	3.63129	3.88912	3.59023	3.96019	3.65593	3.57162	3.60574	3.76567	3.79954	3.39199	3.71143	3.35528	3.41925	3.77008	3.76406	3.70355	0.162017	3.72925	0.204395	3.72365	0.10351	3.48623	0.195888	3.65113	0.200837	0.0256981	-0.237418	-0.0725207
Zj_G00341	2.02018	2.01656	2.13805	1.7782	1.33788	1.78331	1.86303	1.50839	2.10441	0.174642	0.202209	0.51233	0.875096	0.775976	1.08825	2.05826	0.0691236	1.63313	0.255706	1.82528	0.2998	0.296394	0.187513	0.913108	0.159571	-0.42513	-1.52888	-0.912169
Zj_G00342	3.13346	4.16299	3.78048	2.80566	3.3321	3.42137	3.04077	2.99059	3.26694	2.20916	2.55758	2.79758	3.30474	3.15478	3.39937	3.69231	0.520398	3.18638	0.332723	3.09943	0.147216	2.52144	0.295867	3.2863	0.123335	-0.505929	-0.577996	0.186862
Zj_G00343	0.29183	0.217757	0.320984	0.0469595	0.142891	0.149868	0.409849	0.521939	0.56396	0.254224	0.129562	0.143256	0.379907	0.27288	0.0778511	0.276857	0.0532174	0.113239	0.0575061	0.498583	0.0796661	0.17568	0.0683646	0.243546	0.15315	-0.163617	-0.322902	-0.255037
Zj_G00344	0.177101	0.4662	0.194391	0.596779	1.46356	1.02417	0.208842	0.141246	0.23152	0.292952	0.339503	0.270565	0.417818	0.624029	0.520643	0.279231	0.162151	1.02817	0.433405	0.193869	0.0469624	0.301006	0.0351679	0.52083	0.103106	0.748939	0.107137	0.326961
Zj_G00345	0.67721	0.699691	0.493398	0.795358	0.332615	0.675137	0.177817	0.670968	0.380596	0.372845	0.540715	0.312315	0.543343	0.516486	0.231073	0.623433	0.113173	0.601037	0.240106	0.409793	0.247869	0.408625	0.118329	0.430301	0.173058	-0.0223963	-0.00116857	0.0205074
Zj_G00346	0.670885	0.299155	0.385087	2.90918	2.27322	1.05472	1.43151	2.7192	1.39208	3.67976	3.64546	4.95451	4.39089	5.33054	5.90635	0.451709	0.194614	2.07904	0.942356	1.84759	0.755086	4.09324	0.746076	5.20926	0.764976	1.62733	2.24565	3.36167
Zj_G00347	4.386	4.18643	4.45928	4.6361	4.34168	4.57545	4.67009	4.70807	4.47936	4.75624	4.8852	4.71392	4.38818	4.40435	4.30047	4.3439	0.141215	4.51774	0.15546	4.61918	0.122562	4.78512	0.0892184	4.36433	0.0558943	0.173841	0.165946	-0.254847
Zj_G00348	4.74825	4.35803	4.28326	5.04077	4.58446	4.68979	4.97186	5.27102	5.26045	5.78853	5.3171	5.31176	4.93394	4.9385	5.00666	4.46318	0.24969	4.77168	0.238921	5.16778	0.169749	5.47247	0.273733	4.9597	0.040735	0.308495	0.304688	-0.208076
Zj_G00349	2.45982	1.97892	0	4.01855	4.83163	4.80451	5.00987	4.77845	5.30142	4.29292	4.74441	4.52892	5.43777	5.98365	5.831	1.47958	1.30372	4.55157	0.461803	5.02992	0.262061	4.52209	0.225823	5.7508	0.281636	3.07198	-0.507828	0.720887
Zj_G00350	0.150315	0.0925118	0.539215	0.289989	1.22459	0.854904	0.754215	0.36525	0.653981	0.714728	0.582784	0.392939	0.891069	1.14203	1.14511	0.26068	0.242943	0.789829	0.470689	0.591149	0.201951	0.563484	0.161761	1.0594	0.145789	0.529148	-0.0276652	0.468253
Zj_G00351	0.543986	1.52965	1.38964	0.324612	0.810302	0.680135	0.23276	0.0929672	0.111493	0.163625	0.00781294	0.211067	0	0.356442	0.140972	1.15443	0.533271	0.605016	0.251408	0.14574	0.0759284	0.127502	0.106333	0.165805	0.179514	-0.549409	-0.0182384	0.0200648
Zj_G00352	0.38903	0.143809	0.228205	0.300855	0.268477	0.0770456	0.737849	0.2305	0.389505	0.506014	0.393489	0.493268	0.747965	0.552476	0.560833	0.253681	0.12458	0.215459	0.120958	0.452618	0.259496	0.464257	0.0616171	0.620425	0.110532	-0.0382219	0.0116391	0.167807
Zj_G00353	0	0	0	0	0	0	0.0343998	0.13311	0	0	0	0	0	0	0.269393	0	0	0	0	0.0558366	0.0690957	0	0	0.0897977	0.155534	0	-0.0558366	0.0339611
Zj_G00354	0.691948	1.38982	0.66231	0.609178	0.937206	0.930973	0.134569	0.219678	0.365146	0.111146	0.193818	0.206726	0.0685723	0.241411	0.112718	0.914691	0.411737	0.825786	0.187613	0.239797	0.116598	0.170563	0.0518599	0.140901	0.0897997	-0.0889056	-0.0692343	-0.0988969
Zj_G00355	1.67845	1.9476	1.13894	1.92772	1.60173	1.39071	2.34776	2.1156	2.38475	1.97002	1.97595	1.5541	2.05246	2.0904	1.63768	1.58833	0.41179	1.64005	0.270545	2.28271	0.145892	1.83336	0.241863	1.92685	0.251142	0.0517207	-0.449349	-0.355858
Zj_G00356	0.971749	0.628962	0.417883	1.35892	0.891069	1.15491	0.879092	0.98081	1.03272	0.524107	0.897643	0.846161	0.862203	0.0989468	0.696867	0.672865	0.279531	1.13497	0.234562	0.964208	0.0781484	0.755971	0.202443	0.552672	0.40154	0.462103	-0.208237	-0.411536
Zj_G00357	4.27033	2.93215	2.93752	4.52158	2.28399	2.57417	4.29292	4.20774	4.03582	2.80426	3.08579	2.63719	2.52243	2.41734	2.0821	3.38	0.771057	3.12658	1.21679	4.17883	0.13097	2.84241	0.226716	2.34062	0.229972	-0.253419	-1.33641	-1.8382
Zj_G00358	1.87232	2.09764	1.44841	3.30789	1.50061	1.67826	3.64842	1.46321	2.52762	1.23963	2.10202	3.54986	2.13734	2.37522	2.20948	1.80612	0.32964	2.16225	0.996118	2.54642	1.09273	2.29717	1.16741	2.24068	0.121973	0.356129	-0.249246	-0.305736
Zj_G00359	0.293663	0.242812	0.41665	0.122806	0.466743	0	0	0	0	0	0	0	0.00479177	0	0	0.317708	0.0893789	0.196516	0.241944	0	0	0	0	0.00159726	0.00276653	-0.121192	0	0.00159726
Zj_G00360	0.64561	0.277697	0.522106	0.607405	0.890684	0.635253	0.903206	0.516792	0.398434	0.344177	0.298495	0.643542	0.819882	0.318543	0.448456	0.481804	0.187238	0.711114	0.156134	0.606144	0.263982	0.428738	0.187423	0.52896	0.260185	0.22931	-0.177406	-0.0771838
Zj_G00361	2.59674	2.40727	3.03513	3.1862	3.01199	3.09617	2.60607	2.62279	2.39715	2.54759	2.22818	2.1461	2.49872	2.19331	2.17267	2.67972	0.322049	3.09812	0.0871195	2.542	0.125723	2.30729	0.212109	2.28823	0.182578	0.418407	-0.234711	-0.25377
Zj_G00362	2.16074	1.46824	1.84578	1.868	1.55718	1.27568	1.52204	1.70897	1.57164	1.67186	1.68787	1.16272	1.6003	1.38996	1.18554	1.82492	0.346719	1.56695	0.296278	1.60088	0.0968379	1.50748	0.298682	1.39194	0.207388	-0.257965	-0.0934028	-0.208947
Zj_G00363	2.03579	2.49849	2.96451	3.69235	2.38559	2.84227	2.35214	2.6669	2.21377	1.56846	1.83105	1.84272	1.46507	1.46396	0.724701	2.4996	0.464365	2.9734	0.663177	2.41093	0.232218	1.74741	0.155086	1.21791	0.427134	0.473807	-0.663522	-1.19302
Zj_G00364	0.264714	0.310355	0.238507	0.91999	0.431658	0.220656	0.112663	0.275634	0.24984	1.86726	1.81342	2.37829	0.760338	1.40943	0.984086	0.271192	0.0363594	0.524102	0.358715	0.212712	0.0875997	2.01966	0.311753	1.05128	0.329721	0.25291	1.80695	0.838571
Zj_G00365	0	0	0	0	0	0	0	0	0	0	0	0	0.0375654	0.449267	0.20789	0	0	0	0	0	0	0	0	0.231574	0.20687	0	0	0.231574
Zj_G00366	0.561031	0.199343	1.28379	3.18539	0.196679	2.01895	3.42212	4.41597	2.00478	2.95328	3.69235	4.36428	4.58218	4.72908	3.8648	0.681387	0.55215	1.80034	1.5063	3.28096	1.21178	3.66997	0.705768	4.39202	0.462453	1.11895	0.389013	1.11106
Zj_G00367	0	0.0906515	0.159192	0.074454	0.0800046	0.129113	0.146039	0.392706	0.0191144	0.552476	0.751996	0.263644	0.515025	0.568996	0.456245	0.0832812	0.0798516	0.0945239	0.0300835	0.185953	0.189967	0.522705	0.245533	0.513422	0.0563923	0.0112427	0.336752	0.327469
Zj_G00368	3.49065	3.72085	2.68675	4.02906	3.79366	3.64375	4.41307	4.33089	4.20044	4.39918	4.31068	4.12371	4.12383	4.01454	3.81682	3.29941	0.542926	3.82216	0.194233	4.3148	0.107224	4.27786	0.140638	3.98506	0.155615	0.522745	-0.0369474	-0.329739
Zj_G00369	0.704973	0.246532	0.636971	0.270362	0.397475	0.33902	0.474009	0.345893	0.345635	0.423241	0.265091	0.337358	0.0654061	0.112874	0.117823	0.529492	0.247398	0.335619	0.0636246	0.388512	0.0740422	0.341896	0.0791724	0.0987013	0.0289404	-0.193873	-0.0466157	-0.289811
Zj_G00370	0.305555	0.83487	2.09406	0.167314	1.09798	1.27897	0.479507	0.461244	0.451705	0.937539	0.993427	0.907398	1.03683	0.840454	0.786015	1.07816	0.91874	0.848089	0.596472	0.464152	0.0141274	0.946122	0.0436522	0.887766	0.131931	-0.230074	0.481969	0.423614
Zj_G00371	0.18502	0.431252	0.641466	0.208057	0.24731	0.507213	0.238613	0.202964	0.429169	0.182559	0.0493132	0.198671	0.275374	0.0118858	0.0944574	0.419246	0.22846	0.32086	0.162575	0.290249	0.121622	0.143514	0.0819774	0.127239	0.134768	-0.0983854	-0.146734	-0.16301
Zj_G00372	3.62379	3.24557	3.51442	3.5865	3.40343	3.36828	3.938	3.71854	3.64097	3.7576	3.44303	3.35361	3.31454	3.22602	3.28176	3.46126	0.194636	3.45274	0.117165	3.76584	0.154058	3.51808	0.212197	3.2741	0.0447547	-0.00852466	-0.247758	-0.491733
Zj_G00373	1.12213	1.27175	1.69372	1.32816	0.912059	1.49097	0.306114	0.264788	0.165069	2.18927	1.41719	1.49401	1.29323	0.915794	1.77293	1.36253	0.29641	1.24373	0.29855	0.245324	0.0725087	1.70016	0.425321	1.32732	0.429586	-0.118803	1.45483	1.08199
Zj_G00374	1.2375	1.26522	1.00565	2.56131	1.23456	1.92517	1.14526	0.711054	0.493398	2.18223	1.42061	1.98518	1.76374	1.49583	2.36042	1.16946	0.142538	1.90701	0.663559	0.783238	0.331872	1.86267	0.395315	1.87333	0.442593	0.737556	1.07943	1.09009
Zj_G00375	5.16039	5.46049	4.8399	5.25455	5.69066	5.4679	5.61818	5.40672	5.55655	5.28198	5.47818	5.73823	5.81037	5.64179	5.89773	5.1536	0.310354	5.47104	0.218075	5.52715	0.108754	5.49946	0.228869	5.7833	0.130099	0.317441	-0.0276875	0.256147
Zj_G00376	2.85014	2.49108	2.87416	3.66855	3.77125	3.35571	2.7887	2.6411	2.17472	4.25526	4.26905	3.98926	4.56234	4.31243	4.27059	2.73846	0.214574	3.5985	0.216444	2.53484	0.320485	4.17119	0.157706	4.38179	0.157756	0.860044	1.63635	1.84694
Zj_G00377	5.04225	5.11591	5.56571	4.88776	5.17731	5.47892	5.13553	4.98977	5.07778	5.38958	5.4679	5.08722	4.98356	4.76939	4.83466	5.24129	0.283361	5.18133	0.295598	5.06769	0.0734018	5.3149	0.201024	4.86254	0.109776	-0.0599567	0.247204	-0.205158
Zj_G00378	5.08322	5.18401	4.87153	5.03722	5.07138	4.78243	5.68998	5.43418	5.67763	5.45362	5.56464	5.25077	5.39651	5.5974	5.10285	5.04625	0.159485	4.96368	0.157891	5.6006	0.144255	5.42301	0.159161	5.36559	0.248724	-0.0825733	-0.177585	-0.235009
Zj_G00379	0.704571	0.160741	0.384434	0.247212	0.150435	0.197004	0.682542	0.878219	0.748487	0.200606	0.20074	0.0573791	0.403772	0.0367286	0.266951	0.416582	0.273337	0.198217	0.0483998	0.769749	0.099556	0.152908	0.0827308	0.235817	0.185492	-0.218365	-0.616841	-0.533932
Zj_G00380	2.09725	2.42084	2.17549	2.55575	2.48626	2.70985	2.29257	1.9809	2.22478	2.38475	2.40306	2.61937	1.99651	1.58838	1.76343	2.23119	0.168835	2.58395	0.11443	2.16608	0.163919	2.46906	0.130498	1.78277	0.204753	0.352759	0.302978	-0.383311
Zj_G00381	0	0.132007	0	3.97728	3.4836	3.97594	0.38246	0.350803	0.283796	4.94539	4.96827	5.3171	3.78265	3.95095	4.03533	0.0440023	0.0762142	3.81227	0.284636	0.33902	0.0503759	5.07692	0.208318	3.92298	0.128643	3.76827	4.7379	3.58396
Zj_G00382	2.61085	2.80505	2.65344	2.58919	2.46787	2.68324	3.34945	3.44393	3.36882	2.99652	3.16191	3.1437	3.02413	3.01459	3.09985	2.68978	0.102072	2.5801	0.107972	3.3874	0.0499049	3.10071	0.0906871	3.04619	0.0467142	-0.109679	-0.286692	-0.34121
Zj_G00383	4.6486	4.52733	4.33242	4.61439	4.77672	4.82198	4.79484	4.85751	4.87638	5.1853	5.13638	5.24368	4.90848	4.95803	4.83876	4.50278	0.159511	4.7377	0.109158	4.84291	0.0426867	5.18845	0.0537224	4.90176	0.0599174	0.234913	0.345543	0.058845
Zj_G00384	5.15729	5.73301	6.15421	5.69066	6.88176	6.60613	5.64414	5.41549	5.37295	7.06983	6.61205	6.85838	6.44211	6.30864	5.75831	5.68151	0.500457	6.39285	0.623532	5.47752	0.145849	6.84675	0.229112	6.16969	0.362461	0.711346	1.36923	0.692164
Zj_G00385	0	0	0	0	0.332379	0.329578	0.204637	0.0941437	0.0943301	0	0	0.413714	0.214718	0	0.0851675	0	0	0.220653	0.191096	0.131037	0.0637396	0.137905	0.238858	0.0999617	0.108121	0.220653	0.00686778	-0.0310753
Zj_G00386	4.86363	4.36975	4.51652	4.71934	4.24016	4.34299	5.32381	5.27833	5.26667	3.98731	4.57777	3.85802	4.25952	4.33459	3.87673	4.5833	0.253619	4.43416	0.252267	5.2896	0.0301948	4.14103	0.383712	4.15695	0.24556	-0.149135	-1.14857	-1.13265
Zj_G00387	0.326263	0.617717	0.42907	0.462962	0.863639	0.723087	0.696613	0.495576	0.590138	0.402611	0.407562	0.64741	0.362517	0.474235	0.281491	0.457683	0.147819	0.683229	0.20329	0.594109	0.100577	0.485861	0.139928	0.372748	0.0967782	0.225546	-0.108248	-0.221361
Zj_G00388	3.22711	3.24734	3.41664	3.21482	3.26275	3.30003	4.0612	4.4382	4.16227	3.1372	3.44487	3.30199	3.86027	4.03404	3.55268	3.29703	0.104076	3.2592	0.0427193	4.22056	0.195142	3.29469	0.153967	3.81566	0.243762	-0.0378331	-0.925867	-0.404892
Zj_G00389	0.727733	0.511023	0.54959	0.511911	0.125707	0.384434	1.29775	1.08306	0.592089	0.440064	0.680535	0.426015	0.282067	0.0705563	0.461156	0.596116	0.115604	0.340684	0.196784	0.990965	0.361732	0.515538	0.143064	0.27126	0.195524	-0.255431	-0.475428	-0.719706
Zj_G00390	3.47912	2.40081	3.58752	4.32132	2.36491	2.9192	5.12201	4.47889	4.15976	3.28383	3.2676	3.32957	2.97384	2.56131	2.50058	3.15582	0.656095	3.20181	1.00836	4.58689	0.49013	3.29367	0.0321316	2.67858	0.257499	0.0459941	-1.29322	-1.90832
Zj_G00391	0	0.533688	0	0.376385	0	0.186461	0.262859	0.117472	0.57444	0.545794	0.290074	0.313628	0.315322	0.393568	0.532018	0.177896	0.308125	0.187615	0.188195	0.318257	0.233466	0.383165	0.141332	0.413636	0.109733	0.00971946	0.064908	0.0953791
Zj_G00392	0.556134	0.388695	0.419322	0.570909	0.373435	0.22513	0.178834	0.202559	0.14932	0.58916	0.438473	0.614451	0.0971855	0.26944	0.257289	0.454717	0.089155	0.389825	0.173471	0.176904	0.0266723	0.547361	0.095144	0.207972	0.0961357	-0.064892	0.370457	0.0310672
Zj_G00393	1.59996	1.12399	1.45709	1.37227	1.83787	1.3096	0.144675	0.287966	0.266772	0.316279	0.105566	0.310848	0.136033	0.430782	0.747965	1.39368	0.244236	1.50658	0.28861	0.233138	0.0773401	0.244231	0.120118	0.43826	0.306035	0.112903	0.0110931	0.205122
Zj_G00394	0.612856	0.3702	0.859476	0.598431	0.200815	0.344799	0.247144	1.06599	0.724991	1.34369	0.421442	0.393422	0.0721441	0.00805102	0.0350538	0.614177	0.244641	0.381348	0.201312	0.679374	0.411322	0.71952	0.540733	0.0384163	0.0321786	-0.232829	0.0401458	-0.640958
Zj_G00395	2.84014	2.1071	2.43744	2.10202	2.38093	2.19354	1.43493	1.34061	1.31991	1.0469	0.772309	1.28579	0.843703	0.893851	1.05304	2.46156	0.367115	2.2255	0.142177	1.36515	0.0613132	1.035	0.256947	0.930198	0.1093	-0.236061	-0.330151	-0.434951
Zj_G00396	4.2912	2.48158	2.26654	4.56312	2.63266	3.27214	1.6872	1.90653	1.24792	4.95728	3.32602	3.97969	1.42803	2.39073	0.27879	3.0131	1.11207	3.48931	0.983381	1.61388	0.335368	4.08767	0.820976	1.36585	1.05734	0.476206	2.47378	-0.248034
Zj_G00397	0.351049	0.0825077	0.236323	0.349343	0.640334	0.262489	0.0930217	0	0.0741243	0.186461	0.133053	0.352838	0	0	0	0.223293	0.134744	0.417389	0.1979	0.0557153	0.0491673	0.224117	0.114629	0	0	0.194095	0.168402	-0.0557153
Zj_G00398	2.53902	2.8862	2.63375	2.43458	3.35063	3.23388	3.54721	3.34945	3.32914	2.83094	2.97466	2.56449	3.36732	3.02629	2.92085	2.68632	0.179464	3.00636	0.498606	3.4086	0.120471	2.79003	0.208125	3.10482	0.233368	0.320038	-0.618572	-0.303782
Zj_G00399	4.42855	4.38244	4.29908	4.12077	4.66553	4.26245	4.52158	4.54076	4.63718	4.34911	4.27868	4.70415	4.49597	4.50178	4.58185	4.37003	0.0656215	4.34958	0.282641	4.56651	0.0619541	4.44398	0.228049	4.52653	0.047992	-0.0204412	-0.122525	-0.0399747
Zj_G00400	8.98854	9.5177	9.27196	7.18164	8.43622	8.72317	8.83162	9.06188	8.48274	1.13546	1.82659	1.51807	6.96713	6.92723	5.71263	9.2594	0.264803	8.11368	0.819824	8.79208	0.291591	1.49337	0.346224	6.53566	0.713049	-1.14573	-7.2987	-2.25642
Zj_G00401	2.99123	2.78675	3.33488	2.7646	2.55736	2.23691	2.59572	2.68525	2.79189	2.06667	1.84233	2.17814	2.2433	2.38391	2.49234	3.03762	0.276991	2.51962	0.265866	2.69095	0.0982072	2.02905	0.171039	2.37318	0.124865	-0.517996	-0.661905	-0.317771
Zj_G00402	3.65202	3.62801	2.91114	3.73286	3.56991	4.1244	3.19982	3.4093	3.03303	2.61724	3.42599	2.55659	3.48262	3.3668	2.84896	3.39706	0.420989	3.80905	0.284992	3.21405	0.18854	2.86661	0.485387	3.23279	0.337418	0.411999	-0.347444	0.018741
Zj_G00403	0.88972	0.521846	0.518807	0.835645	1.12279	0.82965	0.860584	0.698424	0.967055	1.19312	1.19585	1.36574	1.48315	1.21388	1.17764	0.643458	0.213275	0.929363	0.167543	0.842021	0.135274	1.25157	0.0988815	1.29156	0.16691	0.285905	0.40955	0.449535
Zj_G00404	0.0848083	0.410696	0.378841	1.17642	0.479629	0.790741	1.62572	1.80264	1.34317	6.09175	5.44869	2.91654	3.3922	3.49324	3.78226	0.291449	0.179663	0.815597	0.349059	1.59051	0.231751	4.81899	1.67865	3.5559	0.202437	0.524148	3.22848	1.96539
Zj_G00405	3.47009	3.65363	3.35495	3.39469	2.73758	3.38735	4.36635	4.41833	4.64405	4.11627	4.4165	4.47361	3.72542	3.7167	3.52005	3.49289	0.150642	3.17321	0.37728	4.47624	0.147629	4.33546	0.191958	3.65406	0.116138	-0.319684	-0.140783	-0.822185
Zj_G00406	3.01107	2.1274	2.36918	3.29283	1.9987	2.11785	3.52005	3.74725	3.78048	3.42958	3.54846	3.69392	3.4244	3.80892	3.66526	2.50255	0.456682	2.46979	0.715256	3.68259	0.141744	3.55732	0.132393	3.63286	0.194296	-0.0327568	-0.12527	-0.0497322
Zj_G00407	2.05276	1.48281	2.11811	2.60198	0.198356	0.397846	0.317971	1.71961	0.71971	2.45052	3.02207	4.05082	1.8132	1.29722	1.15634	1.88456	0.349453	1.06606	1.33388	0.919097	0.721778	3.17447	0.810963	1.42225	0.345817	-0.8185	2.25537	0.503158
Zj_G00408	0.822446	0.758042	1.08778	1.08659	0.154489	0.079359	0	1.06999	0.690792	1.72731	1.6726	2.59214	0.555899	0.422635	0.0989468	0.889424	0.174777	0.440147	0.561097	0.586927	0.542504	1.99735	0.515832	0.35916	0.234996	-0.449277	1.41042	-0.227767
Zj_G00409	0.734607	0.530034	0.532977	0.399087	0.317813	0.301293	0.52873	0.304547	0.45234	0.046671	0	0	0.0891102	0.19194	0.0387462	0.599206	0.11727	0.339398	0.0523483	0.428539	0.113971	0.015557	0.0269455	0.106599	0.0780802	-0.259808	-0.412982	-0.32194
Zj_G00410	0.709531	0.799403	0.923338	1.39433	0.509398	0.908792	0.73363	0.607853	0.918662	1.06305	0.968618	1.24096	0.41712	0.459654	0.328601	0.810757	0.107355	0.937506	0.443163	0.753382	0.156343	1.09088	0.138288	0.401792	0.0668577	0.126749	0.337496	-0.35159
Zj_G00411	0.276857	0.202559	0.464367	0.630549	0.333591	0.388695	3.22469	3.20943	3.45484	2.13825	2.31103	1.83713	2.9481	2.09144	1.56336	0.314595	0.134922	0.450945	0.157963	3.29632	0.137494	2.09547	0.239827	2.20097	0.698837	0.13635	-1.20085	-1.09535
Zj_G00412	1.68261	1.77863	1.98533	1.3165	1.60902	1.53268	1.89675	2.1976	1.56895	2.16775	2.19906	1.84817	1.42129	1.66192	1.50547	1.81552	0.154695	1.48607	0.151732	1.88777	0.314419	2.07166	0.194178	1.52956	0.122111	-0.329458	0.183889	-0.358212
Zj_G00413	0.0809726	0.1415	0	0.717019	0.476561	1.24271	0.166066	0.201102	0.369817	0.34664	1.10713	0.335716	0.238507	0	0.595734	0.0741575	0.0709957	0.812097	0.391824	0.245661	0.10894	0.596494	0.442254	0.27808	0.299832	0.737939	0.350833	0.0324187
Zj_G00414	3.62115	4.16871	4.55583	3.03448	3.74672	3.60102	3.14611	3.25247	3.16347	3.85484	3.68818	3.76406	3.17379	3.29292	3.63182	4.11523	0.46963	3.46074	0.37627	3.18735	0.0570608	3.76903	0.0834424	3.36618	0.237644	-0.654487	0.58168	0.178829
Zj_G00415	4.35154	4.30999	4.64724	4.02428	4.3754	4.01543	3.94074	3.77835	4.04737	3.80057	4.13614	3.85213	3.88182	3.74048	3.50239	4.43625	0.183896	4.13837	0.205321	3.92215	0.135472	3.92961	0.180709	3.70823	0.191756	-0.297885	0.00746107	-0.213921
Zj_G00416	2.70932	3.07039	3.3754	0.893287	1.82603	1.73023	3.18607	3.15647	3.60912	0.546146	1.01113	0.921917	1.92923	2.27529	2.17549	3.0517	0.333431	1.48318	0.513105	3.31722	0.253228	0.826397	0.246768	2.12667	0.178119	-1.56852	-2.49083	-1.19055
Zj_G00417	0.554454	1.16459	0.809894	1.17087	0.870666	0.744224	0.241344	0.358464	0.679743	0.739304	0.645456	0.845883	0.304359	0.306416	0.736263	0.84298	0.306412	0.928587	0.219143	0.426517	0.226984	0.743548	0.100281	0.449012	0.248768	0.0856075	0.317031	0.0224958
Zj_G00418	1.5202	0.425595	1.35787	2.62303	1.14616	0.752966	0.130487	0.0210077	0.227057	1.21036	0.645379	2.00243	0.24766	0.424786	0.226301	1.10122	0.590711	1.50739	0.985974	0.126184	0.103092	1.28606	0.681687	0.299583	0.108954	0.406167	1.15987	0.173398
Zj_G00419	3.91768	3.42735	4.18009	3.64375	3.78671	3.95777	3.51216	3.90121	4.29827	4.20888	4.07427	3.73817	3.40677	3.71568	3.64586	3.84171	0.382075	3.79608	0.157221	3.90388	0.393059	4.00711	0.242436	3.58944	0.162004	-0.0456313	0.103227	-0.314444
Zj_G00420	6.38751	5.71316	6.1917	6.09099	6.15994	6.22371	6.07868	6.3226	6.32478	6.85838	6.52988	6.1999	5.99008	5.91078	5.65662	6.09746	0.346912	6.15821	0.066379	6.24202	0.141461	6.52939	0.329241	5.85249	0.174203	0.0607537	0.287364	-0.389529
Zj_G00421	5.80881	5.09043	5.18191	5.85748	4.54996	4.499	4.42267	4.35785	4.34299	4.00176	4.05525	4.05351	3.61256	3.30026	3.85837	5.36038	0.391032	4.96881	0.770027	4.37451	0.0423719	4.03684	0.030394	3.5904	0.279714	-0.391571	-0.337665	-0.784107
Zj_G00422	1.7254	1.31288	1.07893	2.95432	1.91849	1.18554	2.47372	2.60198	2.60198	2.42592	2.87296	2.78366	2.10848	2.21851	2.35771	1.3724	0.327317	2.01945	0.888699	2.55922	0.0740535	2.69418	0.23657	2.22823	0.124899	0.647048	0.134955	-0.330991
Zj_G00423	5.38276	5.35443	5.76389	3.48386	4.53649	4.89788	3.00191	2.68758	3.01475	0.17188	0	0.190567	1.81836	2.30828	1.50921	5.50036	0.228662	4.30608	0.734632	2.90142	0.185296	0.120816	0.105046	1.87862	0.40293	-1.19428	-2.7806	-1.0228
Zj_G00424	3.99658	4.00538	4.68374	3.92722	3.7436	3.8201	3.35777	3.7765	3.54063	3.31158	3.32847	4.25809	3.22331	3.62679	3.45257	4.22857	0.39422	3.83031	0.0922358	3.5583	0.209924	3.63271	0.541662	3.43423	0.202365	-0.39826	0.0744139	-0.124074
Zj_G00425	1.71772	1.84943	1.89135	1.48607	1.65842	1.87734	1.20698	1.23309	1.50839	2.00326	1.72176	1.374	0.868875	0.860878	0.87303	1.8195	0.0906037	1.67394	0.196096	1.31615	0.16699	1.69967	0.31521	0.867595	0.00617645	-0.145554	0.383519	-0.44856
Zj_G00426	3.92835	3.83737	3.73489	4.03626	2.70238	2.77157	2.30634	2.45115	2.27961	1.45018	1.49157	2.16735	2.05227	2.31273	2.14568	3.83354	0.0967904	3.17007	0.750938	2.3457	0.0922939	1.70303	0.402645	2.17023	0.131954	-0.663466	-0.642663	-0.175468
Zj_G00427	4.10955	3.17213	3.41186	4.43681	3.30331	3.38553	3.75513	3.69257	3.40646	4.23411	3.90379	3.63034	4.10836	3.78799	3.71316	3.56451	0.486995	3.70855	0.632029	3.61805	0.185898	3.92275	0.302332	3.86983	0.209928	0.144038	0.304694	0.25178
Zj_G00428	2.60179	2.35489	2.13778	2.30377	2.26086	2.38804	2.99724	3.11594	3.15303	3.00905	2.98291	2.86658	2.6916	2.67754	2.3742	2.36482	0.232164	2.31756	0.0647048	3.08873	0.0813794	2.95285	0.0758437	2.58111	0.179331	-0.0472635	-0.135881	-0.507618
Zj_G00429	2.83693	3.24673	2.70913	2.33002	1.92465	1.98883	1.63873	1.56909	1.91244	0.358875	0.723087	0.648879	0.560037	0.718236	0.322923	2.93093	0.280861	2.08117	0.217885	1.70675	0.181497	0.576947	0.192466	0.533732	0.198965	-0.849762	-1.12981	-1.17302
Zj_G00430	1.48418	1.87046	1.81267	1.02784	1.92936	1.416	1.20168	1.24869	1.62424	0.791887	0.859939	0.534753	0.980143	1.01513	0.951544	1.72244	0.208351	1.45773	0.452207	1.3582	0.231593	0.72886	0.17151	0.982272	0.0318459	-0.264702	-0.629345	-0.375933
Zj_G00431	3.44971	3.38489	3.09799	3.05304	3.39732	3.4627	3.60739	3.49218	3.54258	3.4374	3.35982	3.36843	3.83233	3.7584	3.55701	3.31086	0.187186	3.30435	0.220088	3.54738	0.0577535	3.38855	0.0425253	3.71591	0.142492	-0.00651169	-0.158831	0.16853
Zj_G00432	0	0	0	0.120686	0	0	0	0	0	0.0923026	0.0394811	0.407763	0.370396	0.633639	0.662019	0	0	0.0402288	0.0696783	0	0	0.179849	0.199139	0.555351	0.160803	0.0402288	0.179849	0.555351
Zj_G00433	1.61609	1.30822	0.490072	1.54069	0.899922	0.754215	0.614802	0.584934	0.757151	0.606144	0.555592	0.412912	0.160284	0.133053	0.224098	1.13813	0.581959	1.06494	0.418402	0.652296	0.0920273	0.524883	0.100209	0.172478	0.0467314	-0.0731849	-0.127413	-0.479818
Zj_G00434	0.624944	2.54197	1.29479	1.73917	1.91769	3.50736	3.1297	3.14513	3.4124	0.286321	0.0350538	0.361894	1.01967	1.8224	1.12768	1.48723	0.972892	2.38807	0.973432	3.22907	0.158953	0.227756	0.17111	1.32325	0.435636	0.900836	-3.00132	-1.90583
Zj_G00435	0	0	0	0	0.0962774	0.316342	0.0384558	0	0.0998942	0	0.0341258	0	0.917936	0.984736	0.547885	0	0	0.13754	0.162157	0.0461167	0.0503858	0.0113753	0.0197025	0.816852	0.235315	0.13754	-0.0347414	0.770736
Zj_G00436	2.62703	3.12516	3.25094	3.65383	3.33073	3.27436	5.42319	5.53991	5.89464	3.79131	3.74898	3.79851	4.76432	5.07663	4.54413	3.00104	0.32995	3.41964	0.204764	5.61925	0.245535	3.7796	0.0267623	4.79503	0.267576	0.418596	-1.83965	-0.824219
Zj_G00437	2.11199	2.59005	2.17247	2.15879	1.8771	2.04256	2.49041	2.1796	2.52357	1.44809	1.6625	1.61738	2.01499	2.26221	1.82619	2.2915	0.260313	2.02615	0.141564	2.39786	0.189745	1.57599	0.113038	2.03447	0.218661	-0.265353	-0.82187	-0.363395
Zj_G00438	2.71635	2.54008	2.53835	2.76893	3.03739	2.88654	2.94661	2.74927	2.73707	3.76366	3.70674	3.23342	3.28945	3.20963	2.98085	2.59826	0.102273	2.89762	0.134571	2.81099	0.117611	3.56794	0.291099	3.15998	0.160177	0.299361	0.756954	0.348993
Zj_G00439	2.27307	1.27077	0.892303	2.99536	0.992916	1.26522	1.53292	1.86109	2.04977	1.2278	1.48808	1.83621	1.73934	2.13361	1.56494	1.47871	0.713482	1.75116	1.08607	1.81459	0.261545	1.51736	0.305263	1.81263	0.291336	0.27245	-0.297228	-0.00195905
Zj_G00440	0.155906	0.249653	0.482702	0.182209	0.572772	0.389374	0.129415	0.0822762	0.173297	0.212537	0.279802	0.699766	1.33289	1.05685	1.00083	0.296087	0.168274	0.381452	0.195402	0.128329	0.0455201	0.397368	0.264035	1.13019	0.177763	0.0853647	0.269039	1.00186
Zj_G00441	0.320521	0.542906	0.898215	0.421769	0.229916	0.357095	1.48887	1.97566	1.25457	0.842505	0.457895	0.708731	0.818802	0.776148	1.01411	0.587214	0.291384	0.33626	0.0976088	1.57304	0.367838	0.66971	0.195251	0.869686	0.126879	-0.250954	-0.903326	-0.70335
Zj_G00442	0.55377	0.475643	0.286419	1.6922	0.895972	0.84036	0.25038	0.368777	0.198798	0.624825	0.622971	1.27267	0.736813	0.777554	1.13454	0.438611	0.137469	1.14285	0.476571	0.272652	0.0871506	0.840153	0.374567	0.882969	0.218818	0.704235	0.567501	0.610317
Zj_G00443	5.05245	5.15169	5.30451	4.6564	4.99589	5.17509	5.36399	5.44922	5.37965	5.33879	5.38897	5.07842	5.30783	5.21141	5.06311	5.16955	0.126975	4.94246	0.26344	5.39762	0.0453665	5.26872	0.166711	5.19411	0.123273	-0.227088	-0.128897	-0.203507
Zj_G00444	3.23879	3.2516	3.07944	2.93983	2.85078	3.1952	2.68092	2.79487	2.87272	3.213	3.08743	2.9568	2.72939	2.75191	2.78578	3.18994	0.0959134	2.99527	0.178777	2.78284	0.0964646	3.08574	0.128107	2.7557	0.0283837	-0.194675	0.302908	-0.0271409
Zj_G00445	0.841141	0.750859	0.380862	0.859476	1.09256	0.771051	0.908311	0.827875	0.535122	0.704333	0.969284	0.905676	0.647545	0.854397	0.324525	0.657621	0.243894	0.907696	0.166091	0.757103	0.196403	0.859764	0.138314	0.608823	0.26705	0.250076	0.102662	-0.14828
Zj_G00446	0.0899933	0.111269	0.421442	0.255379	0.0883117	0.416376	0.0247245	0	0	0.224165	0.570645	0	0.172304	0.312561	0.189192	0.207568	0.185526	0.253356	0.164042	0.0082415	0.0142747	0.264937	0.287499	0.224685	0.0765694	0.0457877	0.256695	0.216444
Zj_G00447	3.82166	2.87047	3.49972	3.28536	2.86719	3.37392	3.77097	3.821	3.98926	3.12502	3.12379	3.20843	3.71185	3.62458	2.84909	3.39728	0.483798	3.17549	0.270644	3.86041	0.11436	3.15241	0.0485142	3.39517	0.474933	-0.221795	-0.707994	-0.465234
Zj_G00448	3.09284	3.03635	3.12698	3.20877	2.96833	3.53447	3.23193	3.13157	3.20177	3.12536	3.14338	3.5093	3.44223	3.36216	3.24091	3.08539	0.045773	3.23719	0.284135	3.18842	0.051497	3.25935	0.216654	3.34843	0.101357	0.151801	0.0709248	0.16001
Zj_G00449	0.328465	0	0	0.181137	0.210733	0.176253	0.073601	0	0.434298	0	0.199684	0	0.122737	0	0.312974	0.109488	0.189639	0.189374	0.0186579	0.1693	0.232427	0.0665612	0.115287	0.145237	0.157695	0.0798861	-0.102738	-0.0240626
Zj_G00450	1.90573	1.36091	1.29744	1.92428	1.6726	1.78744	1.53057	1.54014	1.66617	1.96846	1.68615	1.60135	1.55048	1.21725	1.37045	1.52136	0.334384	1.79477	0.126004	1.57896	0.07568	1.75199	0.192204	1.37939	0.166797	0.273417	0.173024	-0.199569
Zj_G00451	0.177725	0.119344	0	0.0295957	0.512698	0.0518297	6.77105	7.67529	7.33983	1.13351	1.59508	2.29983	0.297044	0.519712	0.0349039	0.099023	0.0905883	0.198041	0.272727	7.26206	0.457109	1.67614	0.587373	0.283887	0.242672	0.0990181	-5.58592	-6.97817
Zj_G00452	0.154193	0	0.346005	0.0748659	0.797334	0.0674061	0.587658	1.24377	0.490147	0	0.0971673	0.0845759	0.1432	0.157114	0	0.166733	0.173343	0.313202	0.419287	0.773859	0.409867	0.0605811	0.0528412	0.100105	0.0869718	0.146469	-0.713278	-0.673755
Zj_G00453	3.676	3.1672	3.47226	3.44263	2.77999	3.19434	3.7975	3.8875	3.60534	3.65883	3.53078	3.32175	3.27359	3.3328	2.7884	3.43849	0.256077	3.13899	0.334769	3.76345	0.144127	3.50379	0.170155	3.1316	0.298687	-0.299499	-0.259662	-0.63185
Zj_G00454	8.26096	8.65835	8.73161	3.83982	7.77708	7.72181	6.22613	6.78007	6.01364	1.25215	1.12121	2.51485	3.56666	3.8836	4.09558	8.55031	0.253248	6.44623	2.25739	6.33995	0.395689	1.6294	0.769609	3.84861	0.26619	-2.10408	-4.71054	-2.49133
Zj_G00455	5.85924	6.66505	6.63998	2.20897	7.09243	4.68756	6.25086	6.81299	7.24667	0.444603	0.57238	0.992271	4.40928	4.79464	4.77512	6.38809	0.458167	4.66299	2.44182	6.77017	0.499285	0.669751	0.286524	4.65968	0.217073	-1.7251	-6.10042	-2.11049
Zj_G00456	1.38269	1.22105	1.25955	0.606345	1.86024	1.0474	2.41192	2.48517	2.65463	0.599763	0.488789	0.688845	1.38208	1.51563	1.15919	1.28776	0.084431	1.17133	0.636066	2.51724	0.124492	0.592466	0.100228	1.3523	0.180075	-0.116435	-1.92477	-1.16494
Zj_G00457	3.81286	4.72271	4.87728	4.10362	5.26989	5.57317	4.40746	5.37503	4.82198	4.08566	3.79178	3.84091	4.27119	5.12906	4.44351	4.47095	0.575141	4.98223	0.775861	4.86816	0.48543	3.90612	0.157416	4.61459	0.453803	0.511277	-0.962038	-0.25357
Zj_G00458	0	0	0	0	0	0	0	0.32381	0	0.323148	0.0373901	0	0	0	0	0	0	0	0	0.107937	0.186952	0.120179	0.176767	0	0	0	0.0122429	-0.107937
Zj_G00459	0.58853	0.489306	0.879846	0.662709	1.29879	1.16179	3.15258	4.36635	2.5909	0.473889	0.729633	0.578248	2.06883	1.17846	0.683483	0.652561	0.202991	1.04109	0.334775	3.36994	0.907463	0.593923	0.12859	1.31026	0.702016	0.388534	-2.77602	-2.05969
Zj_G00460	0.115834	0.0678489	0.109633	0.258697	0.255285	0	3.19396	3.6133	4.22116	0.193469	0.0623791	0.0888816	0.769027	0.725803	0.375054	0.097772	0.026099	0.171327	0.148384	3.67614	0.516477	0.11491	0.0693126	0.623295	0.216067	0.0735553	-3.56123	-3.05285
Zj_G00461	4.55844	4.62567	4.0119	5.25384	4.99394	5.06349	4.27097	4.29456	4.41561	5.76299	5.68537	5.64963	4.86138	4.95754	4.93465	4.39867	0.336634	5.10376	0.134547	4.32704	0.0775995	5.69933	0.0579537	4.91786	0.0502306	0.705085	1.37229	0.590814
Zj_G00462	2.49703	2.54169	2.80292	2.17771	2.89629	2.304	1.76135	1.76786	1.51371	2.26086	2.22458	2.12143	2.42539	2.23251	2.50092	2.61388	0.165225	2.45933	0.38365	1.68097	0.144892	2.20229	0.0723396	2.38627	0.138416	-0.154547	0.521316	0.705301
Zj_G00463	2.43118	1.96821	3.5396	1.56405	1.95128	1.69608	2.06771	2.26694	2.07184	2.85043	2.02073	2.05894	1.51886	1.38657	1.85584	2.64633	0.807482	1.73713	0.196856	2.13549	0.113856	2.31003	0.468386	1.58709	0.241963	-0.909194	0.174537	-0.548406
Zj_G00464	0	0.31874	0.910434	0	0	0	0	0	0.131945	0	0	0	0	0	0	0.409725	0.461986	0	0	0.0439818	0.0761787	0	0	0	0	-0.409725	-0.0439818	-0.0439818
Zj_G00465	0.138329	0.091987	0.69676	0	0	0	0.113297	0.0683275	0	0	0	0	0	0	0	0.309025	0.336586	0	0	0.0605414	0.0570483	0	0	0	0	-0.309025	-0.0605414	-0.0605414
Zj_G00466	0.0649558	0.463585	0.23276	0.075719	0.127992	0.275852	0.128198	0.323005	0.0601151	0.314006	0.304815	0.256623	0.698607	0.195752	0.476865	0.253767	0.200143	0.159854	0.103801	0.170439	0.13644	0.291815	0.0308209	0.457075	0.252011	-0.093913	0.121375	0.286636
Zj_G00467	4.602	4.97123	5.7095	4.105	4.78462	5.00987	3.95672	3.88533	3.74191	2.43063	2.2522	2.70238	3.2489	3.1294	3.38199	5.09424	0.563904	4.63316	0.471069	3.86132	0.1094	2.46174	0.226698	3.25343	0.126358	-0.461077	-1.39958	-0.607886
Zj_G00468	9.66498	8.98854	9.34931	9.1548	8.26462	8.66579	8.67451	8.87448	8.32018	4.83163	4.99533	2.60466	7.5504	7.57865	5.33097	9.33428	0.33847	8.69507	0.445811	8.62305	0.280708	4.14387	1.33551	6.82001	1.28962	-0.63921	-4.47918	-1.80305
Zj_G00469	8.01229	7.68195	7.42749	9.06188	8.65037	8.94968	7.20023	7.08991	7.08313	9.27196	9.1548	9.45457	9.0452	8.92616	9.23141	7.70724	0.29322	8.88731	0.21273	7.12442	0.0657421	9.29378	0.151075	9.06759	0.153856	1.18007	2.16935	1.94317
Zj_G00470	3.84349	3.99483	5.20622	3.28113	4.33687	4.31416	3.72231	3.71405	3.83173	3.72939	3.81401	3.71207	4.05589	4.07449	4.00704	4.34818	0.746929	3.97738	0.603085	3.75603	0.065691	3.75182	0.0545472	4.04581	0.0348376	-0.370795	-0.00421158	0.289777
Zj_G00471	0.638517	0.778452	0.920626	1.66971	0.592089	1.16342	0.251048	0.288221	0.488241	1.09986	0.881691	1.10467	0.78	0.42639	0.856254	0.779198	0.141056	1.14174	0.539136	0.342503	0.127574	1.02874	0.127369	0.687548	0.229361	0.362539	0.686234	0.345044
Zj_G00472	4.33242	4.13762	4.24472	4.10442	4.14822	4.13422	4.27933	4.29063	4.51392	4.40435	4.63745	4.35584	4.23678	4.35692	4.04477	4.23826	0.0975625	4.12895	0.0223668	4.36129	0.1323	4.46588	0.150551	4.21282	0.157449	-0.109302	0.104589	-0.148467
Zj_G00473	3.83454	3.85089	3.34945	5.68938	4.87895	5.37503	3.37998	3.28993	2.55384	4.46214	3.9241	4.62356	4.24075	3.76713	4.45617	3.67829	0.284903	5.31445	0.408597	3.07458	0.453214	4.3366	0.366239	4.15468	0.352491	1.63616	1.26201	1.0801
Zj_G00474	4.86118	4.55786	5.22407	4.59887	4.80486	5.08169	4.73706	4.7218	4.75808	5.70232	5.61308	5.60662	5.18555	5.16375	5.41124	4.88104	0.33355	4.82847	0.242272	4.73898	0.0182153	5.64067	0.0534861	5.25351	0.137025	-0.0525637	0.901692	0.514532
Zj_G00475	0.230003	0.549468	0	0.383339	0.808712	0.751996	0.750642	0.405745	0.548327	1.14832	0.648282	0.823762	0.194662	0.230003	0.799533	0.259824	0.275945	0.648015	0.230964	0.568238	0.173308	0.873454	0.253694	0.408066	0.33948	0.388192	0.305216	-0.160172
Zj_G00476	0.379324	0.343695	0.310563	0.815078	0.79105	0.720521	0.6852	0.775531	0.502419	1.42017	1.08048	1.39208	0.874801	0.785736	0.802281	0.344527	0.0343881	0.77555	0.0491477	0.654383	0.13914	1.29758	0.188533	0.82094	0.0473737	0.431023	0.643193	0.166556
Zj_G00477	2.64015	2.97862	3.57516	2.61327	3.27773	3.17634	4.63949	4.87337	4.37993	3.48878	3.8625	3.44512	3.98105	3.96216	3.57138	3.06464	0.4734	3.02245	0.357962	4.63093	0.246833	3.5988	0.229414	3.8382	0.231263	-0.0421964	-1.03213	-0.792728
Zj_G00478	0	0	0	0.731908	1.33853	1.30615	2.25667	0	1.96735	0	0	1.61079	1.6849	0	0	0	0	1.12553	0.341271	1.40801	1.22792	0.53693	0.929991	0.561633	0.972777	1.12553	-0.871077	-0.846374
Zj_G00479	0.84811	1.67024	1.57715	0.0837559	0.459654	0.262279	0.187846	0.24474	0.398639	1.01827	1.07732	2.26654	1.28617	1.28513	1.54883	1.36517	0.450196	0.268563	0.188028	0.277075	0.109053	1.45404	0.704262	1.37338	0.151947	-1.0966	1.17697	1.0963
Zj_G00480	0	0	0	0.245598	0	0	0	0.302128	0	0	0	0	0.0396607	0	0	0	0	0.081866	0.141796	0.100709	0.174434	0	0	0.0132202	0.0228981	0.081866	-0.100709	-0.087489
Zj_G00481	1.22126	0.614103	0.42773	1.03385	0.416934	0.548681	1.70027	2.05301	1.9474	0.477022	0.405176	0.80283	0.994604	1.21878	0.730825	0.754364	0.414941	0.666489	0.324895	1.90023	0.181036	0.561676	0.211912	0.981404	0.244246	-0.0878745	-1.33855	-0.918824
Zj_G00482	1.66145	1.45505	1.99012	1.36357	1.62622	1.56063	1.5846	1.61117	1.57072	2.48461	2.18344	1.75279	1.22511	1.29223	1.28579	1.70221	0.269855	1.51681	0.136701	1.58883	0.0205562	2.14028	0.367813	1.26771	0.0370323	-0.185404	0.551446	-0.321119
Zj_G00483	0.278366	0.171522	0.252208	0.390096	0.220656	0.250036	0.0982445	0.148677	0.137947	0.34406	0.176781	0.319661	0.718431	0.497418	0.633211	0.234032	0.0556929	0.28693	0.0905447	0.12829	0.0265671	0.280167	0.0903624	0.616353	0.111467	0.0528979	0.151878	0.488064
Zj_G00484	2.13581	0.411633	0.810011	0.329983	0.874835	0.516107	1.09231	1.05203	0.819427	0.332261	0.426468	0.485111	0.636861	0.601127	0.302038	1.11915	0.902702	0.573642	0.276945	0.987923	0.147306	0.414613	0.0771111	0.513342	0.183865	-0.545509	-0.57331	-0.474581
Zj_G00485	0.200464	0.0687791	0.163171	0.0827092	0.100986	0	0.0411505	0.0837559	0.0811471	0.393903	0.423469	0.13062	0.0389498	0.0105746	0	0.144138	0.0678745	0.0612317	0.0538098	0.0686845	0.0238807	0.315997	0.16122	0.0165081	0.0201414	-0.0829066	0.247313	-0.0521763
Zj_G00486	0	0	0.705292	0.325501	0	0	0.104298	0.232644	0.210389	0	0.198725	0	0.179094	0.234233	0.0990734	0.235097	0.407201	0.1085	0.187928	0.182444	0.068585	0.0662418	0.114734	0.1708	0.0679605	-0.126597	-0.116202	-0.0116433
Zj_G00487	0.829234	0.261833	0	0.816316	0.155754	0.642899	0.580181	0.746925	0.527013	0.445535	0.257812	0.595873	0.278818	0.339204	0.0862496	0.363689	0.423897	0.538323	0.342473	0.61804	0.11474	0.433073	0.169375	0.234757	0.132108	0.174634	-0.184966	-0.383282
Zj_G00488	0.172747	0.189366	0.146825	0.11821	0.103354	0.13849	0.261136	0.27102	0.394541	0	0.211833	0.245458	0.224639	0.0699536	0.131911	0.169646	0.0214397	0.120018	0.0176377	0.308899	0.0743325	0.15243	0.133075	0.142168	0.077851	-0.0496281	-0.156469	-0.166731
Zj_G00489	3.47987	3.66682	2.87129	3.84443	3.73519	3.81791	2.83908	2.66426	2.93813	3.06449	3.36579	3.39199	2.81333	3.02133	2.92323	3.33933	0.415971	3.79918	0.0569785	2.81382	0.138674	3.27409	0.181992	2.9193	0.104053	0.459849	0.460264	0.105473
Zj_G00490	5.04701	5.79386	5.80474	5.22205	6.53121	6.65496	4.56256	4.30338	4.05351	5.76831	5.40208	5.33398	5.44024	5.37468	5.92535	5.54854	0.434372	6.13607	0.793985	4.30648	0.254539	5.50146	0.233593	5.58009	0.300795	0.587536	1.19497	1.2736
Zj_G00491	1.06425	1.57318	1.23041	2.56883	2.48931	2.86061	2.46377	2.37927	1.66268	3.04236	2.29716	2.01049	3.63989	3.42803	3.97453	1.28928	0.259524	2.63958	0.195499	2.16857	0.440149	2.45	0.532645	3.68082	0.275534	1.3503	0.28143	1.51224
Zj_G00492	5.36188	5.61653	5.7304	4.9275	5.6858	5.20886	5.55482	5.76709	5.6264	6.15421	6.1933	5.89665	6.08361	6.109	5.89665	5.5696	0.188688	5.27405	0.383332	5.64944	0.107993	6.08139	0.161179	6.02975	0.11597	-0.295551	0.431952	0.380317
Zj_G00493	4.31627	4.31518	4.06451	4.53731	4.5174	4.49767	4.2565	4.41677	4.32652	4.5446	4.77332	4.56704	4.32447	4.32942	4.4677	4.23199	0.145039	4.51746	0.0198196	4.33326	0.080348	4.62832	0.126077	4.37386	0.0813027	0.285468	0.295058	0.040599
Zj_G00494	3.60739	4.38571	3.74975	3.75986	4.26026	4.2548	3.50782	3.424	3.71302	3.83737	4.21863	4.38146	3.77419	3.62291	3.76689	3.91428	0.41443	4.09164	0.287341	3.54828	0.148694	4.14582	0.279257	3.72133	0.0853122	0.17736	0.59754	0.173049
Zj_G00495	0	0.206979	0	0.559035	0.984288	0.379224	0.0507108	0	0	1.19794	0.796025	1.4297	0	0.186381	0.0541616	0.068993	0.119499	0.640849	0.310718	0.0169036	0.0292779	1.14122	0.320624	0.0801809	0.0958762	0.571856	1.12432	0.0632773
Zj_G00496	5.56207	4.79252	5.4207	4.9256	4.4949	4.23051	3.30406	3.37513	3.48177	2.23813	2.43337	2.67754	3.87223	4.04363	4.08061	5.25843	0.409635	4.55034	0.350845	3.38699	0.0894481	2.44968	0.220159	3.99882	0.111181	-0.708087	-0.937308	0.611835
Zj_G00497	3.02706	3.63842	3.93743	1.9593	3.54123	2.76405	2.7401	2.96156	2.75799	2.44069	2.44628	2.22051	2.3435	2.59801	2.39188	3.5343	0.464033	2.75486	0.791005	2.81988	0.123018	2.36916	0.128763	2.44446	0.135161	-0.779441	-0.450721	-0.37542
Zj_G00498	3.60062	3.70691	3.55359	3.62757	3.56164	3.3005	4.27204	4.15949	4.10955	3.70795	3.71765	3.90141	3.85879	3.8882	3.89343	3.62037	0.0785478	3.49657	0.172972	4.18036	0.083232	3.77567	0.109003	3.88014	0.0186764	-0.123804	-0.404688	-0.300222
Zj_G00499	5.14927	4.99364	5.21774	5.05827	4.73433	4.60523	3.68174	3.71627	3.82853	2.48321	2.73841	3.03812	3.24442	3.21789	3.22073	5.12021	0.114837	4.79927	0.2334	3.74218	0.076751	2.75325	0.277753	3.22768	0.0145683	-0.32094	-0.988931	-0.5145
Zj_G00500	2.29343	1.65135	1.82793	1.85072	1.6563	1.0747	1.15011	1.70642	1.67492	1.50865	1.70969	1.37453	0.510989	0.804005	0.777151	1.92423	0.331697	1.52724	0.403785	1.51048	0.312489	1.53096	0.168694	0.697382	0.161979	-0.396995	0.0204735	-0.813101
Zj_G00501	4.89686	5.01277	5.04329	4.7218	5.00442	5.16315	4.81027	4.82761	4.89686	4.71332	4.85589	4.92235	4.97123	5.00442	4.94364	4.98431	0.0772514	4.96312	0.223552	4.84491	0.0458158	4.83052	0.106802	4.9731	0.030429	-0.0211848	-0.014394	0.128182
Zj_G00502	6.58043	6.31589	6.25887	7.61841	6.72597	6.89956	6.59765	6.77781	6.25005	7.01759	6.71768	6.78007	6.6098	6.3693	6.44128	6.38507	0.171577	7.08131	0.47317	6.54184	0.26827	6.83845	0.158251	6.47346	0.123442	0.696247	0.296606	-0.068381
Zj_G00503	4.01234	4.7618	5.09519	3.70841	4.59919	4.49949	3.99516	4.1088	4.00744	3.71244	3.83159	3.73208	3.89464	3.8929	4.0706	4.62311	0.554591	4.26903	0.488063	4.03713	0.0623662	3.7587	0.0638843	3.95271	0.102101	-0.354077	-0.278429	-0.08442
Zj_G00504	0.582615	0.260776	0.214275	0.0956973	0.455589	0.0709055	0.0827869	0	0.137423	0	0.0275239	0	0	0	0	0.352555	0.20059	0.207397	0.215297	0.0734033	0.0691904	0.00917462	0.0158909	0	0	-0.145158	-0.0642287	-0.0734033
Zj_G00505	6.97133	7.52675	6.93945	6.94083	7.67857	7.19402	6.37919	6.1336	6.52122	7.18716	7.33697	7.06644	6.11294	6.24611	6.66023	7.14585	0.330261	7.27114	0.374866	6.34467	0.196103	7.19686	0.135526	6.33976	0.285411	0.125295	0.852189	-0.00491238
Zj_G00506	4.28262	4.24308	3.98565	4.15816	4.07048	3.99922	4.21774	4.23995	4.44854	3.94152	4.0782	4.19429	3.95407	3.85161	4.08882	4.17045	0.161255	4.07595	0.0796112	4.30208	0.127324	4.07134	0.126523	3.96483	0.118974	-0.0944982	-0.230742	-0.337246
Zj_G00507	7.18313	6.89417	7.2954	6.90212	5.8064	6.53686	6.08425	7.07948	5.90538	2.78173	3.43569	3.08354	4.59065	3.65125	3.50112	7.12423	0.206997	6.41513	0.557912	6.35637	0.632588	3.10032	0.327302	3.91434	0.59049	-0.709106	-3.25605	-2.44203
Zj_G00508	0.276955	1.11441	0.934999	0.756072	0.864796	0.0696207	0.156712	0.157066	0.34877	1.40847	1.32016	1.50078	0.54959	0.650627	1.12344	0.775454	0.440935	0.563496	0.43115	0.220849	0.110783	1.4098	0.0903218	0.774553	0.30634	-0.211958	1.18895	0.553704
Zj_G00509	5.2306	4.92034	6.867	0	0	0.137704	5.54733	7.55505	5.84625	0	0	0.0502332	6.45267	6.55633	5.57709	5.67265	1.04591	0.0459013	0.0795034	6.31621	1.08323	0.0167444	0.0290021	6.19536	0.537942	-5.62674	-6.29946	-0.120843
Zj_G00510	2.38685	3.86675	5.51294	0.0434728	3.15882	3.4136	2.51909	2.83521	2.83547	0	0	0.0676493	1.19609	1.16693	1.6745	3.92218	1.56378	2.2053	1.87652	2.72993	0.182586	0.0225498	0.0390574	1.34584	0.285006	-1.71688	-2.70738	-1.38409
Zj_G00511	4.95247	4.7991	4.86873	4.72364	4.69111	4.58397	4.75931	4.74853	4.69912	4.99237	5.08269	4.82371	4.6458	4.60844	4.26681	4.87343	0.0767932	4.66624	0.0730804	4.73565	0.0320917	4.96626	0.131451	4.50702	0.208861	-0.207188	0.230607	-0.228633
Zj_G00512	0	0	0	0.0316224	0	0	0	0.193943	0	0.94159	3.36933	0.809214	0	0	0	0	0	0.0105408	0.0182572	0.0646476	0.111973	1.70671	1.44139	0	0	0.0105408	1.64206	-0.0646476
Zj_G00513	0.144487	0	0	0.237287	0	0.543784	1.08744	0.526462	0.542702	0.347023	0.164093	0.349418	0.45038	0.0772518	0.201172	0.0481623	0.0834196	0.260357	0.272625	0.71887	0.319299	0.286845	0.106313	0.242935	0.190038	0.212195	-0.432025	-0.475935
Zj_G00514	0.409535	0.101417	0.265349	0.150169	0.111493	0.0938636	0.341409	0.0395495	0	0	0	0.0439363	0.193818	0	0	0.258767	0.154164	0.118509	0.0288008	0.126986	0.186746	0.0146454	0.0253666	0.0646059	0.111901	-0.140258	-0.112341	-0.0623803
Zj_G00515	0.242662	0.0741243	0.255637	0.590322	0	0.0794872	0.498105	0.182611	0.106013	1.32506	0.473421	0.49442	0.121791	0.132563	0.0512741	0.190808	0.101259	0.22327	0.320352	0.262243	0.207822	0.764302	0.485748	0.101876	0.0441523	0.0324622	0.502058	-0.160367
Zj_G00516	0	0	0	0	0	0	0.287418	0.304729	0.155377	0.299925	0.432516	0.227279	0.15269	0.184881	0.152291	0	0	0	0	0.249175	0.0816906	0.319906	0.104067	0.163287	0.0187019	0	0.0707318	-0.0858873
Zj_G00517	3.78732	2.47223	2.1017	4.06014	2.27083	2.48881	4.38279	4.1244	4.06327	4.7125	4.48318	4.20211	2.87047	2.89088	2.93752	2.78708	0.885818	2.93993	0.97624	4.19015	0.169604	4.46593	0.255629	2.89962	0.0343681	0.152845	0.275777	-1.29053
Zj_G00518	2.81848	2.1196	1.96439	3.14261	1.71199	1.81579	3.01577	2.94146	2.90828	2.90219	2.53067	2.45479	2.21453	2.30269	1.87511	2.30082	0.454972	2.22346	0.797693	2.95517	0.0550409	2.62922	0.239427	2.13077	0.22576	-0.0773617	-0.32595	-0.824396
Zj_G00519	0	0	0	0	0.0644932	0	0	0	0	0	0	0	0	0	0	0	0	0.0214977	0.0372352	0	0	0	0	0	0	0.0214977	0	0
Zj_G00520	3.8648	3.72405	3.91081	3.84035	3.66636	3.5516	4.79354	4.85397	4.65524	4.12859	4.29638	3.94037	4.44854	4.55127	4.20712	3.83322	0.0973061	3.6861	0.145385	4.76758	0.101877	4.12178	0.178102	4.40231	0.17667	-0.147116	-0.645801	-0.365274
Zj_G00521	4.68702	4.81225	4.65447	4.82463	4.92499	4.70938	4.71366	4.57874	4.71966	5.02307	4.90734	5.01355	5.05349	5.29807	5.39859	4.71791	0.0833063	4.81967	0.107892	4.67069	0.0796818	4.98132	0.0642429	5.25005	0.177492	0.101756	0.310634	0.579365
Zj_G00522	2.29729	1.9045	1.65714	2.56639	1.80628	1.84301	2.53112	2.47372	2.67011	2.31501	1.98222	2.07693	2.10496	2.54548	2.06524	1.95298	0.32282	2.07189	0.42864	2.55832	0.100983	2.12472	0.171467	2.23856	0.266543	0.118917	-0.433594	-0.319755
Zj_G00523	0	0	0	0	0	0.0434728	0	0	0	0	0	0	0	0	0	0	0	0.0144909	0.025099	0	0	0	0	0	0	0.0144909	0	0
Zj_G00524	0.426015	0.224997	0.376675	1.02801	0.222301	0.312806	0.66231	0.726996	0.879846	0.755799	0.726003	0.442529	0.199146	0.306933	0.189969	0.342562	0.104761	0.52104	0.441377	0.756384	0.111706	0.641444	0.172908	0.232016	0.0650423	0.178477	-0.11494	-0.524368
Zj_G00525	0	0.187072	0	0.421848	0	0.469445	0.487361	0	0.430469	0.161647	0	0.355373	0.147885	0.15394	0.0567352	0.0623574	0.108006	0.297098	0.258393	0.305943	0.266477	0.17234	0.177928	0.11952	0.0544574	0.234741	-0.133603	-0.186424
Zj_G00526	4.68828	4.98148	4.60422	4.84841	4.48699	4.54325	4.5576	4.20966	4.41224	3.96618	3.22254	3.82166	4.52733	4.56076	4.53649	4.75799	0.19806	4.62622	0.194471	4.39317	0.174754	3.67013	0.3943	4.54153	0.0172751	-0.131777	-0.723042	0.148358
Zj_G00527	0.180415	0	0.173704	0.818802	0	0.0987326	0.561835	0.582113	0.527976	0.815278	0.670348	0.434233	0.851346	0.39855	0.427321	0.11804	0.10228	0.305845	0.446969	0.557308	0.0273508	0.639953	0.192332	0.559072	0.253525	0.187805	0.0826448	0.0017641
Zj_G00528	0.49784	0.331569	0.403089	0.751098	0.42945	0.548549	1.13964	0.709451	0.45549	0.720657	0.509205	0.397616	0.784298	0.716197	0.829953	0.410833	0.0834059	0.576366	0.162618	0.768192	0.345835	0.542493	0.164073	0.776816	0.0572459	0.165533	-0.225699	0.00862415
Zj_G00529	1.68615	1.69421	1.40366	1.6394	1.43026	1.69793	1.27948	1.44022	1.73761	1.52668	0.767829	1.70503	1.06458	1.54375	1.21543	1.59467	0.165469	1.5892	0.140721	1.48577	0.232437	1.33318	0.497663	1.27459	0.244999	-0.00547596	-0.152589	-0.211184
Zj_G00530	1.20915	1.35892	0.729822	1.50427	1.28419	1.27552	1.23496	0.75927	0.706929	0.451647	0.578892	0.478841	0.958671	0.302128	0.646478	1.0993	0.328622	1.35466	0.129641	0.900385	0.290927	0.503126	0.0670087	0.635759	0.328403	0.25536	-0.397259	-0.264626
Zj_G00531	3.65026	3.24411	3.83317	4.68132	3.47503	4.20334	5.33457	4.5692	4.51014	4.399	3.9087	3.7852	4.29505	4.17562	3.84009	3.57585	0.3015	4.1199	0.60746	4.80464	0.459881	4.03097	0.324654	4.10359	0.235878	0.54405	-0.773669	-0.70105
Zj_G00532	0.618456	0.688845	0.647902	1.5614	1.01478	1.23087	0.687148	0.394325	0.317278	1.68438	1.0578	1.50583	1.18554	1.39757	1.25566	0.651734	0.0353509	1.26902	0.275297	0.466251	0.195143	1.416	0.322806	1.27959	0.108018	0.617282	0.949751	0.81334
Zj_G00533	2.2601	1.92014	1.87543	2.80519	0.743678	2.47801	3.69801	3.13814	2.88236	3.15303	2.26322	2.19172	2.43099	2.10468	1.9528	2.01856	0.210374	2.00896	1.10791	3.2395	0.417167	2.53599	0.535563	2.16282	0.244339	-0.00959645	-0.703515	-1.07668
Zj_G00534	0.164663	0.122475	0.325237	0.887837	0.258697	1.59157	2.1962	1.16514	0.467961	1.61846	0.844253	0.893423	2.24685	1.89675	1.62087	0.204125	0.106986	0.912701	0.666783	1.27643	0.869476	1.11871	0.433494	1.92149	0.313719	0.708576	-0.15772	0.645057
Zj_G00535	0.140815	0.352873	0.212964	0.225487	0.264851	0.322923	0.388844	0.546767	0.347114	0.0644932	0.524945	0.239437	0.256947	0.248578	0	0.235551	0.107818	0.271087	0.0490165	0.427575	0.105311	0.276292	0.232428	0.168508	0.145992	0.0355361	-0.151283	-0.259067
Zj_G00536	0.126416	0	0.1505	0.824561	0.155088	0.105686	0.147433	0.196545	0.282581	0.626811	0.120733	0.591748	1.07349	0.414538	0.35039	0.0923053	0.0808406	0.361778	0.401542	0.208853	0.068409	0.446431	0.282607	0.612806	0.40025	0.269473	0.237577	0.403952
Zj_G00537	0.565947	0.603482	0.309095	1.04916	0.447207	0.692837	0.491564	0.518506	0.356264	0.878366	0.503431	0.777458	0.588408	0.303888	0.445773	0.492841	0.160232	0.729736	0.30267	0.455445	0.0869429	0.719752	0.194015	0.446023	0.14226	0.236895	0.264307	-0.00942172
Zj_G00538	0.101753	0	0.158938	0.267582	0.0904161	0	0.542702	0.357023	0.326358	0.770224	0.511911	0.789944	0.893287	0.340302	0.103393	0.0868968	0.0805036	0.119333	0.136114	0.408694	0.117063	0.690693	0.155143	0.445661	0.40535	0.0324357	0.281999	0.0369663
Zj_G00539	3.93148	3.58022	3.94702	3.87074	3.70884	3.62352	3.84875	4.01339	4.05307	4.11653	4.06218	4.06305	3.95589	4.08148	4.20522	3.81957	0.207434	3.73437	0.12557	3.97173	0.108341	4.08058	0.031133	4.08086	0.124669	-0.0852029	0.10885	0.109129
Zj_G00540	4.8378	4.7063	4.89028	5.03905	5.10285	4.8542	4.92588	4.8569	4.64183	5.19834	5.14784	4.99556	5.10923	4.9839	4.98197	4.81146	0.094774	4.9987	0.129139	4.8082	0.148153	5.11391	0.105559	5.02503	0.0729246	0.187239	0.305714	0.216833
Zj_G00541	6.04848	5.94635	6.24128	5.831	5.84676	5.85924	6.9209	7.17144	7.07344	6.30864	6.37459	5.86424	7.05159	7.14918	6.60219	6.0787	0.149768	5.84567	0.0141542	7.05526	0.126256	6.18249	0.27758	6.93432	0.291744	-0.233036	-0.872775	-0.120942
Zj_G00542	1.59117	0.807472	1.02513	2.46544	0.968931	1.16029	2.20104	2.31557	2.24262	2.42358	1.98046	2.46218	3.00263	2.1128	2.23113	1.14126	0.404547	1.53155	0.814411	2.25308	0.0579766	2.28874	0.267674	2.44885	0.483224	0.390297	0.0356598	0.195773
Zj_G00543	1.23796	1.58574	1.60558	0.641078	0.967055	0.87649	0.958469	1.15022	0.975061	1.38927	1.31055	1.08809	0.519374	1.05989	0.9243	1.47643	0.206755	0.828208	0.168267	1.02792	0.106241	1.26264	0.156201	0.834523	0.281221	-0.648219	0.234723	-0.193393
Zj_G00544	1.67512	2.50077	1.62598	2.39073	2.39211	2.52615	3.07871	3.34534	3.28286	4.09962	3.96872	3.53596	4.09442	4.37661	4.15934	1.93396	0.491493	2.43633	0.0777916	3.23564	0.139447	3.8681	0.294996	4.21012	0.147788	0.502373	0.632462	0.974488
Zj_G00545	8.0719	7.98737	8.12631	7.59731	7.40791	7.4138	7.60384	7.93082	7.7797	5.55596	5.28841	4.93788	6.98965	7.30242	6.77527	8.06186	0.0700096	7.47301	0.107694	7.77145	0.163646	5.26075	0.309971	7.02245	0.265101	-0.588854	-2.5107	-0.74901
Zj_G00546	4.33549	4.31015	4.09792	4.76383	4.44373	4.38089	4.5405	4.34694	4.33264	4.19557	4.44171	4.22339	4.35528	4.27033	4.24422	4.24785	0.130463	4.52949	0.205368	4.40669	0.116102	4.28689	0.134799	4.28994	0.0580673	0.281634	-0.119802	-0.116751
Zj_G00547	9.33661	9.27196	9.0837	9.49801	9.25304	8.97368	8.97922	8.94968	9.0452	9.45457	9.66498	9.31398	9.34931	9.49801	9.70975	9.23076	0.131394	9.24158	0.262355	8.99136	0.0489018	9.47785	0.176653	9.51902	0.181137	0.0108188	0.486482	0.527658
Zj_G00548	2.00714	2.23139	1.94634	2.0034	1.75781	1.81008	2.28564	2.24383	2.20215	2.70116	2.57389	2.37644	1.86127	2.09003	1.83176	2.06162	0.150134	1.8571	0.129366	2.24387	0.0417458	2.55049	0.163622	1.92769	0.141366	-0.204526	0.30662	-0.316187
Zj_G00549	0.809009	0.362779	0.90081	0.578094	0.378922	0.844334	0.352803	0.595873	0.692052	0	0.218247	0.255582	0.528269	0.296837	0.311239	0.690866	0.287815	0.60045	0.23351	0.546909	0.174845	0.157943	0.138051	0.378781	0.12966	-0.0904164	-0.388966	-0.168128
Zj_G00550	0	0	0	0.636552	0.442276	0.958316	0	0.0196985	0	4.07341	4.1088	2.81889	4.3561	4.81122	5.58192	0	0	0.679048	0.260631	0.00656616	0.0113729	3.66703	0.734723	4.91641	0.619644	0.679048	3.66047	4.90985
Zj_G00551	0	0.172304	0	7.57865	6.68026	7.14731	2.49745	4.50572	0.93367	10.0482	9.96473	9.53638	10.1504	10.1053	10.2813	0.0574346	0.0994796	7.13541	0.449311	2.64561	1.79063	9.84977	0.274596	10.179	0.09141	7.07797	7.20416	7.53339
Zj_G00552	0	0	0	0.45156	0.103947	0.407927	0.207969	0.0810369	0.322923	0.818512	1.12615	0.899922	2.18003	1.59377	1.66525	0	0	0.321145	0.189359	0.203976	0.120992	0.948196	0.159401	1.81302	0.319844	0.321145	0.74422	1.60904
Zj_G00553	4.58185	3.87246	4.18723	4.30413	4.20938	3.92992	4.36554	4.30413	4.3462	4.01903	3.87708	4.12966	3.87301	3.75665	3.67957	4.21384	0.355444	4.14781	0.194556	4.33862	0.0313982	4.00859	0.126615	3.76974	0.0973838	-0.0660338	-0.330035	-0.56888
Zj_G00554	2.24958	1.89226	1.94899	1.86522	2.43063	2.03281	2.0692	2.25461	2.44513	1.6849	2.22784	1.8028	1.61623	1.14312	1.6402	2.03027	0.192028	2.10955	0.290413	2.25631	0.187969	1.90518	0.285585	1.46652	0.280324	0.0792803	-0.351131	-0.789796
Zj_G00555	0.250424	0.397945	0.180155	0.257289	0.428551	0.186588	0.485519	0.240552	0.441391	0.390836	0.928151	0.216988	0.523559	0.275212	0.223005	0.276174	0.111155	0.290809	0.124415	0.389154	0.130571	0.511992	0.370739	0.340592	0.16059	0.0146347	0.122838	-0.048562
Zj_G00556	3.38818	3.25271	3.17842	3.51284	3.00549	3.14203	3.25471	3.4077	3.1367	3.75986	3.35964	3.45654	3.17062	2.98729	2.83094	3.2731	0.10636	3.22012	0.262536	3.26637	0.135879	3.52535	0.208795	2.99628	0.170016	-0.052985	0.25898	-0.270087
Zj_G00557	1.31694	1.07649	3.8493	0.991524	0.427265	0.560608	0	0	0.0415408	2.6393	0.768191	0.0864439	0.24201	0.0439099	0.157723	2.08091	1.53618	0.659799	0.294917	0.0138469	0.0239836	1.16465	1.3218	0.147881	0.099416	-1.42111	1.1508	0.134034
Zj_G00558	3.4627	3.46891	3.3114	3.20177	3.52591	3.59166	3.55453	3.59023	3.69508	4.02972	4.07893	3.83454	3.92244	3.90268	3.86911	3.41434	0.0892007	3.43978	0.20873	3.61328	0.0730549	3.98107	0.129255	3.89807	0.0269613	0.0254441	0.367782	0.28479
Zj_G00559	3.96828	4.65808	4.63718	3.21838	3.75494	4.38503	1.5109	2.68653	2.3393	3.12181	2.57368	2.81915	3.07039	2.87753	3.39315	4.42118	0.392365	3.78612	0.58395	2.17891	0.604002	2.83821	0.27456	3.11369	0.260524	-0.635064	0.659301	0.934777
Zj_G00560	1.7765	1.0115	0.612983	0.20965	0.619104	0.507871	0.114466	0.0383819	0	0.134715	0.0839841	0.240222	0.127005	0.197746	1.50171	1.13366	0.591299	0.445542	0.211724	0.0509494	0.0582589	0.152974	0.0797034	0.60882	0.774073	-0.688118	0.102024	0.55787
Zj_G00561	9.39581	8.89702	8.73887	4.30807	7.75437	8.47346	7.08742	7.33535	7.27553	5.70849	5.69227	7.19283	7.65508	8.19265	9.38075	9.01057	0.342873	6.8453	2.22653	7.23277	0.129381	6.19786	0.861704	8.40949	0.883033	-2.16527	-1.03491	1.17672
Zj_G00562	6.06476	5.9131	5.75028	6.2711	6.0446	5.81967	6.14127	6.0586	6.21016	6.23957	6.05071	6.29921	6.22933	6.45909	6.39575	5.90938	0.157277	6.04512	0.225712	6.13668	0.0758826	6.1965	0.129729	6.36139	0.118673	0.135746	0.0598197	0.224714
Zj_G00563	2.43777	2.23581	3.16694	2.99186	2.58247	2.99444	3.88768	3.65082	3.89091	4.01543	3.6493	3.45321	3.7902	3.26087	3.23321	2.61351	0.489809	2.85626	0.237105	3.8098	0.137694	3.70598	0.285364	3.42809	0.313895	0.242748	-0.103824	-0.381707
Zj_G00564	5.90331	5.32346	4.43432	6.16579	4.5912	4.3456	3.38704	3.12685	3.53674	2.39561	2.58978	2.94471	3.19545	2.91243	3.39495	5.22036	0.739904	5.0342	0.987651	3.35021	0.207415	2.64337	0.278443	3.16761	0.242462	-0.186166	-0.706841	-0.182601
Zj_G00565	1.95841	1.7692	1.55347	2.14551	1.29744	1.57683	2.00597	1.72708	2.0454	1.87491	1.94301	1.99675	1.45083	1.61336	1.28167	1.76036	0.202612	1.67326	0.432182	1.92615	0.173522	1.93822	0.0610595	1.44862	0.165857	-0.0871024	0.0120739	-0.477529
Zj_G00566	2.40009	1.99201	2.38735	1.87491	1.71793	1.62553	1.60342	1.63167	1.77711	1.79726	1.73348	1.644	1.52425	1.45465	1.27322	2.25982	0.232012	1.73946	0.126076	1.67073	0.0932023	1.72491	0.0769901	1.41738	0.1296	-0.520356	0.0541794	-0.253359
Zj_G00567	3.2852	3.1156	2.95557	3.05708	3.03134	2.79808	2.63402	2.4683	2.63315	3.03622	3.10089	3.18726	2.76192	2.87795	2.70258	3.11879	0.16484	2.96217	0.142685	2.57849	0.0954265	3.10812	0.0757768	2.78082	0.0892021	-0.156623	0.529634	0.202327
Zj_G00568	0.712832	1.04207	0.619789	1.04577	0.71971	0.246532	0.0146952	0.0560508	0.251229	0.232368	0.0128244	0.124078	0.325749	0.137156	0.406544	0.791565	0.22188	0.670671	0.40187	0.107325	0.126328	0.12309	0.109775	0.289816	0.138242	-0.120894	0.0157652	0.182491
Zj_G00569	5.30254	4.99696	4.05259	5.60798	4.75098	4.85751	4.77459	5.01916	5.00467	5.35782	5.05549	5.0445	4.66321	4.43487	4.28696	4.78403	0.65161	5.07216	0.467086	4.9328	0.137211	5.1526	0.177808	4.46168	0.189552	0.288127	0.2198	-0.471124
Zj_G00570	1.0334	0.908022	1.31716	0.755922	1.40347	0.102654	0	0.897216	0.164307	1.14171	0.538552	0.712642	0.331802	0.607169	0.232297	1.0862	0.209618	0.754015	0.65041	0.353841	0.477694	0.797636	0.310434	0.390422	0.194189	-0.33218	0.443795	0.0365815
Zj_G00571	2.52656	3.38364	3.73891	2.79916	3.88054	2.13224	0.92232	2.67514	1.5139	3.03909	2.35812	2.12949	1.14682	1.30435	0.971749	3.21637	0.623245	2.93731	0.8823	1.70379	0.891705	2.5089	0.473177	1.14097	0.166377	-0.279059	0.805115	-0.562815
Zj_G00572	0.503769	1.41417	1.84801	0.198944	0.856254	0.69148	0.459334	0.16042	0.468947	0.119007	0.307468	0.0941594	0.361557	0.324996	0.336571	1.25532	0.686056	0.582226	0.342003	0.3629	0.175419	0.173545	0.116644	0.341042	0.0186857	-0.67309	-0.189355	-0.0218587
Zj_G00573	0	0.076083	0.541181	0	0	0	0	0	0	0	0	0	0	0	0	0.205755	0.292968	0	0	0	0	0	0	0	0	-0.205755	0	0
Zj_G00574	4.9839	3.73489	3.46678	3.46906	4.35654	5.98956	5.14887	5.21592	4.37385	1.64827	2.07627	2.00575	5.11977	4.45239	4.30716	4.06185	0.809687	4.60505	1.2785	4.91288	0.468019	1.9101	0.229471	4.62644	0.433362	0.543199	-3.00278	-0.286439
Zj_G00575	0.37706	0.739974	0.692837	0.4489	1.3874	1.23053	0.176378	0.214876	0.0335475	0.189231	0.137225	0.464957	0.225606	0.349688	1.05472	0.60329	0.197334	1.02228	0.502716	0.1416	0.0955357	0.263805	0.176133	0.543337	0.447193	0.418988	0.122204	0.401736
Zj_G00576	3.27359	3.11199	2.99156	2.68804	3.45616	2.45421	3.09749	3.25058	3.36196	3.03884	3.20522	2.75138	2.71477	2.80541	2.81476	3.12571	0.14152	2.86614	0.524183	3.23668	0.13278	2.99848	0.229596	2.77831	0.0552298	-0.259575	-0.238194	-0.458362
Zj_G00577	5.20722	6.06476	5.63682	5.08093	3.66278	4.48926	2.58611	2.78724	2.61724	3.72914	3.74496	4.97954	3.52876	4.29253	4.73976	5.63627	0.428775	4.41099	0.712308	2.66353	0.108262	4.15121	0.717393	4.18702	0.612357	-1.22528	1.48768	1.52348
Zj_G00578	4.93188	4.95754	4.03557	5.17641	3.66484	4.50659	5.99907	6.36738	6.26953	5.73269	6.36982	6.15146	5.54292	5.61183	5.36188	4.64166	0.525046	4.44928	0.757417	6.21199	0.190777	6.08466	0.323775	5.50555	0.129098	-0.192384	-0.127337	-0.706447
Zj_G00579	0.0703331	0.402856	0.295764	0.166269	0.28825	0.857022	0.315933	0.347295	0.292786	0.297211	0.649923	0.229731	0.0102631	0.313098	0.524221	0.256318	0.169735	0.437181	0.368673	0.318671	0.0273576	0.392288	0.225655	0.282527	0.258339	0.180863	0.073617	-0.0361437
Zj_G00580	0	0	0	0	0	1.3682	0.462528	0.971411	0	0	0.778118	0	0.813811	0.0037507	0.0227458	0	0	0.456067	0.789931	0.47798	0.48589	0.259373	0.449247	0.280103	0.462303	0.456067	-0.218607	-0.197877
Zj_G00581	0.102654	0	0	0.194487	0	0	0.364394	0.479229	0.732342	0.437924	0.251721	0.763488	0.0782178	0.146971	0.149179	0.0342181	0.0592674	0.0648291	0.112287	0.525322	0.188254	0.484378	0.259027	0.124789	0.0403473	0.0306111	-0.0409436	-0.400532
Zj_G00582	0.676625	1.4862	2.10202	0.856453	0.712184	0.998172	0.401884	0.492026	0.714826	0.103432	0.137802	0.310455	0.766772	0.540932	0.988517	1.42161	0.71489	0.855603	0.142996	0.536245	0.161089	0.183896	0.110942	0.765407	0.223796	-0.566011	-0.352349	0.229162
Zj_G00583	2.77758	2.83255	3.31101	2.19836	2.68076	2.37253	2.61435	2.74648	2.49395	3.59406	3.13526	2.43221	2.38093	2.28978	2.39035	2.97371	0.293398	2.41722	0.244285	2.61826	0.126311	3.05384	0.585189	2.35369	0.0555436	-0.556496	0.435584	-0.26457
Zj_G00584	6.32329	5.56359	5.39287	6.70385	4.92013	5.73208	5.9131	5.84064	5.7116	6.08796	6.109	5.79928	5.82393	5.68504	5.41589	5.75992	0.495309	5.78535	0.893055	5.82178	0.102066	5.99875	0.173064	5.64162	0.207457	0.0254312	0.176967	-0.180159
Zj_G00585	1.91224	1.175	0.974153	1.79306	1.22721	0.852051	1.60409	1.59139	1.6987	1.37152	1.52704	1.44354	1.36235	1.43704	1.29971	1.3538	0.493944	1.29077	0.473715	1.63139	0.0586337	1.44737	0.0778272	1.36637	0.0687519	-0.0630238	-0.184025	-0.265024
Zj_G00586	0.239278	0	0.333393	0.0581166	0	0	0	0.213671	0	0.0340223	0.112036	0.452779	0	0	0.0767517	0.19089	0.171883	0.0193722	0.0335536	0.0712236	0.123363	0.199613	0.222692	0.0255839	0.0443126	-0.171518	0.128389	-0.0456396
Zj_G00587	0	0	0.326721	0	0	0.167536	0	0.445463	0	0	0	0.0740231	0.0491439	0	0	0.108907	0.188633	0.0558455	0.0967272	0.148488	0.257188	0.0246744	0.0427373	0.0163813	0.0283733	-0.0530616	-0.123813	-0.132106
Zj_G00588	0.820697	1.50524	1.80628	0.389374	0.564219	0.550484	0.253012	0.598278	0.376385	0.310797	0.485111	0.208057	0.146275	0.0445773	0.233008	1.37741	0.505074	0.501359	0.0972247	0.409225	0.17496	0.334655	0.140059	0.141287	0.0943142	-0.876046	-0.0745698	-0.267938
Zj_G00589	0.179684	0.360006	0.32358	0	0	0.408755	0	0	0	0	0	0.355943	0.269984	0	0	0.287757	0.0953492	0.136252	0.235995	0	0	0.118648	0.205504	0.0899946	0.155875	-0.151505	0.118648	0.0899946
Zj_G00590	7.54725	7.62488	8.57416	6.80376	6.96248	7.57012	5.57371	6.06527	5.68649	2.13282	2.24114	2.46622	4.05658	3.87613	4.26644	7.91543	0.571796	7.11212	0.404501	5.77516	0.257499	2.28006	0.170072	4.06638	0.195336	-0.803308	-3.4951	-1.70877
Zj_G00591	0.96425	1.05596	0.957987	0.145366	0.813283	0.827	0.187283	0.156023	0.143138	0.0349503	0	0.0332769	0.0471925	0.0613095	0	0.992732	0.0548464	0.595216	0.389642	0.162148	0.0227012	0.0227424	0.0197132	0.0361673	0.0321073	-0.397516	-0.139406	-0.125981
Zj_G00592	2.20877	1.28302	1.14133	2.33271	1.41069	0.907275	2.40585	2.25187	2.66127	2.33218	2.56516	2.25236	1.71302	2.27492	2.2344	1.54437	0.57973	1.55023	0.72289	2.43966	0.206784	2.38323	0.162528	2.07412	0.313372	0.00585123	-0.0564311	-0.365546
Zj_G00593	0.75381	0.342551	0.220314	0.576855	0.563702	0.743005	0.67721	0.822585	0.598828	0.673753	0.815834	0.595734	0.486071	0.565693	0.326721	0.438892	0.279492	0.627854	0.09994	0.699541	0.113538	0.695107	0.111593	0.459495	0.121682	0.188962	-0.00443407	-0.240046
Zj_G00594	1.06648	0.900705	0.738675	1.31463	1.12011	1.17688	1.20818	1.36152	1.36194	2.15856	2.21296	1.82115	1.21899	0.810995	1.16514	0.901952	0.163905	1.20387	0.100027	1.31055	0.0886547	2.06422	0.212259	1.06504	0.221652	0.30192	0.753675	-0.245504
Zj_G00595	0	0	0	0	0	0	0	0.275303	0	0	0	0	0	0	0	0	0	0	0	0.0917678	0.158946	0	0	0	0	0	-0.0917678	-0.0917678
Zj_G00596	0	0	0	0	0.36376	0	0	0	0	0	0	0	0	0	0	0	0	0.121253	0.210017	0	0	0	0	0	0	0.121253	0	0
Zj_G00597	0	0	0	0	0	0	0.126662	0	0	0	0	0	0	0	0.230101	0	0	0	0	0.0422205	0.0731281	0	0	0.0767004	0.132849	0	-0.0422205	0.0344798
Zj_G00598	4.72845	4.8054	5.27226	4.38297	4.84407	4.8378	4.89588	4.85133	5.04854	5.38276	5.40889	5.01059	4.98603	5.01806	4.86936	4.93537	0.294283	4.68828	0.264425	4.93191	0.103426	5.26741	0.222802	4.95782	0.0782624	-0.247091	0.335499	0.0259013
Zj_G00599	1.78846	2.2171	2.19041	1.76364	1.76091	1.94111	2.08441	2.23813	2.35027	2.81446	2.91654	2.03553	1.40847	1.5927	1.32475	2.06532	0.240141	1.82189	0.103259	2.22427	0.13347	2.58884	0.481892	1.44197	0.137082	-0.243438	0.364572	-0.782296
Zj_G00600	2.35094	2.25406	2.92516	2.28577	2.49666	2.11217	3.1156	3.15934	3.3605	3.17099	2.83021	3.13242	2.63487	3.20444	3.57532	2.51005	0.362739	2.2982	0.192545	3.21182	0.130607	3.04454	0.186616	3.13821	0.473711	-0.21185	-0.167275	-0.0736078
Zj_G00601	1.62926	2.29856	2.47254	1.30396	1.82455	1.74424	1.52275	1.27767	1.50327	1.01675	0.92232	1.26942	0.550484	0.867486	0.775976	2.13345	0.445226	1.62425	0.28027	1.43456	0.13622	1.0695	0.17946	0.731315	0.163151	-0.509204	-0.365067	-0.703248
Zj_G00602	0	0	0	0	0	0	0	0	0	0	0.125139	0	0.351163	0	0	0	0	0	0	0	0	0.041713	0.072249	0.117054	0.202744	0	0.041713	0.117054
Zj_G00603	5.34091	4.58076	4.39371	5.36857	4.03748	4.22395	3.61925	3.72799	3.7494	3.61702	3.7461	3.80986	4.19228	3.97116	4.27497	4.77179	0.501662	4.54333	0.720736	3.69888	0.0697893	3.72432	0.0982475	4.14614	0.157073	-0.228462	0.0254451	0.447257
Zj_G00604	0	0	0	0	0	0.344645	0.17806	0.598381	0	0	0.104647	0	0.0756503	0	0	0	0	0.114882	0.198981	0.258814	0.307255	0.0348823	0.060418	0.0252168	0.0436767	0.114882	-0.223931	-0.233597
Zj_G00605	0	0	0	0	0	0.244161	0.182308	0.693269	0	0	0.398809	0	0.426285	0	0	0	0	0.0813871	0.140967	0.291859	0.359383	0.132936	0.230253	0.142095	0.246116	0.0813871	-0.158922	-0.149764
Zj_G00606	0	0	0	0	0	0	0.410598	0.419118	0	0	0	0	0.594735	0	0	0	0	0	0	0.276572	0.239556	0	0	0.198245	0.343371	0	-0.276572	-0.0783266
Zj_G00607	0.0518297	0.220084	0.9986	0.0450391	0.404342	0.945456	0.48381	0.246448	0.0664247	0.276362	0	0.297405	0.282432	0.347881	0.709332	0.423505	0.505102	0.464945	0.453257	0.265561	0.209348	0.191255	0.165966	0.446548	0.229918	0.0414408	-0.0743054	0.180987
Zj_G00608	1.04773	2.7704	3.19212	0.273887	2.17949	3.29854	0.645008	0.333591	0.55541	0.113088	0.418082	0.213948	0.384178	0.27408	0.682542	2.33675	1.13607	1.9173	1.52927	0.511336	0.160319	0.248373	0.155384	0.446933	0.211338	-0.419446	-0.262964	-0.0644031
Zj_G00609	6.20494	7.89363	9.83679	4.69111	7.31668	9.07249	6.97821	6.65105	6.76353	4.43839	5.24132	5.86524	5.02734	5.63647	6.7533	7.97845	1.81741	7.02676	2.20503	6.7976	0.166221	5.18165	0.715294	5.8057	0.875338	-0.951689	-1.61595	-0.991893
Zj_G00610	3.12454	4.17897	5.1361	2.17591	3.90735	4.6352	2.93529	3.31258	3.19315	2.86986	2.86348	2.51718	2.55712	2.69404	3.33141	4.14653	1.00617	3.57282	1.26331	3.147	0.192832	2.75017	0.201805	2.86086	0.413224	-0.573712	-0.39683	-0.286146
Zj_G00611	4.59049	4.97593	5.75266	4.27363	4.50572	4.91511	4.24231	3.66451	4.10285	3.7019	3.9579	4.36474	3.26614	3.13443	3.26423	5.10636	0.591962	4.56482	0.324801	4.00323	0.301507	4.00818	0.334266	3.2216	0.0754986	-0.54154	0.00495315	-0.781627
Zj_G00612	3.5016	3.79341	3.43539	3.27137	3.59565	3.7563	3.26345	3.21385	3.4093	3.4717	3.22043	3.35791	3.31388	3.49809	3.49162	3.5768	0.190491	3.54111	0.247026	3.29554	0.101597	3.35001	0.125823	3.43453	0.104536	-0.0356919	0.0544773	0.138993
Zj_G00613	4.18468	4.167	4.19296	4.13119	4.02428	4.20828	3.99658	4.15344	4.22293	4.25026	4.48926	4.33723	4.10164	4.19894	4.16586	4.18155	0.0132635	4.12125	0.0924007	4.12432	0.115953	4.35892	0.120968	4.15548	0.0494721	-0.0602967	0.234603	0.0311648
Zj_G00614	0.626644	0.273648	0.605128	0.137343	0.540932	0.3029	0.466671	0.615356	0.321308	0.270893	0.232226	0.168327	0.434132	0.0906515	0.382343	0.501807	0.197884	0.327058	0.202876	0.467778	0.147027	0.223816	0.0517978	0.302375	0.185178	-0.174749	-0.243963	-0.165403
Zj_G00615	1.23002	1.42402	2.09931	0.988253	1.40965	1.74051	1.02582	1.11875	0.886921	1.89016	1.80944	1.33468	0.778874	0.759085	0.745931	1.58445	0.456311	1.37947	0.377037	1.0105	0.116673	1.67809	0.300133	0.761296	0.0165826	-0.204979	0.667596	-0.249201
Zj_G00616	0	0	0	0	0.365379	0	0	0	0	0	0	0	0	0.163448	0	0	0	0.121793	0.210952	0	0	0	0	0.0544827	0.0943669	0.121793	0	0.0544827
Zj_G00617	3.6931	3.71491	3.30288	5.05199	4.35715	4.14538	1.96399	1.75048	1.68395	3.30689	3.24153	3.23829	2.69932	2.19379	2.81201	3.5703	0.231844	4.51817	0.474268	1.79948	0.146309	3.26224	0.0387048	2.56837	0.329255	0.947878	1.46276	0.768897
Zj_G00618	0.165591	0.210917	0.144885	0.201229	0.454266	0.124372	0.371409	0.209262	0.235207	0.500722	0.202891	0.285691	0.0186468	0.0193732	0.0242285	0.173798	0.0337726	0.259956	0.17261	0.271959	0.0870976	0.329768	0.15373	0.0207495	0.00303472	0.0861583	0.057809	-0.25121
Zj_G00619	0.506878	0.434132	0.392007	0.445846	0.568556	0.732342	0.536593	0.484098	0.537784	1.10021	1.14214	0.925223	0.287821	0.689994	0.342123	0.444339	0.0581117	0.582248	0.143738	0.519492	0.0306577	1.05586	0.115057	0.43998	0.218215	0.137909	0.536364	-0.079512
Zj_G00620	0.599022	0.593022	0.939956	0.315616	0.822685	0.777554	0.660088	0.451331	0.425307	0.556991	0.495024	0.395988	0.414647	0.406428	0.575535	0.710667	0.198593	0.638618	0.280637	0.512242	0.128698	0.482668	0.0812094	0.465537	0.09535	-0.0720486	-0.0295738	-0.046705
Zj_G00621	4.69014	5.94737	5.43675	4.666	5.68144	5.67578	5.16195	5.25482	5.26377	5.21488	5.30048	5.20829	4.84074	4.58665	4.98329	5.35809	0.632292	5.34108	0.584639	5.22685	0.056383	5.24122	0.0514269	4.80356	0.200918	-0.0170107	0.0143695	-0.423286
Zj_G00622	1.88171	1.71719	1.4856	1.75709	1.59648	1.57819	1.25272	0.814697	1.10379	0.728715	0.740697	0.836599	0.703775	0.601758	0.588044	1.69483	0.199	1.64392	0.0984349	1.05707	0.222717	0.76867	0.0591321	0.631193	0.0632315	-0.0509077	-0.288398	-0.425875
Zj_G00623	0.0631228	0	0	0	0	0	0.0113294	0	0.0229897	0	0	0	0.000994607	0	0	0.0210409	0.036444	0	0	0.0114397	0.0114953	0	0	0.000331536	0.000574236	-0.0210409	-0.0114397	-0.0111082
Zj_G00624	0.0711562	0.164579	0.160626	0	0.102256	0	0.0127436	0	0	0	0	0	0	0	0	0.13212	0.0528336	0.0340852	0.0590373	0.00424786	0.00735751	0	0	0	0	-0.0980353	-0.00424786	-0.00424786
Zj_G00625	0.184831	1.62074	0.488696	0.0245484	0.607853	0.502299	0.146326	0.396835	0.366204	0.128535	0.0878235	0.161328	0.369037	0.443997	0.340052	0.764755	0.756712	0.378233	0.310814	0.303122	0.13665	0.125896	0.0368232	0.384362	0.0536403	-0.386521	-0.177226	0.0812404
Zj_G00626	2.48018	3.8866	3.9227	1.31737	2.80897	2.88102	0.442787	0.685594	0.258487	0.456702	0	0.642191	0.229401	0.38246	0.982588	3.42983	0.822618	2.33579	0.882709	0.462289	0.21422	0.366298	0.330503	0.531483	0.398094	-1.09404	-0.0959914	0.0691938
Zj_G00627	0.642816	1.42716	1.7733	0.279141	1.22145	0.706291	0	0	0	0.120812	0	0.0406452	0.035449	0	0.172824	1.28109	0.579222	0.735627	0.471839	0	0	0.0538191	0.061474	0.0694245	0.0912843	-0.545462	0.0538191	0.0694245
Zj_G00628	0.682946	2.2344	0.975743	1.28184	3.19418	2.58395	1.03597	0.722419	0.909373	0.268477	0.171943	0.209553	0.867244	1.34243	1.28545	1.2977	0.824316	2.35333	0.976812	0.889255	0.157743	0.216658	0.0486578	1.16504	0.259466	1.05563	-0.672597	0.275783
Zj_G00629	1.37268	3.44223	2.94595	0.954749	3.847	3.37407	0.977255	0.465154	0.94247	0.44833	0.457524	0.757151	1.32994	1.2683	2.31645	2.58695	1.08047	2.72527	1.55145	0.794959	0.286149	0.554335	0.175704	1.63823	0.588165	0.138323	-0.240625	0.843274
Zj_G00630	2.16559	5.04299	5.3096	1.15953	4.8603	5.26138	2.5054	2.38923	2.34776	1.8992	2.0489	2.28881	3.03404	2.80315	4.52343	4.17273	1.74333	3.76041	2.26133	2.41413	0.0817172	2.07897	0.196538	3.45354	0.933719	-0.412323	-0.335162	1.03941
Zj_G00631	4.46359	4.38128	4.52557	4.6986	4.67442	4.62008	4.4165	4.38711	4.33169	5.16266	4.98112	4.98526	4.49313	4.19701	4.59738	4.45681	0.0723861	4.66436	0.0402133	4.37843	0.0430637	5.04302	0.103639	4.42918	0.207707	0.207551	0.664586	0.0507461
Zj_G00632	0	0	0	0	0	0.291211	0	0	0	0	0	0	0	0	0	0	0	0.0970702	0.16813	0	0	0	0	0	0	0.0970702	0	0
Zj_G00633	0.679551	0.875096	0.982239	0.256748	0.591864	0.539732	1.32882	1.40829	1.60204	0.965986	1.13817	1.02731	1.00798	0.623351	0.930757	0.845628	0.15348	0.462781	0.180324	1.44638	0.140539	1.04382	0.0872734	0.85403	0.20347	-0.382847	-0.402562	-0.592355
Zj_G00634	1.81879	1.37477	1.31606	1.81689	1.5888	1.82858	2.10963	2.26161	2.4022	1.59829	1.77148	1.70682	2.43165	2.07967	2.09523	1.5032	0.274874	1.74476	0.13519	2.25781	0.146322	1.6922	0.0875192	2.20218	0.198879	0.241553	-0.565615	-0.0556295
Zj_G00635	1.63901	4.14538	5.59083	1.72441	4.19429	3.92736	2.70116	2.92777	2.98242	1.71702	2.2601	2.1522	2.47465	2.34804	2.87998	3.79174	1.9995	3.28202	1.35552	2.87045	0.149134	2.04311	0.287507	2.56756	0.277873	-0.50972	-0.827343	-0.302892
Zj_G00636	0.363201	1.72224	3.1658	0.372439	2.19354	1.65256	0.86423	1.48022	1.26135	0.540715	0.581857	0.724518	0.807646	0.585484	1.19395	1.75041	1.40151	1.40618	0.935214	1.20194	0.312265	0.615696	0.0964612	0.862359	0.3079	-0.344237	-0.586239	-0.339576
Zj_G00637	0	0.101823	0	0.0964769	0.209733	0	0	0	0	0	0.12326	0.265558	0	0.0973472	0.04736	0.0339408	0.0587873	0.10207	0.104978	0	0	0.129606	0.132893	0.0482357	0.0486795	0.068129	0.129606	0.0482357
Zj_G00638	6.05497	5.97929	5.59619	6.18685	6.12631	6.05421	6.29921	6.31589	6.28903	5.41856	5.50649	6.13161	6.15593	6.13412	6.25962	5.87682	0.24596	6.12246	0.0664056	6.30138	0.0135612	5.68555	0.388788	6.18322	0.0670552	0.245638	-0.615824	-0.118154
Zj_G00639	0.563341	0.894012	0.550086	0.482179	0.555982	0.618581	0.962444	0.773972	0.788552	1.02934	1.31797	1.17068	0.898998	0.636198	0.818875	0.669146	0.194852	0.552248	0.0682778	0.841656	0.104859	1.17267	0.144325	0.784691	0.134693	-0.116899	0.331011	-0.0569653
Zj_G00640	2.91078	3.39061	4.31184	2.06709	3.07106	3.07123	2.75675	3.17118	2.52637	2.82776	2.77183	2.39097	2.36621	2.28528	2.29327	3.53774	0.712021	2.73646	0.579692	2.8181	0.326754	2.66352	0.237687	2.31492	0.0445956	-0.801288	-0.154579	-0.503179
Zj_G00641	4.44251	4.02841	4.66221	4.0612	4.06894	4.36428	3.79292	3.90626	3.90688	4.70415	4.76939	4.45571	4.0737	3.98467	4.21329	4.37771	0.32183	4.16481	0.172796	3.86869	0.0656137	4.64308	0.165516	4.09055	0.115237	-0.212905	0.774395	0.221866
Zj_G00642	3.39289	3.32279	2.99059	3.33031	3.19721	3.18821	2.83962	3.01604	3.16079	3.11306	3.08919	3.02377	2.73775	2.62941	2.89667	3.23542	0.214908	3.23857	0.0795732	3.00548	0.160843	3.07534	0.0462286	2.75461	0.134426	0.00315142	0.0698555	-0.250876
Zj_G00643	3.50711	3.20644	3.01179	3.49994	3.09437	3.23277	3.11236	3.07377	3.26835	3.577	3.62705	3.50869	2.8648	3.02722	3.17192	3.24178	0.249541	3.27569	0.206166	3.15149	0.103023	3.57091	0.0594127	3.02131	0.153642	0.0339135	0.41942	-0.130183
Zj_G00644	0.406659	0.69352	0	0	0.168543	0.3702	0	0.224872	0	0	0	0.101417	0	0.516107	0	0.366726	0.34848	0.179581	0.185347	0.0749573	0.12983	0.0338058	0.0585533	0.172036	0.297974	-0.187145	-0.0411515	0.0970783
Zj_G00645	3.45654	4.3257	3.47963	2.88771	3.58564	3.2189	3.16191	3.28131	3.09113	3.36732	3.31983	3.08228	3.10649	3.04266	3.15621	3.75396	0.495281	3.23075	0.349117	3.17812	0.0961217	3.25648	0.152715	3.10179	0.0569218	-0.523209	0.0783635	-0.076332
Zj_G00646	5.43125	6.14963	5.28319	5.57797	5.83035	5.94846	5.95254	5.8443	5.9723	6.0446	6.09948	5.8449	6.0446	6.01536	6.05269	5.62136	0.463449	5.78559	0.189257	5.92305	0.0689083	5.99633	0.133979	6.03755	0.0196399	0.164236	0.0732824	0.114501
Zj_G00647	5.54554	5.6606	5.38897	5.68902	5.67815	5.68649	5.74908	5.77987	5.78399	5.56311	5.72838	6.00275	5.98647	5.86272	6.04397	5.5317	0.136342	5.68455	0.005689	5.77098	0.0190772	5.76475	0.222064	5.96439	0.0926222	0.152852	-0.00623194	0.193409
Zj_G00648	4.41084	4.02306	4.76317	3.92921	4.16022	4.05848	4.45893	4.62542	4.39282	4.80517	4.51133	4.41258	4.66733	4.64757	4.6677	4.39902	0.370196	4.0493	0.115778	4.49239	0.119855	4.57636	0.204213	4.66086	0.0115148	-0.349719	0.0839729	0.168476
Zj_G00649	5.1853	5.35187	5.00049	5.23991	5.14707	5.36089	4.99748	4.93025	4.95211	5.13456	5.3823	5.08392	4.9363	4.97593	5.05592	5.17922	0.175767	5.24929	0.10722	4.95995	0.0342947	5.20026	0.159671	4.98938	0.0609319	0.0700693	0.240313	0.0294336
Zj_G00650	0.581634	0	0.433433	0	0	0.728932	0.18238	0	0	0	0	0	0	0	0.144969	0.338356	0.302249	0.242977	0.420849	0.0607933	0.105297	0	0	0.048323	0.0836979	-0.0953787	-0.0607933	-0.0124703
Zj_G00651	1.89016	2.55451	2.45331	1.74726	2.51632	2.66216	2.20258	2.27492	2.37458	2.43278	2.35236	2.41397	2.33291	2.48682	2.28399	2.29933	0.357945	2.30858	0.49156	2.28403	0.0863582	2.3997	0.0420683	2.36791	0.105848	0.00925402	0.115674	0.0838768
Zj_G00652	8.06515	8.05587	7.64595	7.99101	7.66876	7.76578	7.3447	7.28263	7.30975	6.10945	6.5149	6.63876	6.74899	6.5812	6.52883	7.92233	0.239389	7.80852	0.165322	7.31236	0.0311188	6.42104	0.276857	6.61968	0.11501	-0.11381	-0.891322	-0.692686
Zj_G00653	3.58403	4.94288	5.27102	2.15745	4.60502	4.64693	2.48284	2.61138	3.02046	1.0474	1.06473	1.07104	2.45499	2.57911	2.63662	4.59931	0.894432	3.80313	1.42536	2.7049	0.280745	1.06106	0.0122413	2.55691	0.092827	-0.796173	-1.64384	-0.147987
Zj_G00654	5.38536	5.49984	5.43171	5.57615	5.2964	4.93995	6.13243	6.14423	6.25086	5.47437	5.40093	5.71595	6.21919	6.44211	6.39251	5.43897	0.0575865	5.27083	0.318872	6.17584	0.0652362	5.53041	0.164816	6.35127	0.117042	-0.168135	-0.645427	0.175428
Zj_G00655	3.07605	2.93456	2.80566	3.22142	3.08903	3.15772	2.91342	2.9568	3.13839	3.96568	3.92722	4.02676	3.84254	3.8499	4.18065	2.93876	0.135249	3.15606	0.0662124	3.00287	0.119352	3.97322	0.0501973	3.9577	0.193121	0.217302	0.970348	0.954823
Zj_G00656	1.54154	1.21388	1.00597	0.860103	1.33443	1.23867	1.9768	2.40035	2.53091	0.866822	1.00828	1.4013	1.20748	1.26135	1.37015	1.2538	0.270007	1.1444	0.250822	2.30268	0.289676	1.09213	0.276931	1.27966	0.0828659	-0.109396	-1.21055	-1.02302
Zj_G00657	0.778562	0.126776	0	0.684446	0	0.122199	0.0785229	0.0192458	0.203162	0.17117	0.474898	0.269656	0.100351	0.375335	0	0.301779	0.417743	0.268882	0.365039	0.10031	0.0938741	0.305241	0.154959	0.158562	0.194321	-0.0328974	0.204931	0.0582516
Zj_G00658	4.99533	5.11844	4.54742	4.71392	4.56234	4.91826	4.74068	4.71211	4.6587	4.61192	4.78531	4.46185	4.8399	4.56134	4.59216	4.88706	0.300512	4.73151	0.178613	4.70383	0.041614	4.61969	0.161873	4.66447	0.152709	-0.155551	-0.0841362	-0.0393655
Zj_G00659	1.9205	0.181709	0.515357	1.70217	0.446463	0.160902	0.459439	0.517729	0.916031	0.806631	1.03109	0.546987	0.671588	0.840115	0.56939	0.872521	0.922779	0.769843	0.819942	0.631066	0.248501	0.794904	0.242267	0.693698	0.13671	-0.102678	0.163838	0.0626314
Zj_G00660	5.62452	4.46958	4.88811	5.46965	3.40299	4.44479	3.77039	3.95623	3.98223	2.87153	3.19315	3.11126	3.51616	3.17816	3.48611	4.99407	0.584715	4.43914	1.03334	3.90295	0.115537	3.05864	0.16714	3.39348	0.187073	-0.554929	-0.844304	-0.509471
Zj_G00661	0.871345	0.907019	0.615892	0.887465	1.01443	1.08395	0.259999	0.400267	0.725518	0.775782	0.606345	0.642816	0.417373	0.704083	0.527013	0.798086	0.158789	0.99528	0.0996317	0.461928	0.238806	0.674981	0.0891804	0.549489	0.144671	0.197194	0.213053	0.0875616
Zj_G00662	5.30142	5.39385	5.01622	5.32994	5.08753	4.98329	5.68466	5.50342	5.47857	5.45139	5.37212	5.15613	4.80288	4.74715	4.44804	5.23716	0.196849	5.13359	0.177855	5.55555	0.112501	5.32655	0.152815	4.66603	0.190822	-0.103577	-0.229003	-0.889525
Zj_G00663	3.04974	4.11115	2.80715	3.32337	2.72422	2.96641	4.21822	4.15804	4.44647	3.84663	4.05933	4.09189	4.22116	4.22838	4.45928	3.32268	0.693525	3.00467	0.301401	4.27424	0.152157	3.99928	0.133204	4.30294	0.135446	-0.318014	-0.274956	0.0286996
Zj_G00664	0.989724	0.660791	0.539983	0.797449	0.510185	0.310797	0.617132	0.415763	0.826377	0.928803	1.31208	0.891504	0.0265998	0.18779	0	0.730166	0.232758	0.539477	0.244645	0.619757	0.205319	1.04413	0.232803	0.0714631	0.101616	-0.190689	0.424373	-0.548294
Zj_G00665	4.28136	4.35763	4.3747	4.1503	4.38335	4.46819	4.41448	4.325	4.41583	4.87218	4.91613	4.45054	4.53197	4.49831	4.31995	4.3379	0.049702	4.33395	0.164598	4.3851	0.0520551	4.74629	0.257063	4.45008	0.113948	-0.00395012	0.361183	0.0649761
Zj_G00666	0.163448	0.219868	0	0	0	0.470451	0	0	0	0.186287	0.541477	0	0.267624	0.175475	0	0.127772	0.114193	0.156817	0.271615	0	0	0.242588	0.275094	0.1477	0.135957	0.0290449	0.242588	0.1477
Zj_G00667	0.297108	0.325646	0.174108	0.170496	0	0.391513	0.551902	0.682201	0.407927	0.442674	0.393355	0.184337	0.680028	0.319086	0.271174	0.265621	0.0805267	0.187336	0.196299	0.547343	0.137194	0.340122	0.137149	0.423429	0.223508	-0.0782842	-0.207221	-0.123914
Zj_G00668	3.95217	3.80776	3.961	4.03725	4.40181	4.21626	3.85072	3.84378	3.81084	4.54511	4.43596	4.23865	4.00027	3.97954	4.13596	3.90698	0.0860367	4.21844	0.18229	3.83511	0.0213105	4.40657	0.15533	4.03859	0.0849595	0.311461	0.57146	0.203476
Zj_G00669	0	0.255987	0	0	0	0	0	0	0	0.0850683	0.0316224	0	0	0	0	0.0853291	0.147794	0	0	0	0	0.0388969	0.0429982	0	0	-0.0853291	0.0388969	0
Zj_G00670	1.22859	1.34787	0.899283	0.776384	1.05795	0.874972	0.997202	1.20698	1.14133	1.12643	1.31815	1.20473	0.748071	0.662426	0.821406	1.15858	0.232343	0.903101	0.142873	1.11517	0.10731	1.21644	0.0963966	0.743967	0.0795693	-0.255479	0.101263	-0.371206
Zj_G00671	3.45616	3.41108	3.4374	3.25938	3.26511	3.05891	3.21599	3.24535	3.15833	3.45686	3.36828	3.35705	3.06427	3.31922	3.32829	3.43488	0.0226472	3.19447	0.117433	3.20656	0.0442702	3.39406	0.0546708	3.23726	0.149878	-0.240417	0.187503	0.0307012
Zj_G00672	3.25116	3.46467	3.54328	3.35591	3.43603	3.42321	3.61256	3.54476	3.59237	4.40706	4.14608	4.16282	4.33768	4.31068	4.35072	3.41971	0.151162	3.40505	0.0430378	3.58323	0.0348073	4.23865	0.146082	4.33303	0.0204251	-0.0146551	0.655425	0.749796
Zj_G00673	0	0	0	0	0	0	0	0	0	0.456276	0	0	0.0203125	0	0	0	0	0	0	0	0	0.152092	0.263431	0.00677083	0.0117274	0	0.152092	0.00677083
Zj_G00674	0	0.0764437	0.136343	0	0	0.09238	0	0	0.0926242	0	0.0314414	0	0.412342	0.190261	0.156162	0.0709291	0.0683388	0.0307933	0.0533356	0.0308747	0.0534766	0.0104805	0.0181527	0.252922	0.139111	-0.0401357	-0.0203943	0.222047
Zj_G00675	2.01634	0.258761	0.271617	2.00478	0.442674	0.391368	0.961262	1.20837	1.29744	0.878852	1.1055	0.629512	0.69148	0.803353	0.363201	0.848905	1.01105	0.946275	0.917053	1.15569	0.174168	0.871289	0.238086	0.619345	0.228771	0.0973691	-0.284399	-0.536343
Zj_G00676	1.22546	1.22026	1.35496	3.19824	3.26208	3.4717	1.40674	1.09508	1.07191	4.30807	3.05854	3.29262	3.12272	2.66404	2.62337	1.26689	0.0763104	3.31068	0.143059	1.19124	0.186984	3.55308	0.664233	2.80338	0.277308	2.04378	2.36184	1.61213
Zj_G00677	3.67992	3.74072	4.25317	2.81001	3.047	3.06992	3.49308	3.69498	3.42958	3.87223	3.82742	3.27054	3.24823	3.35173	3.38148	3.89127	0.314885	2.97564	0.143902	3.53921	0.138583	3.65673	0.3352	3.32714	0.069943	-0.915627	0.117516	-0.21207
Zj_G00678	0	0	0	0	0.251539	0	0	0.111842	0	0	0.178317	0.380147	0.0448735	0.207238	0	0	0	0.0838462	0.145226	0.0372807	0.0645721	0.186154	0.190195	0.0840372	0.109029	0.0838462	0.148874	0.0467565
Zj_G00679	1.31176	1.20267	1.20412	1.46396	0.869453	0.506014	1.2774	1.25886	1.23985	2.09225	1.45479	1.44477	1.09657	0.535617	0.46262	1.23952	0.0625716	0.946477	0.483597	1.2587	0.0187799	1.66394	0.370964	0.698269	0.346864	-0.293041	0.405233	-0.560435
Zj_G00680	2.03185	1.57773	1.54511	2.31982	1.77904	1.67089	1.68971	1.67392	1.84943	2.89417	2.52844	1.99916	1.52137	1.49376	1.27497	1.71823	0.27209	1.92325	0.347673	1.73768	0.0970943	2.47392	0.449986	1.43003	0.134998	0.205017	0.736238	-0.307648
Zj_G00681	2.58632	2.84336	2.46809	2.89037	2.77053	2.58527	2.48111	2.30544	2.25361	2.73775	2.64771	2.45596	2.37069	2.20798	2.50388	2.63259	0.191869	2.74872	0.153716	2.34672	0.119235	2.61381	0.14392	2.36085	0.148195	0.116132	0.267086	0.01413
Zj_G00682	2.14515	1.68473	2.54866	0.979936	1.60538	1.32732	3.25067	2.55491	2.23406	2.868	2.83458	2.38574	2.91095	2.65658	2.10778	2.12618	0.432278	1.30421	0.31336	2.67988	0.519697	2.69611	0.269305	2.55844	0.41048	-0.821969	0.0162252	-0.121445
Zj_G00683	0.234037	0.334981	0.226494	0.142891	0.178558	0.318061	0.36015	0.499239	0.540114	0.0726235	0.063935	0.113513	0.217052	0.201419	0	0.265171	0.0605751	0.21317	0.0925727	0.466501	0.0943427	0.0833573	0.0264748	0.13949	0.121055	-0.0520008	-0.383144	-0.327011
Zj_G00684	4.31534	4.42836	3.87097	4.1823	4.0158	4.07495	4.00725	3.77326	3.96019	4.29267	4.0216	4.02288	4.25058	4.00919	4.32151	4.20489	0.294652	4.09102	0.0844044	3.91357	0.123764	4.11238	0.156132	4.19376	0.163725	-0.113868	0.198816	0.280193
Zj_G00685	5.78805	5.99605	5.86001	5.76874	5.85445	6.03222	5.92278	5.90538	5.94304	5.94524	6.02802	5.72737	5.99395	5.87298	5.77327	5.88137	0.105634	5.88514	0.134392	5.92373	0.0188489	5.90021	0.1553	5.88007	0.110513	0.00376606	-0.0235206	-0.04366
Zj_G00686	5.84978	6.07868	5.56504	6.28022	6.41747	6.27812	5.81885	5.71203	5.71664	6.89417	6.83034	6.63359	6.41999	6.34361	6.61205	5.83117	0.257324	6.32527	0.079854	5.74917	0.0603882	6.78604	0.135822	6.45855	0.13831	0.494098	1.03687	0.709379
Zj_G00687	3.21449	3.24522	3.67781	2.51999	3.07039	2.8553	3.87905	3.44223	3.32401	2.88381	2.72626	2.83377	2.95988	2.85665	2.72887	3.37917	0.25908	2.81523	0.277379	3.54843	0.292362	2.81461	0.0805044	2.84847	0.115722	-0.563944	-0.733816	-0.69996
Zj_G00688	1.39663	1.36795	0.721555	1.83006	1.00637	1.18198	0.216781	0.488789	0.445463	0.370021	0.266031	0.148211	0.164307	0.0546712	0.192107	1.16204	0.381744	1.33947	0.433846	0.383678	0.146151	0.261421	0.110977	0.137028	0.0726653	0.177426	-0.122257	-0.246649
Zj_G00689	0	0	0	0	0	0	0	0.255691	0	0.0644172	0.174642	0.0613593	0	0	0	0	0	0	0	0.0852303	0.147623	0.10014	0.0645393	0	0	0	0.0149093	-0.0852303
Zj_G00690	0.147996	0.147155	0	0.360231	0.24201	0	0.120128	0	0.282925	0.100021	0	0.318153	0.323048	0.134425	0.188973	0.0983836	0.0852038	0.200747	0.183626	0.134351	0.141998	0.139391	0.162689	0.215482	0.0970656	0.102363	0.00504048	0.081131
Zj_G00691	0	0.225922	0	0.556327	0.316711	0.124737	0.104398	0.312661	0.105321	0.137288	0.0445223	0.310954	0.529951	0.336102	0.312315	0.0753074	0.130436	0.332592	0.216233	0.174127	0.119975	0.164255	0.135247	0.392789	0.119379	0.257284	-0.00987208	0.218662
Zj_G00692	6.10262	6.30719	4.9798	5.1406	6.67926	5.21864	5.26181	5.10848	5.66175	3.62115	3.50099	5.11375	5.15275	5.58942	5.6011	5.79653	0.714671	5.6795	0.866692	5.34401	0.285645	4.07863	0.898449	5.44776	0.25555	-0.117034	-1.26538	0.103745
Zj_G00693	0	0	0	0	0	0	0	0	0	0	0.302973	0	0	0	0	0	0	0	0	0	0	0.100991	0.174921	0	0	0	0.100991	0
Zj_G00694	0	0.0898534	0	0	0	0	0.0533666	0.212597	0.178171	0.281491	0.476771	0.113582	0	0	0	0.0299511	0.0518769	0	0	0.148045	0.0837809	0.290615	0.181766	0	0	-0.0299511	0.14257	-0.148045
Zj_G00695	0.563485	0	0.516107	0.509071	0	0.601272	0.188209	0	0	0	0.176253	0.134501	0.176959	0	0	0.359864	0.31255	0.370114	0.323827	0.0627362	0.108662	0.103585	0.092104	0.0589863	0.102167	0.0102502	0.0408485	-0.00374986
Zj_G00696	0.500103	0.26351	0.44663	0.492237	0.274748	0.26192	0.598481	0.589392	0.349037	0.353152	0.604384	0.63331	0.239384	0.090259	0.152847	0.403414	0.124076	0.342968	0.129429	0.512303	0.141466	0.530282	0.154079	0.16083	0.0748822	-0.0604462	0.0179786	-0.351474
Zj_G00697	0	0.169846	0	0	0.212164	0.359024	0	0	0	0	0	0	0	0	0	0.0566155	0.0980608	0.190396	0.180499	0	0	0	0	0	0	0.13378	0	0
Zj_G00698	2.21349	2.6393	3.35905	0.335472	1.48974	1.20539	0.69676	0.561669	0.401781	0.212236	0.246448	0.039265	0.308355	0.279884	0.29269	2.73728	0.57903	1.0102	0.60138	0.553403	0.147663	0.165983	0.111066	0.293643	0.0142591	-1.72708	-0.38742	-0.259761
Zj_G00699	6.28686	6.39183	6.53121	5.60662	5.4228	5.41124	2.79697	3.06576	3.04954	0.447908	0.617306	0.398903	2.24244	1.98302	2.03037	6.4033	0.12258	5.48022	0.10962	2.97076	0.150721	0.488039	0.114599	2.08528	0.138149	-0.923083	-2.48272	-0.885479
Zj_G00700	2.88381	2.9642	3.35705	2.82146	3.1862	3.06964	3.4857	3.61546	3.54358	4.22648	4.23081	3.81425	3.60777	3.72116	3.71954	3.06835	0.253228	3.02577	0.186287	3.54824	0.0650054	4.09051	0.239263	3.68282	0.0650054	-0.0425857	0.54227	0.13458
Zj_G00701	3.02506	3.14715	3.29854	2.86842	2.97265	3.16978	3.14715	2.87251	2.99755	3.53526	3.45216	3.44874	3.4077	3.21732	3.24482	3.15691	0.137	3.00362	0.153045	3.00574	0.1375	3.47872	0.0489951	3.28995	0.102901	-0.153297	0.472982	0.284212
Zj_G00702	1.89116	1.46039	1.556	1.92544	1.65666	1.62941	2.23251	2.15133	1.92838	2.03077	1.7846	1.9533	2.10377	1.6711	2.04849	1.63585	0.226215	1.73717	0.163614	2.10407	0.157475	1.92289	0.125873	1.94112	0.235472	0.101322	-0.181183	-0.162952
Zj_G00703	1.34753	1.43792	2.68525	1.55864	1.74657	1.82265	1.02815	1.2261	1.3684	1.68994	1.21371	1.53127	0.704973	0.925742	1.25728	1.82357	0.747607	1.70928	0.135895	1.20755	0.170884	1.47831	0.242493	0.962665	0.277999	-0.114283	0.270757	-0.244887
Zj_G00704	2.86694	2.88356	2.57179	2.97466	2.78084	2.69208	2.85759	2.88017	3.04634	3.06192	3.1777	2.92724	2.76542	2.7192	2.99422	2.7741	0.175401	2.81586	0.144511	2.92803	0.103077	3.05562	0.125347	2.82628	0.147267	0.0417631	0.127587	-0.101751
Zj_G00705	4.55601	4.30767	4.21556	4.62106	4.57268	4.41962	4.38779	4.35632	4.23656	4.81617	4.6458	4.4974	4.54264	4.40131	4.65319	4.35975	0.1761	4.53779	0.105159	4.32689	0.0797953	4.65313	0.159511	4.53238	0.126256	0.178039	0.326235	0.205486
Zj_G00706	1.36774	2.77732	2.04977	1.25908	2.16639	2.29309	1.84832	2.0362	1.98197	2.18677	2.31947	1.75024	1.79522	1.73665	1.82968	2.06494	0.704912	1.90619	0.563981	1.95549	0.0966997	2.08549	0.297819	1.78718	0.047037	-0.158756	0.129999	-0.168312
Zj_G00707	0	0	0	0	0	0	0.47195	0	0	0	0	0.174316	0	0	0	0	0	0	0	0.157317	0.27248	0.0581053	0.100641	0	0	0	-0.0992113	-0.157317
Zj_G00708	6.6857	6.63998	6.26808	6.6206	6.50284	6.48253	7.37012	7.19402	7.33137	6.88984	6.95602	6.75637	7.2954	7.11733	6.97581	6.53125	0.229056	6.53532	0.0745479	7.2985	0.092536	6.86741	0.101698	7.12951	0.160142	0.00407139	-0.431094	-0.16899
Zj_G00709	0	0	0	0.0595072	0.107928	0	0.0211977	0.905824	0.616555	0.298631	0.916952	0.497071	1.19092	1.15334	0.889006	0	0	0.0558119	0.054059	0.514525	0.451052	0.570885	0.3157	1.07775	0.164538	0.0558119	0.0563594	0.563229
Zj_G00710	5.44024	5.56816	5.53631	4.75218	4.85718	4.71332	3.66799	3.6463	3.84018	2.24318	2.50439	2.69932	3.95095	3.9227	3.93834	5.5149	0.0665944	4.77423	0.0744201	3.71815	0.106231	2.48229	0.228872	3.93733	0.0141538	-0.740673	-1.23586	0.219175
Zj_G00711	4.14374	3.37793	3.28176	3.37227	3.65904	3.46498	3.50212	3.66749	3.64311	3.27618	3.30604	3.29969	3.15237	3.0951	3.2676	3.60114	0.472358	3.49876	0.146343	3.60424	0.0892724	3.29397	0.0157283	3.17169	0.0878579	-0.102384	-0.310272	-0.432549
Zj_G00712	2.87251	3.13547	2.98427	2.91622	2.86247	3.00313	2.92009	2.93813	2.88636	3.21169	3.25023	2.88102	2.62444	2.65259	2.6011	2.99742	0.131972	2.92727	0.0709779	2.91486	0.026279	3.11432	0.202954	2.62604	0.0257784	-0.0701435	0.199453	-0.28882
Zj_G00713	6.20372	6.06527	6.13672	5.48684	5.41787	5.39827	4.50114	4.61923	4.61439	2.46561	3.04473	3.44592	4.8609	4.79824	4.90848	6.13524	0.0692353	5.43433	0.0465184	4.57825	0.0668279	2.98542	0.492843	4.85588	0.0552906	-0.700909	-1.59283	0.277623
Zj_G00714	3.79613	3.48072	2.69932	3.7446	3.46387	3.35379	3.61132	3.40079	3.50782	3.05734	3.23027	3.19248	2.76117	2.94037	2.76301	3.32539	0.564662	3.52075	0.201522	3.50664	0.105267	3.16003	0.0909143	2.82152	0.102931	0.195366	-0.346612	-0.685123
Zj_G00715	2.28381	2.43482	1.87069	2.20693	2.5144	2.52066	2.84738	2.83056	2.86694	2.82446	2.59848	2.85237	2.93337	2.98544	3.00091	2.19644	0.292033	2.414	0.17935	2.84829	0.0182054	2.75844	0.139226	2.97324	0.0353823	0.217558	-0.0898562	0.124944
Zj_G00716	0.698997	0.9243	0.796433	0.560608	0.445126	0.422841	1.42858	1.50944	1.59318	1.02109	0.810428	0.883018	1.5362	1.29158	1.11285	0.806577	0.112994	0.476192	0.0739512	1.5104	0.0823031	0.904846	0.107016	1.31355	0.212528	-0.330385	-0.605552	-0.196853
Zj_G00717	0.650568	0.878495	0.86648	0.611489	1.04269	0.630452	1.45573	1.822	1.64652	1.30779	1.0375	0.894012	1.506	1.36998	1.29017	0.798514	0.128266	0.761542	0.243661	1.64142	0.183192	1.07977	0.210103	1.38872	0.109128	-0.0369722	-0.561646	-0.252698
Zj_G00718	0.193943	0.127966	0.753948	0	0	0	0	0	0	0	0	0	0	0	0	0.358619	0.343951	0	0	0	0	0	0	0	0	-0.358619	0	0
Zj_G00719	0.947692	1.34734	1.01187	0.128247	0.171669	0.0610103	0.195904	0.826039	0.44047	0.105321	0	0.139436	0.00588451	0.0412876	0.0539582	1.1023	0.214621	0.120309	0.0557549	0.487471	0.317686	0.0815856	0.072685	0.0337101	0.0249165	-0.981992	-0.405886	-0.453761
Zj_G00720	0.110269	0.353604	0	0.355444	0.0583439	0	0.0761553	0.0839517	0.73496	0.805774	0.402676	0.222301	0.27142	0.0476593	0	0.154624	0.180927	0.137929	0.190618	0.298356	0.37813	0.476917	0.298737	0.10636	0.144919	-0.0166949	0.178562	-0.191996
Zj_G00721	0.10481	0	0	0.400017	0.108139	0.275038	0	0.0774799	0	0.607275	0.268412	0.278618	0.0584252	0	0.101823	0.0349367	0.0605122	0.261065	0.14644	0.0258266	0.044733	0.384768	0.192764	0.0534159	0.0510958	0.226128	0.358942	0.0275893
Zj_G00722	1.88109	2.40982	2.92596	0.352205	0.657524	0.540253	0.85663	1.26849	0.854497	0	0.135059	0	0.253176	0.205694	0.0988617	2.40562	0.522449	0.516661	0.154021	0.993205	0.238406	0.0450198	0.0779765	0.18591	0.0790365	-1.88896	-0.948186	-0.807295
Zj_G00723	0.596417	0.51233	1.11807	0	0.327597	0.127144	0	0.580717	0	0	0	0	0	0.198551	0.564652	0.742273	0.328157	0.15158	0.16516	0.193572	0.335277	0	0	0.254401	0.286439	-0.590693	-0.193572	0.0608286
Zj_G00724	4.57031	4.58753	5.01355	4.29162	4.60476	4.47101	3.97041	4.05133	3.8266	1.53169	1.46284	1.65082	3.35214	3.4244	3.9835	4.7238	0.251083	4.4558	0.157122	3.94945	0.113822	1.54845	0.095101	3.58668	0.345551	-0.268002	-2.401	-0.362769
Zj_G00725	0.559592	0.30998	0.923068	0.460251	0.445952	0.568276	0.549061	0.571775	0.554361	0.59784	0.650687	0.566555	0.313711	0.301712	0.548185	0.597547	0.308301	0.491493	0.0668794	0.558399	0.0118833	0.605027	0.0425237	0.387869	0.138967	-0.106054	0.0466285	-0.170529
Zj_G00726	1.12279	1.59391	2.88215	0.247144	0.588248	0.525821	1.25303	1.07762	0.814246	0.906689	0.743678	0.650226	0.614802	0.572654	0.73496	1.86629	0.910755	0.453738	0.181618	1.0483	0.220857	0.766864	0.129794	0.640805	0.0842192	-1.41255	-0.281434	-0.407493
Zj_G00727	0.473342	0.509205	0.563875	0.0923026	0.467372	0.468331	0	0.635612	0.446912	0.649211	0.206726	0.472775	0.0407895	0.473643	0.24478	0.515474	0.0455912	0.342669	0.216824	0.360842	0.32643	0.442904	0.22275	0.253071	0.216546	-0.172805	0.0820624	-0.10777
Zj_G00728	1.43929	1.02914	0.866243	1.69653	1.29611	1.03272	1.19395	1.38306	1.0236	1.05795	1.06547	1.06009	0.971919	1.01086	0.693404	1.11156	0.295279	1.34179	0.334251	1.2002	0.179814	1.06117	0.00387791	0.892061	0.173141	0.230229	-0.139035	-0.308141
Zj_G00729	3.11306	3.40254	3.11148	3.19757	3.56917	3.74395	3.19191	3.08307	2.38848	3.38364	3.7199	3.23524	3.9351	3.63008	3.73363	3.20903	0.167591	3.50356	0.279034	2.88782	0.435854	3.44626	0.248324	3.76627	0.155111	0.294533	0.558442	0.87845
Zj_G00730	4.25447	4.93162	4.49804	5.16375	5.73823	5.78045	6.28974	6.84091	6.36738	7.7378	7.69265	7.24444	6.97133	7.03376	7.06276	4.56138	0.342993	5.56081	0.34451	6.49934	0.298343	7.5583	0.272745	7.02262	0.0467242	0.999437	1.05895	0.523278
Zj_G00731	4.26362	4.51232	4.22741	4.44647	4.27974	4.48236	4.28484	4.24031	4.15344	4.72933	4.70782	4.4483	4.45256	4.41808	4.59327	4.33445	0.155105	4.40285	0.108121	4.2262	0.0668262	4.62848	0.156412	4.48797	0.0928107	0.0684042	0.402287	0.261775
Zj_G00732	5.15485	5.24752	5.52383	5.0426	5.37153	5.41787	4.94955	4.96211	5.05199	5.05775	5.03132	4.95728	4.8923	4.85187	4.84095	5.30873	0.191954	5.27733	0.204602	4.98788	0.0558705	5.01545	0.0520795	4.86171	0.0270511	-0.0313994	0.0275688	-0.126179
Zj_G00733	0	0	0	0.470899	0	0	0	0.0362147	0	0	0	0	0	0	0	0	0	0.156966	0.271874	0.0120716	0.0209086	0	0	0	0	0.156966	-0.0120716	-0.0120716
Zj_G00734	0	0	0	0	0	0	0.265839	0	0	0	0	0	0	0	0	0	0	0	0	0.0886131	0.153482	0	0	0	0	0	-0.0886131	-0.0886131
Zj_G00735	2.1071	2.02306	1.79898	2.26654	1.67416	1.51107	2.24301	2.14092	2.10229	2.08629	2.21114	2.35431	2.06643	1.90188	2.0026	1.97638	0.159274	1.81726	0.397544	2.16207	0.0727054	2.21725	0.134114	1.9903	0.0829606	-0.159123	0.055179	-0.171768
Zj_G00736	2.80505	3.68467	3.79323	3.4124	3.69415	4.03699	3.56865	3.68261	3.75408	4.53364	4.20084	4.14342	3.70674	3.69054	4.11316	3.42765	0.541911	3.71452	0.312794	3.66845	0.0935217	4.29263	0.210681	3.83682	0.23946	0.286868	0.624188	0.168369
Zj_G00737	3.84274	4.15125	3.55096	4.61145	3.9837	4.48991	3.54626	3.47645	3.81719	5.21327	4.63349	4.62946	4.09615	4.38074	4.7003	3.84831	0.300183	4.36169	0.332942	3.6133	0.17999	4.82541	0.335903	4.3924	0.302241	0.513371	1.21211	0.779099
Zj_G00738	0	0	0	0	0	0	0.75381	0.459964	0.857782	0.215557	1.26135	0.604718	0.476865	0.226772	0.278914	0	0	0	0	0.690518	0.206323	0.693876	0.528568	0.327517	0.131941	0	0.00335733	-0.363001
Zj_G00739	0.263249	0.391923	0.154991	0.710808	0.46041	0.543249	0.210104	0.154489	0.360398	0.64638	0.48751	0.382116	0.209364	0.152025	0.10498	0.270054	0.118612	0.571489	0.127565	0.241664	0.10652	0.505335	0.133031	0.155456	0.0522765	0.301435	0.263672	-0.0862074
Zj_G00740	2.67056	2.9051	3.04148	2.56901	2.54127	2.19572	2.59639	2.66982	2.91397	2.19316	2.59287	2.6411	2.84687	3.17592	3.14444	2.87238	0.187613	2.43533	0.207974	2.72672	0.166263	2.47571	0.245883	3.05574	0.181573	-0.437045	-0.251016	0.329021
Zj_G00741	0.579311	1.18822	2.83928	0.639607	0.756072	1.0876	0.237704	0.0651727	0	0.116704	0.240022	0.347665	0.415837	0.257899	0.219527	1.5356	1.16935	0.82776	0.232441	0.100959	0.122826	0.234797	0.115569	0.297754	0.104047	-0.707842	0.133838	0.196795
Zj_G00742	0	0	0	0	0	0.145951	0.368887	0	0	0	0.435076	0	0.545045	0	0	0	0	0.0486503	0.0842648	0.122962	0.212977	0.145025	0.251191	0.181682	0.314682	0.0486503	0.0220627	0.0587191
Zj_G00743	0.595164	2.11674	2.4886	0.745476	0.892397	1.52638	0.825369	0.766409	0.688583	0.838878	1.42227	0.91333	0.265732	0.496899	0.512184	1.7335	1.00321	1.05475	0.414995	0.76012	0.0686095	1.05816	0.317519	0.424939	0.138088	-0.678751	0.298039	-0.335182
Zj_G00744	0.163851	0.180618	0.167706	0.288907	1.50822	0.727117	0.445952	0.398031	0.24362	0.312514	0.250036	0.416291	0.721555	0.577205	0.299155	0.170725	0.00878187	0.841415	0.617641	0.362534	0.105733	0.32628	0.0839782	0.532638	0.214698	0.67069	-0.0362539	0.170104
Zj_G00745	0	0	0.316806	0.0722183	0	0	0	0	0	0	0.161213	0	0.0871259	0.0781716	0.0632316	0.105602	0.182908	0.0240728	0.0416953	0	0	0.0537378	0.0930766	0.0761764	0.0120714	-0.0815292	0.0537378	0.0761764
Zj_G00746	0	0	0	0	0	0	0	0	0.199992	0	0	0	0	0	0	0	0	0	0	0.0666642	0.115466	0	0	0	0	0	-0.0666642	-0.0666642
Zj_G00747	0	0.835301	0.712832	0.258843	0	0.446912	0.141653	0.897769	0.976849	0.799821	0.636861	0.403545	0	0.502299	0.388044	0.516044	0.451083	0.235252	0.224388	0.67209	0.461071	0.613409	0.199176	0.296781	0.263292	-0.280793	-0.0586813	-0.375309
Zj_G00748	0	0.191349	0	0	0.575775	0	0	0.258235	0	0	0	0.427003	0	0	0	0.0637831	0.110476	0.191925	0.332424	0.0860782	0.149092	0.142334	0.24653	0	0	0.128142	0.0562561	-0.0860782
Zj_G00749	1.42781	1.03813	0.877287	0.750375	0.759085	0.44984	1.61906	1.8741	1.82392	0.725403	0.691703	0.680028	1.23569	1.30113	0.879416	1.11441	0.283079	0.6531	0.176082	1.77236	0.135113	0.699044	0.0235617	1.13874	0.226956	-0.46131	-1.07332	-0.633617
Zj_G00750	0	0.259383	0.231498	0.253739	0	0	0	0	0	0	0	0	0	0	0	0.163627	0.142389	0.0845797	0.146496	0	0	0	0	0	0	-0.0790472	0	0
Zj_G00751	0.617466	0.267667	0.508052	0.0654061	0.0863378	0.0614092	0.241599	0.748201	0.106305	0.638634	0.146636	0.360295	0.0992062	0.098438	0.0641994	0.464395	0.178939	0.071051	0.0133887	0.365368	0.338374	0.381855	0.246707	0.0872812	0.0199931	-0.393344	0.0164867	-0.278087
Zj_G00752	1.21005	1.10624	1.15386	0.785481	0.801133	0.764979	0.88912	1.01478	1.08564	1.45588	1.21162	1.18434	0.527559	1.10168	0.960285	1.15672	0.0519618	0.783864	0.0181311	0.996516	0.0995275	1.28395	0.149523	0.863176	0.299128	-0.372853	0.28743	-0.13334
Zj_G00753	1.68514	2.01758	2.0299	1.5274	1.4955	1.78424	2.14952	2.32837	2.08228	2.41431	2.22593	2.28381	1.89295	2.18861	2.29902	1.91087	0.195585	1.60238	0.158298	2.18672	0.127189	2.30802	0.0964906	2.12686	0.209962	-0.308493	0.121293	-0.0598646
Zj_G00754	3.28658	2.98041	2.95088	2.73264	3.19336	2.71018	3.48611	3.35269	3.37902	3.46165	3.11364	3.20154	3.14909	3.16163	3.0772	3.07262	0.185881	2.87873	0.272714	3.40594	0.0706618	3.25895	0.180967	3.12931	0.0455623	-0.1939	-0.146994	-0.276633
Zj_G00755	0	0	0	0	0	0	0.625359	0.170028	0	0	0.140815	0	0.075719	0	0	0	0	0	0	0.265129	0.323344	0.0469384	0.0812997	0.0252397	0.0437164	0	-0.218191	-0.239889
Zj_G00756	0	0.0594397	0.235635	0	0	0.0990327	0.0610103	0.0407895	0.13311	0.390268	0.398221	0.739693	0.048961	0.0957669	0.764668	0.0983584	0.122544	0.0330109	0.0571766	0.0783032	0.0485288	0.509394	0.199484	0.303132	0.400386	-0.0653475	0.431091	0.224829
Zj_G00757	3.90987	3.57726	3.20008	3.62927	3.60062	3.66024	3.95045	3.94632	4.01278	4.1463	4.23678	3.89464	3.90605	3.76231	3.53091	3.5624	0.355129	3.63004	0.0298155	3.96985	0.0372377	4.09258	0.177288	3.73309	0.189267	0.0676366	0.122724	-0.236762
Zj_G00758	0.873745	0.870011	0.676787	1.20767	0.869681	0.754373	0.776653	1.00647	1.0557	1.05013	0.966646	1.32475	0.928608	0.926882	0.968283	0.806848	0.112651	0.943906	0.235585	0.946276	0.148946	1.11384	0.187362	0.941258	0.0234203	0.137058	0.167567	-0.0050178
Zj_G00759	0.716197	1.19675	1.03638	1.11075	0	0.588044	0.483654	0.364912	0.423469	0.814912	0.764305	0.491178	0.226906	0.625359	0.289098	0.983108	0.244664	0.566265	0.555695	0.424011	0.0593731	0.690132	0.174147	0.380454	0.214361	-0.416844	0.26612	-0.0435573
Zj_G00760	3.11659	2.84937	2.9483	3.03934	2.98479	2.94557	3.40886	3.46211	3.66364	3.56792	3.60739	3.32067	3.35428	3.13874	2.97951	2.97142	0.135103	2.9899	0.0470942	3.51154	0.13439	3.49866	0.155404	3.15751	0.188088	0.0184805	-0.0128771	-0.354028
Zj_G00761	4.12127	4.51606	4.98892	3.58438	4.20888	4.0782	3.42581	3.61666	3.70645	3.8559	4.03454	3.88148	3.69635	3.9051	4.06751	4.54208	0.434413	3.95715	0.329377	3.58297	0.143319	3.92397	0.0966084	3.88965	0.186061	-0.584929	0.340999	0.306678
Zj_G00762	3.19775	3.21789	3.06903	3.29566	3.37998	3.19545	2.75623	2.54882	2.647	3.01027	2.95432	3.11148	3.19789	2.98306	2.97885	3.16156	0.0807583	3.29036	0.0923776	2.65068	0.103754	3.02536	0.0796601	3.05327	0.125268	0.128805	0.374671	0.402584
Zj_G00763	4.2114	4.13008	4.4119	3.59084	4.21099	4.05207	4.24505	4.16299	3.95755	3.68902	3.68633	3.71223	3.90362	3.55914	3.53645	4.25113	0.145049	3.9513	0.322122	4.12186	0.148095	3.69586	0.0142422	3.6664	0.205748	-0.299825	-0.426007	-0.455462
Zj_G00764	0.496899	0.32869	0.565421	0.151592	0.564781	0.485011	0.601272	0.376557	0.197452	0.150768	0.388794	0.231599	0.336571	0.165145	0.213546	0.46367	0.121814	0.400461	0.219186	0.39176	0.202339	0.257054	0.121038	0.238421	0.088379	-0.063209	-0.134706	-0.153339
Zj_G00765	0.206821	0	0.361668	0.208992	0.134309	0.0507108	0.0532924	0.03263	0	0.903937	0.370289	0.218497	0	0.0866527	0.128883	0.189496	0.181455	0.131337	0.0791824	0.0286408	0.0268692	0.497574	0.360012	0.0718451	0.0657049	-0.058159	0.468933	0.0432044
Zj_G00766	9.56819	9.39581	9.42963	9.31398	8.24503	8.89702	8.46174	9.02393	8.23501	3.25396	4.55054	4.74174	7.59966	7.01163	6.57363	9.46454	0.0913398	8.81868	0.538766	8.57356	0.406173	4.18208	0.809438	7.06164	0.514841	-0.645864	-4.39148	-1.51192
Zj_G00767	0.172386	0.184337	0.226301	0.350749	0	0.158	0.464756	0.368887	0.488138	0.323913	0.268962	0	0.310652	0.356527	0	0.194341	0.0283159	0.169583	0.175661	0.440594	0.0631904	0.197625	0.17334	0.222393	0.193959	-0.0247583	-0.242969	-0.218201
Zj_G00768	1.72377	1.76786	2.28709	1.33691	1.94401	1.83853	1.35407	1.39387	1.42219	1.44248	1.26942	1.31522	0.885443	1.19778	1.31143	1.92624	0.313281	1.70648	0.324375	1.39004	0.0342243	1.34237	0.089669	1.13155	0.220582	-0.219758	-0.0476687	-0.258492
Zj_G00769	0.353946	0.292111	0.52866	0.0909554	0.243372	0.392275	0.200606	0.288427	0.266481	0.3743	0.230424	0.294407	0.167009	0.0783195	0.0733737	0.391572	0.122681	0.242201	0.150663	0.251838	0.0457049	0.29971	0.0720845	0.106234	0.0526906	-0.149371	0.0478721	-0.145604
Zj_G00770	4.30067	4.2789	4.63424	4.0982	4.39111	4.2912	4.47557	4.63745	4.41962	4.58849	4.49712	4.40581	4.14928	4.28463	4.29663	4.40461	0.199171	4.26017	0.148898	4.51088	0.113129	4.49714	0.0913401	4.24351	0.0818286	-0.144438	-0.0137347	-0.267366
Zj_G00771	0	0.496687	0.235982	0	0.378772	0.162306	0.0213576	0.0551235	0	0	0.233008	0	0	0	0	0.244223	0.248446	0.18036	0.19003	0.0254937	0.0277935	0.0776692	0.134527	0	0	-0.0638634	0.0521756	-0.0254937
Zj_G00772	0	0.424381	0.334587	0.0250266	0.0598355	0.532883	0.123297	0.355444	0.0844595	0.263417	0.600787	0	0.00563782	0	0	0.252989	0.223648	0.205915	0.283697	0.187733	0.146534	0.288068	0.301151	0.00187927	0.003255	-0.0470745	0.100335	-0.185854
Zj_G00773	2.30763	2.45869	2.12842	2.15133	2.2338	2.01319	2.11217	2.22931	2.17727	2.47372	2.40641	2.3278	1.60278	1.87859	1.94847	2.29825	0.165336	2.13277	0.111469	2.17292	0.0586928	2.40264	0.073028	1.80995	0.182777	-0.165475	0.229726	-0.362972
Zj_G00774	0.417027	0.207493	0.180493	1.07616	0	0.129969	0.336227	0.543249	0.392939	0.134985	0.197128	0.322923	0.26449	0.159595	0.109843	0.268338	0.129475	0.402044	0.58741	0.424138	0.10698	0.218345	0.0957487	0.177976	0.0789448	0.133706	-0.205793	-0.246162
Zj_G00775	1.73817	2.0957	1.06222	1.46707	1.83988	2.31947	1.18866	1.34931	1.12328	0.998803	1.23412	1.36561	1.46922	1.36132	1.40366	1.63203	0.524853	1.87547	0.427312	1.22042	0.116315	1.19951	0.185835	1.4114	0.054366	0.243442	-0.0209066	0.190987
Zj_G00776	0.528991	0.575775	1.03882	0.4759	1.09349	1.14526	0.593627	0.689102	0.523858	1.19976	1.0349	1.1834	0.513806	0.253739	0.954749	0.714528	0.281817	0.904884	0.372411	0.602195	0.0829544	1.13935	0.0908291	0.574098	0.354373	0.190355	0.537158	-0.0280976
Zj_G00777	1.89772	1.62884	1.8418	1.31143	1.83218	1.79431	2.93666	3.09845	2.50794	2.78563	2.53157	2.07453	2.93256	2.59023	2.05712	1.78945	0.14188	1.64597	0.290337	2.84768	0.305143	2.46391	0.36035	2.52664	0.44117	-0.14348	-0.383772	-0.321047
Zj_G00778	0.254307	0.301238	0.183283	0.395988	0.288979	0.283336	0	0	0	0.312974	0.833392	0.614802	0	0	0.0367673	0.246276	0.0593859	0.322768	0.0634737	0	0	0.587056	0.261316	0.0122558	0.0212276	0.0764918	0.587056	0.0122558
Zj_G00779	4.35396	5.52042	5.78547	2.08441	5.56674	4.69424	3.34122	3.70955	3.74686	5.22529	4.69294	5.30538	3.95672	3.91388	5.18064	5.21995	0.761584	4.11513	1.81196	3.59921	0.224202	5.07454	0.332888	4.35041	0.719315	-1.10482	1.47532	0.751198
Zj_G00780	0	0	0.268661	0.0728517	0	0	0	0	0	0	0.106983	0	0.30404	0.702148	0.713807	0.0895536	0.155111	0.0242839	0.0420609	0	0	0.035661	0.0617666	0.573332	0.233286	-0.0652697	0.035661	0.573332
Zj_G00781	0.592701	0.319901	0.470899	0.648879	0.281822	0.0881379	0.521575	0.366048	0.581137	0.234193	0.257289	0.233986	0.773156	0.763717	0.245553	0.461167	0.13666	0.339613	0.284802	0.489586	0.111055	0.241822	0.0133945	0.594142	0.301924	-0.121554	-0.247764	0.104555
Zj_G00782	0	0	0	0	0.160508	0	0	0	0	0	0	0	0	0.210444	0.159107	0	0	0.0535028	0.0926696	0	0	0	0	0.123184	0.109725	0.0535028	0	0.123184
Zj_G00783	2.01102	1.15886	2.01008	1.33938	1.55384	1.79393	3.05904	3.12013	2.37273	3.05211	2.62547	1.94211	2.91847	2.41851	2.10963	1.72665	0.491727	1.56238	0.227397	2.85063	0.415002	2.5399	0.559929	2.4822	0.408167	-0.164271	-0.310735	-0.368429
Zj_G00784	4.17834	4.17417	4.00945	4.1711	4.07597	4.21844	3.87343	4.03336	4.14468	4.05729	4.25991	4.04906	3.71686	3.75206	3.7548	4.12065	0.0963288	4.15517	0.0725569	4.01716	0.13635	4.12209	0.119427	3.74124	0.0211596	0.0345198	0.10493	-0.275918
Zj_G00785	2.16349	1.14319	2.12143	1.61762	2.00973	0.588762	1.07256	1.25955	1.80992	2.21768	1.33748	2.13017	1.05894	1.41681	1.56523	1.80937	0.577313	1.40537	0.733874	1.38068	0.383312	1.89511	0.484899	1.34699	0.260268	-0.404	0.514433	-0.0336829
Zj_G00786	4.85923	4.04971	4.46819	4.61589	3.77587	3.92077	5.08538	5.58658	5.25344	5.37392	5.57119	4.73287	4.721	4.76574	4.72499	4.45904	0.404835	4.10418	0.449038	5.30847	0.255091	5.226	0.438302	4.73725	0.0247576	-0.354865	-0.0824704	-0.57122
Zj_G00787	0	0.0865113	0	0	0	0	0	0	0	0.378549	0.194772	0	0.108559	0	0	0.0288371	0.0499473	0	0	0	0	0.191107	0.189301	0.0361862	0.0626764	-0.0288371	0.191107	0.0361862
Zj_G00788	0.6731	0.541391	0.255232	0.677863	0.548327	0.439646	0.335569	0.076083	0.381842	1.00474	0.488277	0.483576	0.271338	0.27142	0.119827	0.489908	0.213639	0.555279	0.11926	0.264498	0.164804	0.658864	0.299545	0.220862	0.0874984	0.065371	0.394366	-0.0436363
Zj_G00789	3.39429	2.69804	2.87296	2.061	2.18365	1.91086	2.61085	2.87466	2.68203	1.84073	1.8069	1.94967	2.54169	2.64953	2.50776	2.98843	0.362199	2.05184	0.136624	2.72251	0.136482	1.86577	0.0746026	2.56633	0.0740244	-0.936596	-0.856747	-0.156188
Zj_G00790	5.5974	4.98892	5.8905	5.24491	5.43866	5.21519	4.44672	4.72524	4.40746	5.41357	5.1726	5.1406	4.68374	4.62317	5.30048	5.49227	0.45989	5.29959	0.121352	4.52648	0.173252	5.24226	0.149219	4.86913	0.374783	-0.192688	0.715779	0.342653
Zj_G00791	3.61223	3.90674	4.51793	2.94969	3.54938	3.92757	3.86448	3.99181	4.06218	3.81084	3.77679	3.76672	4.05998	3.95589	4.06141	4.0123	0.461984	3.47555	0.493099	3.97282	0.100204	3.78478	0.0231195	4.02576	0.0605137	-0.536753	-0.188041	0.0529344
Zj_G00792	0.335716	0	0.329983	0.133169	0.519313	0.715172	0.839594	0.034676	0.197217	0.83487	0.855338	0.630452	0.597638	0.30563	0	0.2219	0.192192	0.455885	0.296141	0.357162	0.425629	0.773554	0.124351	0.301089	0.298845	0.233985	0.416391	-0.0560727
Zj_G00793	0.0846092	0	0.122282	0.0487764	0.226906	0.144529	0.239437	0.341681	0.072781	0.449362	1.40146	0.201172	0.859027	0.23152	0.198895	0.0689638	0.0626245	0.140071	0.0891485	0.217966	0.13573	0.683999	0.633613	0.429814	0.372067	0.0711068	0.466033	0.211848
Zj_G00794	0.782459	1.37418	0.730643	0.563416	0.789637	0.914643	0.472907	0.489801	0.843175	1.25173	1.24603	1.2597	0.386482	0.73496	0.891652	0.962428	0.35753	0.755899	0.178027	0.601961	0.209068	1.25248	0.00686436	0.671031	0.258581	-0.20653	0.650523	0.0690703
Zj_G00795	1.05203	0.726133	1.30935	0.957431	1.19075	1.06831	1.96073	2.11452	2.11027	1.73761	1.74238	1.78084	1.98835	1.77054	1.70832	1.02917	0.292281	1.07216	0.116705	2.06184	0.0875908	1.75361	0.0237049	1.8224	0.14704	0.0429901	-0.308227	-0.239436
Zj_G00796	1.34718	1.08225	1.44451	1.31908	1.37124	1.48341	2.29797	2.55712	2.32291	2.10229	2.0094	2.13613	2.19906	2.01989	1.99158	1.29131	0.187477	1.39124	0.0839682	2.39267	0.142967	2.0826	0.0656168	2.07018	0.112509	0.0999292	-0.310063	-0.322491
Zj_G00797	1.19335	1.31435	1.69981	1.06332	1.38116	1.38723	1.52857	1.54706	1.06161	1.35892	1.40504	1.05989	1.08659	0.985136	0.769426	1.4025	0.264485	1.27724	0.18528	1.37908	0.275093	1.27462	0.187381	0.947051	0.161977	-0.125262	-0.104463	-0.432029
Zj_G00798	0.484377	0.224523	0.743277	0.232644	0.353014	0.361237	0.239278	0.16809	0.279325	0.474172	0.362021	0.154384	0.17012	0.171943	0.422706	0.484059	0.259377	0.315632	0.0719869	0.228898	0.0563391	0.330192	0.162253	0.254923	0.145307	-0.168427	0.101294	0.0260254
Zj_G00799	3.84466	3.98299	3.77835	3.55826	3.81859	3.82633	2.98325	2.93389	2.82525	3.35428	3.18394	3.04954	3.1073	2.9429	2.78218	3.86866	0.104411	3.73439	0.152587	2.91413	0.0808325	3.19592	0.152719	2.94413	0.162563	-0.13427	0.281789	0.0299968
Zj_G00800	1.40571	1.76701	2.10927	1.12435	1.51963	1.39208	1.27143	1.08858	1.04207	1.68365	1.44809	1.23796	1.18434	0.969671	1.0302	1.76066	0.351823	1.34535	0.201739	1.13403	0.121245	1.45657	0.222965	1.0614	0.110685	-0.415308	0.322538	-0.072625
Zj_G00801	0	0	0	0	0	0	0	0	0.3499	0	0	0	0	0	0	0	0	0	0	0.116633	0.202015	0	0	0	0	0	-0.116633	-0.116633
Zj_G00802	0	0	0.230366	0	0.116463	0	0	0.219011	0.221508	0	0	0	0.0308435	0	0	0.0767887	0.133002	0.0388208	0.0672397	0.14684	0.127173	0	0	0.0102812	0.0178075	-0.0379679	-0.14684	-0.136559
Zj_G00803	3.15505	3.02046	3.79408	2.64193	2.84281	2.85851	2.99918	2.71125	3.10926	2.96236	3.189	2.68896	2.4993	2.54719	2.53549	3.3232	0.413312	2.78108	0.120763	2.9399	0.205524	2.94677	0.250387	2.52733	0.0249673	-0.542114	0.0068744	-0.412571
Zj_G00804	1.98487	2.20104	2.21228	1.85941	1.80909	2.00295	1.88435	1.69017	2.05823	1.95038	1.791	1.68456	1.88816	2.28733	1.99033	2.13273	0.128176	1.89048	0.100595	1.87758	0.184125	1.80865	0.133787	2.05527	0.207357	-0.242248	-0.0689347	0.177691
Zj_G00805	1.57209	1.56872	0.989724	1.8982	1.4675	1.84557	1.81861	1.84451	2.12198	1.98135	2.32711	2.11981	1.75024	1.87232	1.83395	1.37684	0.335259	1.73709	0.234952	1.92837	0.168173	2.14276	0.174017	1.81884	0.0624267	0.360248	0.214386	-0.109532
Zj_G00806	0.982382	0.715687	1.49448	0.972471	1.13504	0.874479	1.00169	1.86004	1.3914	2.48995	1.61445	2.65356	0.977081	1.41719	1.76763	1.06418	0.395789	0.993997	0.131609	1.41771	0.429783	2.25265	0.558718	1.3873	0.39612	-0.0701864	0.834945	-0.0304091
Zj_G00807	2.18417	2.05656	2.39469	2.014	1.72159	2.19836	2.82877	3.01808	3.00362	2.9593	2.80226	2.76322	2.50326	2.87251	2.93146	2.21181	0.170752	1.97798	0.240418	2.95016	0.105374	2.84159	0.103788	2.76908	0.232084	-0.233824	-0.108561	-0.181076
Zj_G00808	2.34804	4.17814	4.60921	0	2.40361	2.64038	0.726287	0.772309	0.98131	0.30026	0.603558	0.912059	0.985945	0.936213	2.00003	3.7118	1.20055	1.68133	1.46088	0.826635	0.135914	0.605292	0.305903	1.30739	0.600352	-2.03046	-0.221343	0.48076
Zj_G00809	0.157946	0.313385	0	0.425496	0.271854	0.241511	0.164003	0	0.0873006	0.333475	0.0886798	0.36015	0	0.0113294	0	0.15711	0.156694	0.312954	0.0986383	0.083768	0.0820588	0.260768	0.149629	0.00377648	0.00654105	0.155843	0.177	-0.0799915
Zj_G00810	9.02393	9.49801	9.44354	4.64986	8.49284	7.7797	8.5937	8.37429	8.78513	1.68684	3.09418	5.41787	8.13757	7.93082	9.56819	9.32183	0.25942	6.97413	2.04422	8.58437	0.205578	3.39963	1.88418	8.54553	0.891665	-2.3477	-5.18474	-0.0388468
Zj_G00811	0.921365	0.271174	0.161009	0.717478	0.149398	0.277919	0.842638	0.15164	0.180618	0.0687791	0.27142	0.376675	0.394	0.0813439	0.306689	0.451183	0.410898	0.381598	0.297894	0.391632	0.390851	0.238958	0.156494	0.260678	0.161327	-0.0695843	-0.152674	-0.130955
Zj_G00812	0.752622	1.09899	1.21208	0.589264	0.689364	0.951239	0.977081	0.709079	1.09046	0.998294	1.29258	1.15856	1.21018	0.815078	1.28364	1.02123	0.239395	0.743289	0.186916	0.925541	0.195845	1.14981	0.147337	1.10296	0.252008	-0.27794	0.224268	0.177424
Zj_G00813	5.7941	5.33646	5.37255	5.69629	5.36727	5.28542	5.82148	5.88491	5.94426	5.86839	5.72988	5.77987	5.8844	5.88363	5.90331	5.50104	0.254439	5.44966	0.21747	5.88355	0.0613981	5.79271	0.0701404	5.89045	0.0111445	-0.0513789	-0.0908368	0.00689856
Zj_G00814	0.195347	0	0	0	0.105221	0.261058	0.0809174	0.254224	0.357494	0.374712	0.456306	0.302549	0.0813439	0.230687	0.260076	0.0651156	0.112784	0.122093	0.131344	0.230879	0.139758	0.377856	0.0769269	0.190702	0.0958405	0.0569773	0.146977	-0.0401761
Zj_G00815	0.811507	1.82181	0.6731	1.83282	1.20525	1.67754	0.981548	1.26149	1.61295	4.16189	3.08523	3.79205	1.64274	1.791	2.8172	1.10214	0.627081	1.57187	0.326861	1.28533	0.316375	3.67973	0.547047	2.08365	0.639588	0.469731	2.3944	0.798319
Zj_G00816	1.00411	0.435076	0.208764	2.66936	1.41372	1.3261	0.885285	0.86635	0.89535	3.51727	3.13617	2.71159	1.35858	1.09015	1.61117	0.549317	0.409796	1.80306	0.751513	0.882329	0.0147243	3.12168	0.403036	1.3533	0.260552	1.25374	2.23935	0.470973
Zj_G00817	0.314487	0.717095	1.24535	0.37459	0.389842	0.738997	0.367448	0.289717	0.297044	1.58326	0.686293	0.585484	0.381842	0.458232	1.07585	0.758978	0.466843	0.501143	0.206129	0.31807	0.0429193	0.951679	0.549282	0.638641	0.380555	-0.257835	0.633609	0.320571
Zj_G00818	5.51411	5.08452	6.45909	6.00275	6.15541	6.00275	6.87015	6.36574	6.10352	5.34796	5.28391	5.64004	7.44094	6.70681	6.91286	5.68591	0.703205	6.05364	0.0881404	6.44647	0.389638	5.42397	0.189842	7.0202	0.378653	0.36773	-1.0225	0.573733
Zj_G00819	0.29934	0.75791	0.725803	0.400267	0.935302	0.863817	0.50435	0.705592	0.680888	0.56924	0.308629	0.589477	0.41665	0.333239	0.236323	0.594351	0.255991	0.733128	0.290474	0.630277	0.109753	0.489115	0.156633	0.328737	0.0902479	0.138777	-0.141161	-0.301539
Zj_G00820	0.328847	1.35133	1.64468	1.23887	0.456306	0.247744	0.800514	0.734313	1.36337	2.32543	1.30217	1.91316	0.220224	1.24162	1.47286	1.10829	0.690766	0.647639	0.522529	0.966065	0.345664	1.84692	0.514836	0.978234	0.66656	-0.460649	0.880852	0.0121683
Zj_G00821	4.24527	2.39427	2.4571	4.67874	3.36906	3.53132	4.45337	3.73923	3.93696	3.84001	4.16227	3.1952	3.35528	3.047	3.76643	3.03221	1.05101	3.8597	0.713928	4.04319	0.368729	3.73249	0.492421	3.38957	0.36094	0.82749	-0.310694	-0.653615
Zj_G00822	1.87761	2.46544	2.88429	1.90188	2.1128	2.08822	1.68635	2.15636	2.01989	2.15176	2.29856	1.71702	1.67778	1.87452	2.19222	2.40911	0.505699	2.0343	0.115337	1.9542	0.241793	2.05578	0.302417	1.91484	0.259579	-0.374816	0.101577	-0.0393649
Zj_G00823	2.00478	1.85156	1.91058	1.50154	1.03864	1.11838	1.19484	1.38636	1.74393	1.95783	1.677	1.59077	0.615994	1.11125	1.1011	1.92231	0.0772813	1.21952	0.247471	1.44171	0.278701	1.74187	0.191937	0.94278	0.28305	-0.702788	0.300157	-0.49893
Zj_G00824	0	0	0	0.337436	0	0	0.0582389	0	0	0	0	0.326469	0	0	0	0	0	0.112479	0.194819	0.019413	0.0336243	0.108823	0.188487	0	0	0.112479	0.0894099	-0.019413
Zj_G00825	0.3559	0	0	0	0.304442	0	0	0	0	0	0	0	0	0	0	0.118633	0.205479	0.101481	0.175769	0	0	0	0	0	0	-0.0171528	0	0
Zj_G00826	0.891652	0.562919	1.36172	0.469445	1.09403	1.30329	0.284451	0.126727	0.158323	0.225992	0.19515	0.412735	0.341136	0.314762	0.515445	0.938763	0.401477	0.955588	0.433818	0.189834	0.0834502	0.277959	0.117734	0.390448	0.109051	0.016825	0.0881253	0.200614
Zj_G00827	3.86525	0.229786	0.154657	0.938454	0.36762	0.0810369	3.19231	3.0202	2.69483	1.45262	2.80364	1.89039	3.48736	3.01304	4.04667	1.41656	2.12096	0.46237	0.436491	2.96911	0.252642	2.04888	0.689316	3.51569	0.517398	-0.954194	-0.92023	0.546575
Zj_G00828	2.62547	0.444603	0.486614	1.46068	0.329232	0.40292	1.10408	0.651027	0.527335	0.613473	0.904774	0.720657	0.863354	0.600103	1.7985	1.18556	1.24718	0.730945	0.633044	0.760815	0.303644	0.746301	0.147334	1.08732	0.629811	-0.454619	-0.0145135	0.326505
Zj_G00829	1.45797	1.08889	1.75201	0.0805326	0.788431	0.380692	0.976849	0.908886	1.51346	0.159152	0.580919	0.966745	0.862366	0.930065	1.1403	1.43296	0.332266	0.416552	0.355309	1.13307	0.331181	0.568939	0.40393	0.977578	0.144932	-1.01641	-0.564127	-0.155488
Zj_G00830	1.64551	1.78181	2.6011	1.0618	1.66505	1.52356	1.31894	1.74462	1.54843	1.61832	1.50563	1.23554	0.913698	0.767194	1.15334	2.00948	0.516879	1.4168	0.315474	1.53733	0.213054	1.45316	0.19671	0.944742	0.194934	-0.592672	-0.0841685	-0.592588
Zj_G00831	4.12183	2.633	1.82145	4.14485	2.40181	2.64272	3.65668	3.85139	3.91031	3.20154	3.37592	3.31374	3.62266	3.64568	3.28821	2.85876	1.16669	3.06313	0.944513	3.80613	0.132737	3.29707	0.0883761	3.51885	0.200069	0.204368	-0.509062	-0.287277
Zj_G00832	0.719852	0.837634	0.281701	0.890153	0.549697	0.258632	0.176182	0.0714097	0.386181	0.211318	0.432352	0.0636747	0.305213	0.107061	0.188084	0.613062	0.292948	0.56616	0.316082	0.211258	0.16029	0.235781	0.185552	0.200119	0.0996224	-0.0469018	0.0245238	-0.0111383
Zj_G00833	4.15903	3.8012	3.6105	3.98299	3.68976	3.48703	4.22379	4.07975	4.0239	3.83953	3.90652	3.6615	4.03626	4.18953	4.21014	3.85691	0.278475	3.71993	0.249348	4.10915	0.103139	3.80252	0.126635	4.14531	0.0950016	-0.136979	-0.30663	0.0361614
Zj_G00834	0.168219	0.312806	0.221234	0.116807	0.293663	0.299081	0.116463	0.191244	0.74315	0.648469	0.462868	0.538401	0.559035	0.258433	0	0.234086	0.073145	0.236517	0.103708	0.350285	0.342279	0.549913	0.0933346	0.272489	0.279782	0.00243093	0.199627	-0.0777961
Zj_G00835	0.712486	1.70897	1.92857	0.260076	0.579962	1.20728	0.278818	0.264385	0.519247	0.128328	0.210872	0	0.0840335	0.0565075	0.397266	1.45001	0.648084	0.682441	0.481847	0.35415	0.14316	0.113067	0.106261	0.179269	0.189292	-0.767569	-0.241083	-0.174881
Zj_G00836	0.401048	0.729945	0.770773	0.574087	0.716672	0.598481	0.545476	0.608082	0.750997	0.64954	0.610444	0.521066	0.473022	0.508652	0.450468	0.633922	0.202705	0.629747	0.0762609	0.634852	0.105344	0.593683	0.0658568	0.477381	0.0293356	-0.0041749	-0.0411685	-0.157471
Zj_G00837	1.9558	1.57557	1.209	2.11199	1.31926	1.73039	1.65135	1.71014	1.89905	1.9045	2.02106	1.6894	1.93001	1.94967	1.98013	1.58012	0.373418	1.72055	0.396455	1.75351	0.129426	1.87165	0.168254	1.95327	0.0252554	0.140423	0.118141	0.199755
Zj_G00838	0.382116	0.650687	0.772911	0.878621	0.740697	1.41336	0.620722	0.42838	0.824806	0.56455	0.82549	0.64561	0.365507	0.338908	0.372783	0.601905	0.199913	1.01089	0.355306	0.624636	0.198242	0.67855	0.133553	0.359066	0.0178322	0.40899	0.053914	-0.26557
Zj_G00839	0	0	0	0	0.146326	0	0	0	0	0	0.346795	0.163306	0	0	0	0	0	0.0487754	0.0844815	0	0	0.170034	0.173496	0	0	0.0487754	0.170034	0
Zj_G00840	2.68055	1.48593	1.61406	2.04594	2.90828	1.96983	3.1809	2.24301	1.77904	0.0333863	0.812826	0.667858	2.00714	1.32328	1.22126	1.92684	0.655865	2.30801	0.521234	2.40098	0.714157	0.50469	0.414547	1.51722	0.427332	0.381171	-1.89629	-0.883757
Zj_G00841	0.923338	1.08306	0.920391	0.906348	1.2168	1.08938	0.494296	0.826757	0.650294	1.47408	1.10952	1.21745	1.0253	0.832168	0.923338	0.975595	0.0930756	1.07084	0.156053	0.657115	0.166335	1.26702	0.187269	0.926935	0.0966155	0.0952479	0.609904	0.269819
Zj_G00842	4.46035	5.32572	4.01512	3.95713	7.58501	4.40168	5.3302	5.6264	5.37917	4.90982	5.0901	4.94558	4.74964	4.45054	4.99722	4.6004	0.666431	5.31461	1.97875	5.44526	0.158775	4.98183	0.0954543	4.73247	0.273746	0.714213	-0.463424	-0.71279
Zj_G00843	0	0	0	0	0	0	0.519247	0.686046	0	0	0.141042	0	0	0	0	0	0	0	0	0.401764	0.357794	0.0470139	0.0814304	0	0	0	-0.354751	-0.401764
Zj_G00844	0	0	0	0	0	0	0.55541	0.829776	0.23381	0	0	0	0.361237	0	0	0	0	0	0	0.539665	0.298295	0	0	0.120412	0.20856	0	-0.539665	-0.419253
Zj_G00845	1.45633	1.52275	1.28598	1.37906	1.38842	1.31435	0.995079	1.18074	1.22511	1.5339	1.36784	1.42386	1.04404	1.23488	1.24736	1.42168	0.122124	1.36061	0.0403362	1.13364	0.122035	1.44187	0.0844867	1.17543	0.113954	-0.0610766	0.308221	0.0417811
Zj_G00846	4.66085	4.22416	4.05351	4.86957	4.16685	4.26605	3.63768	3.54753	3.528	4.10566	3.88936	3.9929	3.46844	3.53717	3.78351	4.31284	0.313229	4.43416	0.380329	3.57107	0.0585089	3.99598	0.108184	3.59637	0.165668	0.121318	0.424907	0.0253043
Zj_G00847	4.39034	4.4104	4.43258	4.36954	4.49123	4.16648	5.12293	5.07433	5.03293	4.0016	4.16965	4.11861	4.8515	5.06881	5.05963	4.41111	0.0211261	4.34242	0.164066	5.07673	0.0450444	4.09662	0.086157	4.99331	0.122897	-0.0686878	-0.980113	-0.0834161
Zj_G00848	0	0	0	0.0475715	0	0.0555763	0.335276	0.654069	0.295254	0.168444	0.0891404	0.337269	0.113255	0.25052	0.136946	0	0	0.0343826	0.030044	0.4282	0.196629	0.198284	0.126727	0.166907	0.0733734	0.0343826	-0.229915	-0.261293
Zj_G00849	3.11744	3.12112	3.19775	2.72178	3.65751	3.41394	3.59547	3.4836	3.27965	1.91849	2.6498	1.88871	2.77546	2.70004	2.36205	3.14544	0.0453415	3.26441	0.485453	3.45291	0.160132	2.15233	0.431075	2.61251	0.220163	0.118973	-1.30058	-0.840396
Zj_G00850	0.810302	0.228522	0.678646	1.20116	0.256947	0.620251	0.396754	0.380519	0.56128	0.311101	0.358464	0.65238	0.00443318	0.105321	0.0469003	0.57249	0.305072	0.692786	0.476267	0.446184	0.100006	0.440648	0.184888	0.0522181	0.0506537	0.120296	-0.00553625	-0.393966
Zj_G00851	2.89119	2.92989	3.2906	2.69872	2.77523	2.96802	3.30453	3.44592	3.32188	2.73693	3.1725	2.81953	3.06388	2.80439	3.00526	3.03723	0.220278	2.81399	0.138772	3.35744	0.0771143	2.90965	0.231349	2.95785	0.136087	-0.223234	-0.44779	-0.399599
Zj_G00852	2.15797	3.09185	2.91622	2.35276	2.51609	2.79664	3.22918	3.42294	3.37038	3.39763	3.52188	3.10478	3.11672	3.17213	3.25607	2.72201	0.496308	2.55516	0.224508	3.34083	0.100206	3.34143	0.214158	3.18164	0.0701632	-0.166849	0.00059549	-0.159192
Zj_G00853	0.481589	0.637073	0	0	0.605582	0.31492	0.774584	0.623938	0.160967	0.255914	0.201172	0.0654061	0	0	0	0.372887	0.332156	0.306834	0.302872	0.51983	0.319782	0.174164	0.0980836	0	0	-0.0660533	-0.345666	-0.51983
Zj_G00854	4.98197	5.01222	5.28768	4.68732	5.08322	5.1828	5.2237	5.21327	5.20886	5.87962	5.84625	5.40629	5.07381	5.03329	5.09457	5.09396	0.168449	4.98445	0.262092	5.21528	0.00761931	5.71072	0.264172	5.06722	0.0311651	-0.10951	0.495441	-0.148053
Zj_G00855	4.26886	3.65668	3.91487	4.31644	3.43648	3.81151	3.89998	3.9837	4.0271	4.34718	4.12539	4.17517	3.6758	3.821	3.93905	3.9468	0.307338	3.85481	0.44158	3.97026	0.0646207	4.21592	0.116371	3.81195	0.131858	-0.0919944	0.245658	-0.158312
Zj_G00856	0.244338	0.178659	0.21306	0.618941	0.252979	0.330041	0.20074	0.107758	0.140446	0	0.0517005	0.154489	0.182238	0.135514	0.177037	0.212019	0.0328518	0.400654	0.192929	0.149648	0.0471689	0.0687299	0.0786399	0.16493	0.0256068	0.188635	-0.0809181	0.0152815
Zj_G00857	4.20017	5.25291	6.37691	4.29505	5.44581	5.77528	6.87568	6.83494	6.77225	5.9914	6.14924	5.89127	7.15687	6.96974	7.26833	5.27666	1.08856	5.17205	0.77716	6.82762	0.0521047	6.01064	0.130059	7.13165	0.150883	-0.104617	-0.816987	0.304024
Zj_G00858	0	0.361557	0	0	0.158132	0.181845	0	0.0403568	0	0.218334	0.208172	0.185797	0.439744	0.332615	0.508861	0.120519	0.208745	0.113326	0.0988565	0.0134523	0.0233	0.204101	0.016646	0.427074	0.0888037	-0.00719327	0.190649	0.413621
Zj_G00859	4.51113	5.85098	4.42351	5.83657	5.70619	6.41162	3.97879	3.87856	3.33514	4.44758	4.49338	4.77645	5.20096	5.02994	5.04896	4.92854	0.800058	5.98479	0.375349	3.73083	0.346321	4.57247	0.17813	5.09329	0.0937328	1.05626	0.841636	1.36246
Zj_G00860	5.07024	5.88667	4.88919	6.23518	6.03813	6.42819	4.32132	4.19228	4.09991	4.80995	4.89083	5.24157	5.48178	5.30735	5.3096	5.28203	0.531397	6.23384	0.195035	4.2045	0.111213	4.98078	0.22944	5.36624	0.100065	0.951802	0.776281	1.16174
Zj_G00861	3.20566	2.07828	2.06984	1.78802	2.15516	2.7391	2.1052	2.07507	2.15662	0.662838	1.03515	1.08125	1.7159	1.91502	1.78424	2.45126	0.65334	2.22743	0.479641	2.1123	0.0412393	0.926413	0.229424	1.80505	0.101179	-0.223834	-1.18588	-0.307243
Zj_G00862	1.48355	0.6606	0.670641	2.09859	1.71096	1.97953	2.27896	2.34498	1.94925	4.25762	4.22485	4.26829	4.58028	4.46239	4.43839	0.938262	0.472256	1.92969	0.198564	2.19106	0.212005	4.25025	0.0226371	4.49369	0.0759459	0.991431	2.05919	2.30262
Zj_G00863	3.56629	4.19988	3.64311	4.07449	4.36445	4.76691	3.66336	3.29214	3.26967	4.27746	4.16329	4.22797	3.89636	3.92777	4.12966	3.80309	0.345768	4.40195	0.347728	3.40839	0.221094	4.22291	0.0572538	3.98459	0.126608	0.598855	0.814519	0.576204
Zj_G00864	0.0839841	0.369548	0.456365	0.115148	0.272609	0.302443	0	0.143495	0.11633	0.836916	0.401139	0.686046	0.235001	0.744994	0.965707	0.303299	0.194829	0.230067	0.100634	0.0866082	0.0762247	0.641367	0.221297	0.648567	0.374775	-0.0732322	0.554759	0.561959
Zj_G00865	1.27767	1.46379	2.16845	0.937021	1.46321	1.49531	1.40847	1.87232	1.75232	1.44092	1.4613	1.21543	1.58574	1.5629	1.56168	1.63664	0.469871	1.29851	0.313473	1.6777	0.240761	1.37255	0.136449	1.57011	0.0135504	-0.338124	-0.305155	-0.107599
Zj_G00866	3.40315	3.77769	3.78399	3.35763	3.59547	3.60713	4.08435	4.10776	3.94607	3.62771	3.70445	3.36333	3.77059	3.94808	3.76046	3.65494	0.21808	3.52008	0.140804	4.04606	0.087381	3.56516	0.178952	3.82638	0.105521	-0.134866	-0.4809	-0.219683
Zj_G00867	3.31158	3.19843	2.79797	3.61844	3.43247	3.29262	3.54107	3.5137	3.805	4.29827	4.42507	4.42045	3.89326	3.9634	4.06435	3.10266	0.269867	3.44784	0.16345	3.61992	0.160864	4.38126	0.0719122	3.97367	0.0860028	0.345185	0.761341	0.353747
Zj_G00868	2.0489	0.770224	1.45784	0.90351	2.13177	1.29103	2.3447	1.9521	1.01688	0.208057	0.785184	0.998294	1.75376	1.49519	1.22158	1.42565	0.639946	1.4421	0.62791	1.77123	0.682135	0.663845	0.408853	1.49018	0.266126	0.016449	-1.10738	-0.281053
Zj_G00869	0.365076	0.369744	0.487821	0.156411	0.452184	0.0983712	0.246068	0.0644932	0.23088	0.10167	0.110551	0	0.206015	0.52787	0.221508	0.407547	0.0695584	0.235656	0.189752	0.18048	0.100734	0.0707403	0.0614236	0.318464	0.181516	-0.171891	-0.10974	0.137984
Zj_G00870	2.12501	2.06835	1.81812	1.61494	2.53479	2.03641	2.14132	1.73665	1.99092	2.42203	2.21689	1.98754	1.92936	1.73715	1.87612	2.00383	0.163303	2.06205	0.460462	1.9563	0.204547	2.20882	0.217354	1.84754	0.0992397	0.0582209	0.252525	-0.108752
Zj_G00871	6.06345	6.73316	6.14619	5.37112	6.67717	6.5319	6.28181	6.38146	6.35195	7.1421	7.10117	7.20379	7.17788	7.52459	7.59966	6.31426	0.365124	6.19339	0.715805	6.33841	0.0511838	7.14902	0.0516581	7.43404	0.224998	-0.120869	0.810609	1.09564
Zj_G00872	0.582229	1.09625	0.832601	3.08851	2.78019	3.34904	0.145216	0	0	0.638392	1.54329	2.19135	1.4215	2.67846	2.13266	0.837028	0.257041	3.07258	0.284757	0.0484053	0.0838404	1.45768	0.780012	2.07754	0.63029	2.23555	1.40927	2.02913
Zj_G00873	0	0.489801	0.21876	0.318926	0	0.133357	0.112134	0.177037	0.0923026	0.870176	0.128328	0.206129	0.0515617	0.160967	0.730268	0.236187	0.245365	0.150761	0.160174	0.127158	0.0443197	0.401544	0.407707	0.314266	0.364398	-0.0854261	0.274387	0.187108
Zj_G00874	0	0.288808	0	0	0	0	0	0	0	0	0	0	0	0	0.20768	0.0962694	0.166743	0	0	0	0	0	0	0.0692266	0.119904	-0.0962694	0	0.0692266
Zj_G00875	2.80344	2.40205	1.31737	1.13748	2.03218	1.24559	1.56472	1.61514	0.737327	0.18982	1.73761	0.0342334	2.47035	0.817355	1.8069	2.17429	0.768767	1.47175	0.48835	1.30573	0.492896	0.653887	0.941749	1.6982	0.831842	-0.702534	-0.651842	0.392474
Zj_G00876	0.138598	0.313926	0.256063	0.207563	0.140329	0.2105	0.448092	0.181709	0.032691	0.251167	0.113255	0.194487	0.498317	0.399677	0.630113	0.236195	0.0893366	0.186131	0.0396923	0.220831	0.210446	0.186303	0.0693197	0.509369	0.115615	-0.0500648	-0.0345275	0.288538
Zj_G00877	0.354104	0.497772	0.148718	0.0227458	2.11103	0.492764	2.57452	0.581556	0.324013	1.99434	1.6815	2.09745	4.77882	2.8885	3.01851	0.333531	0.175434	0.875512	1.09549	1.16003	1.23173	1.92443	0.216607	3.56194	1.05585	0.541981	0.7644	2.40191
Zj_G00878	0	0.432695	0.133612	1.45381	2.84464	2.21877	0	0.0677468	0.440679	3.03956	2.25144	3.40788	3.04131	2.55758	0	0.188769	0.221558	2.17241	0.696573	0.169475	0.2373	2.89963	0.590783	1.8663	1.63426	1.98364	2.73015	1.69682
Zj_G00879	1.86391	2.42628	2.09163	1.75073	1.98197	2.36102	1.42129	1.50673	1.58302	2.71945	2.47936	2.35771	1.79596	2.14836	2.19436	2.12727	0.28287	2.03124	0.308114	1.50368	0.0809085	2.51884	0.184077	2.04623	0.217956	-0.0960344	1.01516	0.542549
Zj_G00880	0	0	0	0.0184359	0	0.054253	0.0357106	0.193163	0.252326	0.375335	0.494605	0.782459	0.295904	0.159305	0.303206	0	0	0.0242296	0.0275867	0.1604	0.111963	0.5508	0.209298	0.252805	0.0810559	0.0242296	0.3904	0.0924053
Zj_G00881	4.29527	4.92499	3.19123	5.57045	5.06668	5.70703	5.21171	5.38276	5.43675	8.08554	7.75164	7.77708	7.43895	7.7378	8.05252	4.13716	0.877627	5.44805	0.337268	5.34374	0.117484	7.87142	0.185869	7.74309	0.306817	1.31089	2.52767	2.39935
Zj_G00882	4.20712	4.73903	4.49313	4.27119	4.29827	4.24357	4.50077	4.54715	4.31106	5.02994	5.67418	4.41699	4.81302	4.86389	4.53319	4.47976	0.266207	4.27101	0.0273478	4.45299	0.125086	5.04037	0.628662	4.7367	0.17807	-0.208753	0.587374	0.283706
Zj_G00883	0.324138	0	0.650015	0	0	0	0	0	0	0	0	0	0	0	0	0.324717	0.325008	0	0	0	0	0	0	0	0	-0.324717	0	0
Zj_G00884	0.477838	0.291106	0	0.34531	0	0.191774	0.220656	0.090259	0.379649	0.145869	0.177037	0	0.210277	0.212271	0	0.256315	0.240812	0.179028	0.173008	0.230188	0.14493	0.107635	0.0945085	0.14085	0.121983	-0.0772869	-0.122553	-0.0893386
Zj_G00885	3.97075	4.40849	4.00239	4.13734	4.06829	4.12077	4.34586	4.54966	4.40435	4.49831	4.3234	4.46035	4.46302	4.42719	4.17247	4.12721	0.244109	4.1088	0.0360469	4.43329	0.104939	4.42736	0.0920056	4.35423	0.158421	-0.0184148	-0.00593408	-0.0790593
Zj_G00886	1.80572	3.63409	1.95224	0.739575	1.04115	1.11109	1.71245	1.80944	2.11725	0.502636	1.6304	2.31947	0.71789	0.717478	0.424064	2.46402	1.01596	0.963938	0.197425	1.87972	0.211349	1.48417	0.9172	0.619811	0.169521	-1.50008	-0.39555	-1.25991
Zj_G00887	0	0.294048	0	0	0	0	0	0	0.18982	0	0	0	0	0	0	0.0980159	0.169769	0	0	0.0632734	0.109593	0	0	0	0	-0.0980159	-0.0632734	-0.0632734
Zj_G00888	0	0.0666358	0	0	0	0.164307	0.400568	0.270829	0.422782	0	0.0475715	0	0.158194	0.23324	0	0.0222119	0.0384722	0.0547691	0.0948629	0.364726	0.0820722	0.0158572	0.0274654	0.130478	0.119064	0.0325572	-0.348869	-0.234248
Zj_G00889	0	0	0	0	0	0	0	0.197319	0	0	0	0	0	0	0	0	0	0	0	0.0657729	0.113922	0	0	0	0	0	-0.0657729	-0.0657729
Zj_G00890	1.96399	2.318	1.94656	2.05677	2.25361	1.99057	2.27857	2.24685	2.27178	1.66578	1.57367	1.55533	1.74618	1.81198	1.6543	2.07619	0.209602	2.10032	0.136817	2.26573	0.0167039	1.59826	0.0591881	1.73749	0.0791982	0.0241315	-0.667472	-0.528245
Zj_G00891	3.87905	3.66855	3.52337	3.44874	3.35314	3.3775	4.49989	4.36406	4.13982	3.88581	3.77769	3.55328	4.16131	4.01353	3.85866	3.69032	0.178836	3.39313	0.0496766	4.33459	0.181838	3.73893	0.169621	4.01117	0.151339	-0.297196	-0.595661	-0.323425
Zj_G00892	1.05166	0.774902	0.468704	1.10713	0.495873	0.635488	0.729945	0.813539	0.713033	0.477838	0.637555	0.44663	0.914333	0.675066	0.262279	0.765088	0.291601	0.746162	0.320303	0.752172	0.0538136	0.520674	0.102417	0.617226	0.329853	-0.0189258	-0.231498	-0.134947
Zj_G00893	1.93618	1.87526	2.25839	1.08872	1.47006	1.60798	2.61884	3.26938	2.95952	1.89458	2.58771	1.17659	1.36998	1.09965	0.844078	2.02328	0.205879	1.38892	0.268971	2.94925	0.325392	1.88629	0.705598	1.10457	0.262985	-0.634362	-1.06295	-1.84468
Zj_G00894	2.13692	2.6105	2.91974	1.73053	2.77229	2.80246	1.94174	2.24669	2.09433	0.823939	1.07956	1.07053	1.59525	1.6092	1.4756	2.55572	0.394271	2.43509	0.610354	2.09425	0.152473	0.991343	0.145047	1.56002	0.0734365	-0.120627	-1.10291	-0.534235
Zj_G00895	5.25951	5.26377	5.47709	5.14577	3.69498	4.95359	4.55601	5.21735	5.61242	4.62802	4.08088	4.42287	2.15823	2.28158	2.62882	5.33346	0.124404	4.59811	0.788017	5.12859	0.533765	4.37725	0.276406	2.35621	0.244008	-0.735344	-0.75134	-2.77238
Zj_G00896	0.848283	1.01711	0.734607	0.880943	0.852935	1.54511	0.31426	0.12658	0.0199934	0.46144	0.308469	0.45038	0.992916	0.879992	1.24096	0.866665	0.142143	1.093	0.391796	0.153611	0.148984	0.406763	0.0853043	1.03796	0.184652	0.226332	0.253152	0.884346
Zj_G00897	3.2189	3.59189	3.56221	3.14417	3.74919	3.47065	3.39627	3.24557	3.21659	3.42531	3.09528	3.1777	3.49065	3.74443	3.54753	3.45767	0.207309	3.45467	0.302827	3.28614	0.0964655	3.23276	0.171766	3.5942	0.133172	-0.00299684	-0.0533772	0.30806
Zj_G00898	2.47295	2.4158	2.32521	2.47711	2.53598	2.37984	3.4491	3.41014	3.31388	2.38827	2.65463	2.26824	2.695	2.88479	2.51547	2.40465	0.0744951	2.46431	0.0788517	3.39104	0.0696057	2.43705	0.197756	2.69842	0.184683	0.05966	-0.953994	-0.692621
Zj_G00899	2.23039	3.54913	4.80935	1.34562	2.75755	3.27743	2.35236	2.4886	2.23813	0	0.0499446	0.0462064	0.518005	0.818134	1.01688	3.52962	1.28959	2.4602	0.999643	2.35969	0.125394	0.0320503	0.0278192	0.784341	0.25115	-1.06943	-2.32764	-1.57535
Zj_G00900	6.27249	3.96731	4.02019	6.52448	3.50281	4.66369	9.55431	9.81868	9.73199	6.84632	7.88919	5.39313	6.97929	7.71341	5.12989	4.75333	1.3159	4.89699	1.52429	9.70166	0.134768	6.70955	1.25364	6.60753	1.33128	0.143665	-2.99211	-3.09413
Zj_G00901	2.84414	2.30883	2.7694	3.69855	3.35668	3.95755	4.33188	3.5833	4.07158	3.04318	3.59237	3.86997	3.11176	3.42681	2.91095	2.64079	0.289903	3.67093	0.301387	3.99558	0.380034	3.50184	0.420766	3.14984	0.260032	1.03013	-0.493745	-0.845745
Zj_G00902	0	0	0	0.305313	0	0	0	0	0	0	0	0	0	0	0	0	0	0.101771	0.176273	0	0	0	0	0	0	0.101771	0	0
Zj_G00903	0.0879656	0.799683	0.637073	0.285108	0.313046	0.527335	0.890684	1.01876	1.01495	1.71772	1.3165	1.23734	0.640201	1.16965	1.47603	0.508241	0.372939	0.375163	0.132523	0.974797	0.0728691	1.42385	0.257555	1.09529	0.422848	-0.133078	0.449052	0.120497
Zj_G00904	0.275481	1.43515	1.32662	0.741651	0.671057	1.44429	1.7733	1.88901	1.57642	2.09406	2.20321	1.45018	1.73838	1.37691	1.76364	1.01242	0.640507	0.952333	0.427508	1.74624	0.158039	1.91582	0.406929	1.62631	0.216361	-0.0600825	0.169575	-0.119931
Zj_G00905	4.93162	5.33775	4.95481	4.98197	5.10311	5.27189	5.32051	5.26989	5.3302	4.88432	5.24949	4.95481	4.87583	5.04122	5.0728	5.07473	0.228081	5.11899	0.145607	5.30687	0.0323899	5.02954	0.193719	4.99662	0.105791	0.044261	-0.277329	-0.310252
Zj_G00906	4.31974	4.30175	4.21116	4.65729	4.62334	4.6251	4.33131	4.29232	4.31661	5.07573	5.16068	5.00373	4.46882	4.61247	4.54566	4.27755	0.058192	4.63524	0.0191141	4.31341	0.0196922	5.08004	0.0785613	4.54232	0.0718846	0.357693	0.766632	0.228906
Zj_G00907	4.16648	3.97093	3.85682	3.97116	3.87152	4.03725	4.61171	4.61501	4.70145	4.37229	4.70047	4.73869	4.29928	4.17058	4.03557	3.99808	0.156605	3.95998	0.0834277	4.64272	0.0508852	4.60382	0.201417	4.16848	0.131863	-0.0381004	-0.0389032	-0.474243
Zj_G00908	0	0.170608	0.354201	0.097225	0	0	0.263887	0.23964	0	0.18572	0.413572	0	0.256748	0.0987947	0.161741	0.174936	0.17714	0.0324083	0.0561329	0.167842	0.145861	0.199764	0.207143	0.172428	0.0795171	-0.142528	0.0319216	0.00458542
Zj_G00909	0.256472	0.121158	0.253332	0.361049	0.275073	0.207563	0.594925	0.3029	0.572953	0.686443	0.641864	0.68192	0.368777	0.0678489	0.432605	0.210321	0.0772328	0.281228	0.076928	0.49026	0.162629	0.670076	0.0245363	0.289744	0.194798	0.0709074	0.179816	-0.200516
Zj_G00910	0.756816	0.831733	0.462722	1.20079	0.441889	0.833143	0.812363	0.827398	0.631198	0.821406	0.650568	0.75919	0.27468	0.416144	0.364757	0.683757	0.195052	0.825275	0.379514	0.756986	0.109195	0.743721	0.086463	0.35186	0.0716087	0.141518	-0.013265	-0.405126
Zj_G00911	1.57164	0.79282	1.11398	1.3874	1.38723	1.11603	2.18615	2.11708	2.46417	1.16295	1.30536	1.22563	1.95803	1.93951	1.77863	1.15948	0.391398	1.29689	0.156625	2.2558	0.183729	1.23131	0.071378	1.89206	0.0986656	0.137409	-1.02448	-0.363742
Zj_G00912	5.84114	5.70738	5.0929	5.96077	5.62025	5.45644	5.29482	5.26138	5.28808	5.65954	5.36521	4.93434	4.84663	4.81027	4.42855	5.54714	0.399029	5.67915	0.257276	5.28143	0.0176845	5.3197	0.364736	4.69515	0.231598	0.132011	0.0382713	-0.586275
Zj_G00913	5.01622	6.33227	5.24157	6.03879	5.43823	6.72855	5.0295	4.68953	5.6212	4.50572	4.6767	5.43099	5.06385	5.82024	6.55128	5.53002	0.703848	6.06853	0.645672	5.11341	0.471469	4.87114	0.492328	5.81179	0.743751	0.538507	-0.242277	0.698379
Zj_G00914	0	0	1.07504	0	0.371528	0	0	0	0.120733	0.396835	0.307129	0.456611	0	0.439298	0.355544	0.358347	0.620675	0.123843	0.214502	0.0402444	0.0697053	0.386859	0.0752387	0.264947	0.233241	-0.234504	0.346614	0.224703
Zj_G00915	1.93896	1.46782	0.777458	1.80944	1.39829	0.820697	0.517729	0.233008	0.517823	0.671891	0.453964	0.225992	0.293772	0.415506	0.796579	1.39474	0.584186	1.34281	0.496703	0.422853	0.164411	0.450616	0.222968	0.501952	0.262314	-0.0519312	0.0277623	0.0790989
Zj_G00916	3.036	3.3371	2.81976	2.86043	2.95659	2.91489	3.1377	3.11635	3.36828	2.98201	2.87815	2.68525	2.78971	2.87403	2.51303	3.06429	0.259826	2.91064	0.0482227	3.20744	0.1397	2.84847	0.15059	2.72559	0.188847	-0.15365	-0.358972	-0.481854
Zj_G00917	1.4362	0	1.0695	1.0005	1.43743	1.13964	1.34787	1.12352	0.667697	0	1.45833	0.69148	1.41069	0.324821	0.0129277	0.835233	0.74621	1.19252	0.223213	1.04636	0.346588	0.716602	0.729488	0.582813	0.733727	0.357288	-0.329759	-0.463549
Zj_G00918	3.48214	3.49379	3.46165	3.60574	3.55701	3.51844	3.41697	3.78769	3.4811	4.80308	4.54236	4.56472	3.847	3.91031	4.16748	3.4792	0.0162712	3.5604	0.043747	3.56192	0.198137	4.63672	0.144507	3.97493	0.169731	0.0812003	1.0748	0.413013
Zj_G00919	3.4331	3.37807	3.16978	3.13497	3.25662	3.30604	4.07935	4.28673	4.27788	3.79323	3.90772	3.86652	4.01471	4.08167	3.51967	3.32698	0.138897	3.23254	0.0880363	4.21465	0.11726	3.85582	0.0579901	3.87202	0.306969	-0.0944404	-0.358832	-0.342636
Zj_G00920	3.43489	3.47697	3.77152	3.09307	3.38242	3.4237	3.45539	3.54825	3.42803	3.58887	3.61626	3.39079	3.45522	3.45668	3.70255	3.56113	0.18342	3.29973	0.180157	3.47723	0.0630125	3.53197	0.12303	3.53815	0.142377	-0.261397	0.0547481	0.06092
Zj_G00921	0.635612	0.25447	0.240892	1.21614	0.653282	0.552807	0.812013	0.585484	0.636684	0.229189	0.356949	0.091744	0.36762	0.332533	0.0309979	0.376991	0.224075	0.80741	0.357518	0.67806	0.118798	0.225961	0.132632	0.243717	0.185053	0.430418	-0.452099	-0.434344
Zj_G00922	0.364757	0.285258	0.421769	0.147702	0.366743	0.225568	0.325646	0.221575	0.36015	0.313507	0.140572	0.156895	0.156075	0.134118	0	0.357261	0.0685632	0.246671	0.111035	0.302457	0.0721392	0.203658	0.0954817	0.096731	0.0844879	-0.11059	-0.0987993	-0.205726
Zj_G00923	0.829953	0.173816	0.808712	1.95655	0.571934	1.01443	1.5427	1.31126	0.961737	0.404455	0.556134	0.889412	0.467218	0.457285	0.37818	0.60416	0.37284	1.18097	0.707171	1.2719	0.292473	0.616667	0.248081	0.434228	0.0487922	0.576809	-0.655231	-0.83767
Zj_G00924	0.372604	0.576774	0.141578	0.830061	0.39247	0.19153	0.340846	0.319401	0.322488	0.855338	0.66572	0.716488	0.451331	0.570542	0.342732	0.363652	0.217736	0.471354	0.326492	0.327578	0.0115933	0.745849	0.0981599	0.454868	0.113947	0.107702	0.41827	0.12729
Zj_G00925	3.53999	3.36503	3.79825	3.63049	3.45241	3.40477	3.23966	3.8499	3.26777	3.1777	3.15526	3.51747	3.32228	3.06411	3.29969	3.56776	0.217938	3.49589	0.118973	3.45244	0.344492	3.28348	0.202954	3.22869	0.142977	-0.0718668	-0.168966	-0.223748
Zj_G00926	3.185	2.97729	2.53036	3.38787	3.06411	3.12298	3.91582	3.9929	4.02504	3.26938	3.35173	3.40722	3.77545	3.86752	3.51216	2.89755	0.334526	3.19165	0.172457	3.97792	0.0561288	3.34277	0.0693563	3.71838	0.184423	0.294105	-0.635149	-0.259547
Zj_G00927	1.68957	0.960054	1.58554	1.52668	2.02509	1.40815	2.08343	1.9996	1.46321	1.16432	1.30661	1.09256	1.55621	1.42	1.58924	1.41172	0.394597	1.65331	0.327383	1.84875	0.336509	1.18783	0.108941	1.52182	0.0897089	0.241587	-0.660917	-0.326928
Zj_G00928	7.558	6.30548	6.03162	7.81261	5.88104	6.24863	5.76591	5.70333	5.70738	5.24986	5.52652	5.50685	5.83657	5.39313	5.17214	6.6317	0.8138	6.64743	1.02568	5.72554	0.0350193	5.42774	0.154364	5.46728	0.338363	0.0157288	-0.2978	-0.258263
Zj_G00929	5.77459	6.01314	6.61205	3.91768	5.76591	5.47162	6.1239	6.25962	6.18509	3.22292	3.35194	3.31075	4.84542	4.69339	4.28192	6.13326	0.431456	5.05174	0.993084	6.18954	0.0679723	3.29521	0.0659015	4.60691	0.291535	-1.08153	-2.89433	-1.58263
Zj_G00930	1.43026	0.620251	0.551657	1.52551	1.04824	0.546679	1.09852	1.00828	1.26227	1.30509	1.12877	1.17032	1.49772	1.0757	0.742212	0.86739	0.488666	1.04014	0.489463	1.12302	0.128756	1.20139	0.092174	1.10521	0.378619	0.172751	0.0783716	-0.0178104
Zj_G00931	3.49013	3.74686	3.67819	3.60765	4.16871	3.96672	4.24375	4.20423	4.37661	4.37931	4.11936	4.31184	4.63038	4.63776	4.50828	3.63839	0.132914	3.91436	0.284168	4.27486	0.0903041	4.27017	0.134888	4.59214	0.0727176	0.275967	-0.00469176	0.31728
Zj_G00932	0.279884	0.658105	1.27288	0.417027	0.225673	0.476433	0	0	0	0	0.075719	0	0	0	0	0.736955	0.501169	0.373045	0.131038	0	0	0.0252397	0.0437164	0	0	-0.36391	0.0252397	0
Zj_G00933	0	0	0.379002	0	0	0	0	0	0	0	0	0	0	0	0	0.126334	0.218817	0	0	0	0	0	0	0	0	-0.126334	0	0
Zj_G00934	0.339736	0	0	0	0	0	0	0	0	0	0	0	0	0	0	0.113245	0.196147	0	0	0	0	0	0	0	0	-0.113245	0	0
Zj_G00935	0.305149	0	0	0	0	0	0	0	0	0	0	0	0	0	0	0.101716	0.176178	0	0	0	0	0	0	0	0	-0.101716	0	0
Zj_G00936	2.32232	2.14388	1.99628	2.26338	2.30608	2.40901	2.20341	2.19499	2.4158	3.30915	3.04573	2.91745	2.57406	2.65304	2.70604	2.15416	0.163263	2.32616	0.0748622	2.2714	0.125123	3.09078	0.1997	2.64438	0.0664164	0.171993	0.819379	0.372983
Zj_G00937	0	0	0.318804	0.0382723	0	0.210104	0	0.163625	0.311239	0.115437	0.180415	0.258697	0	0.216943	0.128703	0.106268	0.184061	0.0827921	0.111904	0.158288	0.155688	0.18485	0.0717329	0.115215	0.109099	-0.0234758	0.0265618	-0.0430728
Zj_G00938	4.23219	3.83217	3.37645	4.62672	3.60912	3.88936	4.35244	4.43188	4.46007	4.50178	4.62695	4.22939	4.10119	4.10362	3.96277	3.81361	0.42817	4.04174	0.52563	4.41479	0.0558137	4.4527	0.203272	4.05586	0.0806304	0.228129	0.0379109	-0.358934
Zj_G00939	8.11358	7.21655	7.28462	8.96013	7.19283	7.61373	8.51747	8.2497	8.10815	6.77225	7.59444	7.74869	7.81667	7.75731	7.08625	7.53825	0.499413	7.92223	0.923155	8.29177	0.207878	7.37179	0.52492	7.55341	0.405662	0.383978	-0.91998	-0.738365
Zj_G00940	4.26788	4.01746	4.69755	3.67798	3.91081	3.97728	4.22862	4.60547	4.50922	4.45029	4.37365	4.31554	4.18675	4.33723	4.42529	4.32763	0.343959	3.85536	0.157167	4.44777	0.195797	4.37983	0.0675852	4.31642	0.120628	-0.472274	-0.0679455	-0.131347
Zj_G00941	4.99748	4.98563	4.91809	5.01194	4.92671	4.73869	5.38958	5.37878	5.23586	5.17061	5.93099	4.96738	5.41906	5.50457	5.42474	4.96707	0.0428282	4.89245	0.139814	5.33474	0.0858024	5.35633	0.507942	5.44945	0.0478134	-0.0746198	0.0215872	0.114714
Zj_G00942	4.63976	3.09217	2.87193	4.7187	2.98221	2.47445	4.78108	4.90496	5.10653	3.31947	3.80418	3.7011	4.408	4.67009	4.41833	3.53462	0.963391	3.39179	1.17685	4.93086	0.164263	3.60825	0.255345	4.49881	0.148428	-0.142835	-1.32261	-0.432049
Zj_G00943	4.00043	4.22462	4.48556	4.36803	4.33891	4.46561	3.23212	3.11504	3.15772	4.50332	4.42738	4.34894	4.02736	4.10716	4.26313	4.23687	0.242795	4.39085	0.0663568	3.16829	0.0592509	4.42655	0.0771962	4.13255	0.11992	0.153983	1.25825	0.964259
Zj_G00944	0.444303	0.568556	0.550269	0.425039	0.606345	0.456611	0.442989	0.813659	0.596656	0.670348	0.776653	1.09965	1.36212	1.7339	1.9224	0.521042	0.0670844	0.495998	0.096858	0.617768	0.186235	0.848883	0.22358	1.67281	0.285094	-0.0250439	0.231116	1.05504
Zj_G00945	0	0	0	0.0173143	0	0	0	0	0.0142568	0	0	0	0.0011573	0.000820108	0.0112083	0	0	0.00577144	0.00999643	0.00475226	0.00823115	0	0	0.00439524	0.0059027	0.00577144	-0.00475226	-0.000357017
Zj_G00946	5.29109	5.47211	5.19679	4.97781	5.17983	4.99394	5.01672	5.02813	5.18401	4.3906	4.56171	4.4531	4.22379	4.33111	3.91973	5.31999	0.139917	5.05053	0.112268	5.07629	0.0934658	4.46847	0.0865835	4.15821	0.21339	-0.26947	-0.607814	-0.918075
Zj_G00947	1.38074	1.2497	1.80007	0.740697	0.948385	0.867083	0.73639	1.00932	0.862203	0.785616	0.452874	0.542077	0.352931	0.336635	0.652639	1.47684	0.287495	0.852055	0.104656	0.869306	0.136606	0.593522	0.172233	0.447402	0.177928	-0.624783	-0.275784	-0.421904
Zj_G00948	6.14841	5.7593	5.50036	6.29452	5.85255	5.53868	6.53121	6.35546	6.613	5.84157	6.12096	6.20691	6.53272	6.6743	6.78635	5.80269	0.326197	5.89525	0.379727	6.49989	0.131594	6.05648	0.191016	6.66446	0.1271	0.0925625	-0.44341	0.164567
Zj_G00949	0.817121	0.870861	0.306491	1.6304	1.68078	1.23595	0.395911	0.103146	0.259507	1.72861	1.92499	1.19364	1.16573	1.15622	1.04419	0.664824	0.311487	1.51571	0.243588	0.252855	0.146496	1.61575	0.378514	1.12204	0.0675921	0.850884	1.3629	0.86919
Zj_G00950	6.19496	6.67515	6.06947	5.78591	6.69097	6.34213	6.46477	6.70681	6.55042	6.00965	6.35671	6.70891	6.24863	6.18603	6.57947	6.3132	0.319683	6.273	0.456472	6.574	0.122732	6.35843	0.349629	6.33805	0.211409	-0.0401937	-0.215571	-0.235951
Zj_G00951	2.67576	3.59797	3.2852	2.62181	3.57228	3.46548	3.40844	4.05679	3.76165	3.18922	3.19336	3.43862	3.23634	3.19046	3.50099	3.18631	0.468991	3.21986	0.520669	3.74229	0.32461	3.27374	0.142812	3.30926	0.167619	0.0335485	-0.468559	-0.43303
Zj_G00952	1.6818	2.0299	2.04905	1.78975	2.08127	1.96768	1.46284	1.47408	1.52564	2.06304	1.98803	1.85022	1.36681	1.1735	1.23595	1.92025	0.206728	1.94623	0.146934	1.48752	0.0334852	1.9671	0.107944	1.25875	0.0986498	0.0259835	0.479574	-0.22877
Zj_G00953	0.293222	0.300075	0.382558	0.247452	0.310954	0.557989	0.495953	0.66162	0.592808	0	0.271071	0	0.042695	0.296773	0	0.325285	0.0497181	0.372131	0.164059	0.58346	0.0832282	0.0903571	0.156503	0.113156	0.160443	0.0468465	-0.493103	-0.470304
Zj_G00954	2.94719	2.99123	3.01685	2.74295	2.75984	2.56901	3.48008	3.61586	3.78758	3.92792	3.67558	4.04704	2.95088	3.08285	3.30003	2.98509	0.0352321	2.6906	0.105635	3.62784	0.154096	3.88351	0.189667	3.11126	0.176299	-0.294485	0.255673	-0.516581
Zj_G00955	1.31894	1.73072	2.56535	4.05679	3.63384	2.37963	7.23367	6.63359	6.24032	5.69778	6.07632	5.9977	6.25412	6.24498	5.47405	1.87167	0.635043	3.35675	0.87224	6.70253	0.500254	5.92393	0.199759	5.99105	0.447756	1.48508	-0.778595	-0.711478
Zj_G00956	0.39994	0.259658	0.450834	1.26877	1.16693	0.827519	4.16797	3.66428	3.35876	2.71743	3.10418	2.99476	3.54825	3.19105	2.81939	0.370144	0.0990096	1.08774	0.231039	3.73034	0.408626	2.93879	0.199359	3.18623	0.364456	0.717595	-0.791543	-0.544106
Zj_G00957	6.38331	6.7602	6.85838	6.30439	7.10262	6.71524	5.68537	6.20113	6.14503	6.11	5.70284	6.18252	5.7447	6.05358	6.33299	6.6673	0.250791	6.70742	0.399172	6.01051	0.282972	5.99845	0.258565	6.04376	0.294269	0.04012	-0.0120587	0.0332454
Zj_G00958	3.80315	4.42479	4.63223	3.78494	4.81817	4.5359	3.33466	3.61489	4.11264	3.46891	3.25133	3.96568	3.25899	3.69469	4.09939	4.28672	0.431439	4.37967	0.534034	3.6874	0.394026	3.56197	0.366157	3.68436	0.420296	0.0929479	-0.125423	-0.00303769
Zj_G00959	4.17935	3.60175	3.70091	4.36853	3.0901	2.48602	4.47756	4.58046	4.73405	3.90191	3.60129	3.74835	3.85536	4.46958	4.32673	3.82734	0.308856	3.31488	0.961177	4.59736	0.129074	3.75052	0.150324	4.21722	0.321418	-0.512455	-0.846839	-0.380132
Zj_G00960	1.84438	1.55578	0.902768	1.91147	1.46797	1.35038	2.12388	1.91502	2.05796	1.77863	2.36282	1.81154	1.57642	1.64468	1.24188	1.43431	0.482417	1.57661	0.295902	2.03229	0.10677	1.98433	0.328195	1.48766	0.215572	0.142301	-0.0479571	-0.544627
Zj_G00961	0.652939	0.862876	0.646737	1.00208	0.72262	0.593336	0.333148	0.297953	0.277919	0.482497	0.788827	0.638297	0.227057	0.297684	0.098438	0.720851	0.123036	0.77268	0.208921	0.303007	0.0279588	0.63654	0.153172	0.207726	0.10102	0.0518291	0.333534	-0.0952803
Zj_G00962	4.59821	3.7326	3.45686	4.43541	3.36544	3.15821	4.54019	4.63006	4.7738	4.07686	4.42943	4.15295	4.15601	4.47261	4.32906	3.92922	0.59554	3.65302	0.685447	4.64801	0.117834	4.21975	0.185533	4.31923	0.158528	-0.276204	-0.428269	-0.328789
Zj_G00963	0	0	0	2.88721	1.98144	1.88538	0.0161127	0.101547	0	1.28436	1.31672	1.72769	2.59287	2.53458	1.20793	0	0	2.25135	0.552768	0.0392199	0.0545747	1.44292	0.247145	2.11179	0.783309	2.25135	1.4037	2.07257
Zj_G00964	5.21942	3.22839	4.14374	5.16294	3.35173	3.42556	4.09155	4.34394	4.54369	3.15237	3.63933	4.16994	4.22096	4.89588	4.07427	4.19719	0.996587	3.98008	1.02506	4.32639	0.22658	3.65388	0.508938	4.39704	0.43819	-0.217109	-0.672514	0.070641
Zj_G00965	3.37726	3.29382	3.35591	3.30211	3.32004	2.78306	3.10697	2.74969	2.759	3.21057	3.21413	3.00091	2.88721	2.92896	3.27102	3.34233	0.0433464	3.13507	0.304977	2.87189	0.203638	3.14187	0.122089	3.02906	0.210576	-0.207262	0.269981	0.157176
Zj_G00966	3.59377	3.38443	3.50821	3.69171	3.28615	3.082	3.42081	3.15399	3.0951	3.23687	3.49692	2.97715	3.07063	3.25023	3.64702	3.49547	0.105246	3.35329	0.310353	3.2233	0.173568	3.23698	0.259887	3.32263	0.294936	-0.142183	0.0136772	0.0993297
Zj_G00967	0.547885	1.45897	0.651755	3.76026	2.67947	3.2386	2.11178	1.83316	1.73478	5.48568	5.09772	5.21171	4.93245	4.61527	4.80901	0.886204	0.498743	3.22611	0.540507	1.89324	0.195551	5.26504	0.199402	4.78558	0.159884	2.3399	3.3718	2.89234
Zj_G00968	2.98306	3.06068	2.40913	3.16191	2.57406	2.81201	2.89783	3.0955	2.98085	3.2788	3.20206	2.81679	2.70834	2.76483	2.70069	2.81762	0.355886	2.84933	0.295697	2.99139	0.0992533	3.09922	0.247583	2.72462	0.0350319	0.0317026	0.107822	-0.266774
Zj_G00969	0	1.59525	1.5427	0.15261	0	0	0	0	0.0991435	0.114654	0	0.048629	0	0	0.0705808	1.04598	0.906228	0.05087	0.0881095	0.0330478	0.0572405	0.0544276	0.0575463	0.0235269	0.0407498	-0.995112	0.0213797	-0.00952091
Zj_G00970	5.06742	4.58431	5.70738	4.33787	4.64111	4.69689	4.31534	4.2616	4.0016	4.81197	4.49789	4.31068	4.45766	4.32524	4.38906	5.1197	0.56336	4.55862	0.193199	4.19285	0.167793	4.54018	0.253307	4.39066	0.0662242	-0.56108	0.347331	0.19781
Zj_G00971	0.99626	1.26393	0.791468	0.355986	1.07903	1.0656	0.276362	0.110328	0.0879656	0	0.0415408	0.152491	0.0731684	0.200245	0.0913047	1.01722	0.236925	0.83354	0.413628	0.158219	0.102924	0.0646772	0.0788342	0.121573	0.0687331	-0.183678	-0.0935413	-0.0366458
Zj_G00972	4.61923	4.37304	4.25344	4.69167	4.49379	4.12539	4.9512	4.75843	4.97737	4.28906	4.33351	4.67622	5.10891	5.25384	5.02307	4.41523	0.186513	4.43695	0.287387	4.89566	0.119569	4.43293	0.211863	5.12861	0.116641	0.0217193	-0.462736	0.232943
Zj_G00973	0	0	0	0.044974	0.0725275	0	0	0	0.0241174	1.09864	0.445061	0.462722	0.516339	0.667858	0.524307	0	0	0.0391672	0.0366108	0.00803913	0.0139242	0.668807	0.372349	0.569501	0.0852724	0.0391672	0.660768	0.561462
Zj_G00974	7.46018	8.02949	7.62121	4.74117	7.74051	7.71341	7.9156	7.3681	7.53176	7.19402	7.77174	6.90102	7.01554	6.93669	7.26678	7.70363	0.293465	6.7317	1.7239	7.60515	0.281034	7.28893	0.443055	7.073	0.172384	-0.971931	-0.316227	-0.532152
Zj_G00975	3.84768	3.88014	4.34667	3.45142	3.99658	3.83195	4.41084	4.25424	4.08473	4.45928	4.3743	3.97804	4.06591	4.14251	4.43458	4.02483	0.279194	3.75998	0.279614	4.24994	0.163097	4.27054	0.25685	4.21433	0.194547	-0.264848	0.0206064	-0.0356037
Zj_G00976	5.80772	5.81325	5.98178	5.6264	5.78285	5.54554	2.3496	2.73509	2.44628	1.94339	2.21228	1.50416	2.07672	2.09831	1.94065	5.86758	0.0989345	5.6516	0.120645	2.51033	0.200568	1.88661	0.357459	2.03856	0.0854762	-0.215985	-0.623712	-0.471767
Zj_G00977	3.33005	3.09779	3.03988	2.93389	2.84188	2.604	3.86204	3.95523	4.04772	3.67255	3.4331	3.15337	3.53507	3.88636	3.4836	3.15591	0.153569	2.79326	0.170234	3.95499	0.0928404	3.41967	0.259848	3.63501	0.219191	-0.362649	-0.53532	-0.31998
Zj_G00978	4.86062	4.68535	4.71136	4.32942	4.52452	4.60599	1.53918	1.44106	2.40901	1.44766	1.49673	0.950084	0.849756	1.10351	1.56472	4.75244	0.094579	4.48664	0.142125	1.79641	0.532788	1.29816	0.302437	1.17266	0.362465	-0.265799	-0.498258	-0.623753
Zj_G00979	5.87253	5.33989	5.7116	5.70232	5.0604	5.30866	5.18582	5.54345	5.43464	5.13526	5.37006	5.41549	5.54041	5.38194	5.6212	5.64134	0.273182	5.35713	0.323694	5.38797	0.183325	5.30694	0.150399	5.51452	0.121718	-0.284211	-0.0810351	0.126545
Zj_G00980	4.06937	3.88722	4.06805	3.80378	3.82309	3.83233	4.43623	4.34232	4.44114	3.966	4.19193	3.89262	4.51014	4.60422	4.66257	4.00821	0.104782	3.81973	0.014568	4.40656	0.0556878	4.01685	0.156001	4.59231	0.0769052	-0.188482	-0.389713	0.185745
Zj_G00981	0.270137	0.492612	0.44633	0	0.155194	0	0	0	0	0	0	0	0	0	0	0.403026	0.117389	0.0517312	0.0896011	0	0	0	0	0	0	-0.351295	0	0
Zj_G00982	5.21549	5.05827	5.62263	4.32862	4.58519	4.64017	5.35227	5.7508	5.58983	3.76346	3.6667	3.81333	5.09745	5.3096	4.97593	5.2988	0.291259	4.51799	0.166289	5.5643	0.200487	3.74783	0.0745542	5.12766	0.168872	-0.780806	-1.81647	-0.436642
Zj_G00983	0.406065	0.349418	0.736105	0.14654	0	0.217849	0.642419	0.851511	1.51055	0.0861136	0	0.71882	0.0402171	0.139242	0	0.497196	0.208831	0.121463	0.111069	1.00149	0.453085	0.268311	0.392521	0.0598198	0.071661	-0.375733	-0.733184	-0.941675
Zj_G00984	4.07609	4.30397	4.094	4.30452	4.27181	4.73381	4.47621	4.28956	4.42173	4.2634	4.63223	4.49767	4.60106	4.52256	4.16022	4.15802	0.126713	4.43671	0.257812	4.39583	0.0959784	4.46443	0.186648	4.42795	0.235155	0.278694	0.0685959	0.0321139
Zj_G00985	0.598194	0.32016	0	0.43621	0.225816	0.0551235	1.78838	2.16378	1.88719	1.85007	2.05456	1.40926	2.34546	2.42643	1.68858	0.306118	0.299344	0.23905	0.190888	1.94645	0.194589	1.77129	0.329781	2.15349	0.404653	-0.0670682	-0.175156	0.207042
Zj_G00986	0	0	0	0.0185782	0	0	0.00747516	0.0122771	0.0280723	0.0217839	0	0.0347754	0.000854765	0	0	0	0	0.00619273	0.0107261	0.0159415	0.0107764	0.0188531	0.017572	0.000284922	0.000493499	0.00619273	0.0029116	-0.0156566
Zj_G00987	6.41272	6.38625	6.3239	6.65864	6.38547	6.52122	6.5745	6.59881	6.57716	6.66712	6.74591	6.51891	6.67319	6.79896	6.88564	6.37429	0.0456001	6.52178	0.136587	6.58349	0.0133301	6.64398	0.115256	6.78593	0.106824	0.147487	0.0604916	0.202441
Zj_G00988	4.56011	4.19528	4.05403	4.34187	4.30767	4.19278	4.51351	4.56539	4.62695	4.22673	4.11226	4.60366	4.79876	4.8501	5.00049	4.26981	0.261137	4.28077	0.0780971	4.56861	0.0567888	4.31421	0.257118	4.88312	0.104842	0.010965	-0.2544	0.314501
Zj_G00989	0	0	0	0	0	0	0	0.028644	0.200528	0.103014	0.0547854	0.0477025	0.366421	0	0.139242	0	0	0	0	0.0763907	0.108456	0.0685008	0.0300987	0.168555	0.184961	0	-0.0078899	0.0921639
Zj_G00990	0	0	0	0	0	0	0.0795614	0	0	0	0	0.225673	0	0	0.0460864	0	0	0	0	0.0265205	0.0459348	0.0752244	0.130292	0.0153621	0.026608	0	0.0487039	-0.0111583
Zj_G00991	0	0.155906	0	0	0.216581	0.17646	1.08225	0.248578	0.26773	0.0777104	0	0.126065	0.373845	0.792144	0.120278	0.0519685	0.0900121	0.131014	0.115221	0.532854	0.47589	0.0679251	0.0635996	0.428756	0.339282	0.0790451	-0.464928	-0.104098
Zj_G00992	2.75499	2.73883	2.58007	2.66076	2.7461	2.77814	2.46046	2.41734	2.56834	2.48441	2.51392	2.37593	2.83752	2.51101	2.32143	2.6913	0.0966609	2.72833	0.0606736	2.48205	0.0777806	2.45809	0.0726604	2.55665	0.261055	0.0370344	-0.0239604	0.0746052
Zj_G00993	1.64699	1.74795	1.35385	1.70104	1.92955	1.72138	2.29525	2.08604	2.11103	1.78058	2.33252	1.77928	2.3973	1.99417	1.4215	1.58293	0.204707	1.78399	0.126468	2.1641	0.114258	1.96413	0.319037	1.93766	0.490349	0.201059	-0.199979	-0.226449
Zj_G00994	0	0	0.175256	0	0	0	0.473342	0.0550413	0.184411	0	0.198671	0	0.149398	0.235635	0.640522	0.0584185	0.101184	0	0	0.237598	0.214162	0.0662237	0.114703	0.341852	0.262225	-0.0584185	-0.171374	0.104254
Zj_G00995	0.386076	0.183558	0	0.309181	0	0.192307	0.428276	0.61056	0.380519	0.144176	0.229786	0.101823	0.555147	0.558223	0.12242	0.189878	0.193116	0.167163	0.156117	0.473119	0.1214	0.158595	0.0651886	0.41193	0.250728	-0.0227151	-0.314524	-0.0611887
Zj_G00996	0.656811	0.768301	0.400322	1.4384	0.813659	2.0991	2.95659	2.37697	2.11199	2.43415	3.84059	1.36377	3.64117	3.5224	1.3584	0.608478	0.188691	1.45039	0.642805	2.48185	0.431959	2.54617	1.2422	2.84066	1.28505	0.841908	0.0643177	0.358808
Zj_G00997	6.23518	5.82393	4.93343	6.491	5.43625	5.71702	5.21642	5.08618	5.12401	5.67105	5.57193	5.96846	5.53664	5.62263	5.64708	5.66418	0.665418	5.88142	0.546253	5.1422	0.0669994	5.73714	0.206363	5.60212	0.0580093	0.217245	0.594938	0.459912
Zj_G00998	0.273718	0.714025	1.2239	0.120394	0.225606	0.484258	0.0983712	0.195933	0.213699	0.125481	0.13849	0.0783561	0.152755	0.0738455	0.205537	0.737215	0.475517	0.276753	0.187246	0.169334	0.0620945	0.114109	0.0316388	0.144046	0.0662764	-0.460463	-0.0552251	-0.0252884
Zj_G00999	1.16603	1.07679	1.65764	1.13518	0.913698	0.953652	0.989599	1.6504	1.57579	2.93019	1.90004	2.41172	0.878721	1.32506	1.58787	1.30015	0.312792	1.00084	0.118041	1.40526	0.361902	2.41398	0.51508	1.26388	0.358511	-0.299308	1.00872	-0.141376
Zj_G01000	0.416934	0.743539	0.822685	0.118644	0.625026	0.559328	0.282506	0.231678	0.143809	0.0898534	0.0390804	0.585163	0.434382	1.09489	1.01722	0.661053	0.215085	0.434333	0.275361	0.219331	0.0701679	0.238032	0.301694	0.848832	0.361019	-0.22672	0.0187012	0.629501
Zj_G01001	1.84384	2.34776	2.71354	0.894265	1.53781	1.97758	1.54444	2.01606	1.64205	1.08125	1.05841	0.745352	1.15634	1.41315	1.10774	2.30171	0.436676	1.46989	0.544843	1.73418	0.248947	0.961673	0.187687	1.22574	0.164106	-0.831829	-0.77251	-0.508441
Zj_G01002	0.731523	0.952283	0.609602	0.831908	0.611991	0.729347	1.60986	1.37948	1.36261	2.09831	1.79431	2.0314	1.19656	1.08643	1.14203	0.76447	0.1737	0.724415	0.110041	1.45065	0.138139	1.97467	0.159741	1.14167	0.0550686	-0.0400542	0.52402	-0.308978
Zj_G01003	4.49262	3.79707	2.78541	4.39474	4.43931	3.20376	4.70536	4.72908	5.08093	4.08334	3.96501	4.18036	4.47756	4.53364	3.99884	3.6917	0.858469	4.0126	0.700835	4.83846	0.210326	4.07624	0.107851	4.33668	0.293917	0.320901	-0.762217	-0.501775
Zj_G01004	2.62604	2.36089	2.47223	2.9094	2.54043	2.566	3.04496	3.07063	3.06554	2.2242	2.80008	2.06747	2.60557	2.51983	2.02285	2.48638	0.13314	2.67194	0.206041	3.06038	0.0135914	2.36392	0.385772	2.38275	0.314621	0.185556	-0.696464	-0.677627
Zj_G01005	0	0	0.716323	0	0	0	0	0.565421	0.432516	0.335276	0.148973	0.217643	0	0.132399	0.111052	0.238774	0.413569	0	0	0.332646	0.295645	0.233964	0.0942178	0.0811505	0.0710843	-0.238774	-0.0986813	-0.251495
Zj_G01006	0.991524	1.40329	1.60886	1.05518	1.14707	1.06625	1.58089	1.42893	1.44663	1.26654	0.926112	1.07412	0.782459	1.03922	0.96275	1.33456	0.314355	1.0895	0.050166	1.48548	0.0831019	1.08892	0.170695	0.928143	0.131833	-0.245057	-0.396558	-0.557338
Zj_G01007	0.0888816	0	0.367682	0	0	0	0.199545	0.167438	0	0	0	0.155249	0	0.0791263	0	0.152188	0.191842	0	0	0.122328	0.107148	0.0517497	0.0896331	0.0263754	0.0456836	-0.152188	-0.0705782	-0.0959524
Zj_G01008	0	0.100252	0	0	0	0	0	0.34072	0	0	0	0	0	0	0	0.0334175	0.0578808	0	0	0.113573	0.196715	0	0	0	0	-0.0334175	-0.113573	-0.113573
Zj_G01009	2.34212	1.29557	1.22181	1.85584	1.2692	1.33626	1.78938	1.80601	1.68199	1.31104	1.8617	1.41315	1.70661	1.60342	1.31288	1.61983	0.626606	1.4871	0.321097	1.75913	0.0673163	1.52863	0.292932	1.54097	0.204161	-0.132734	-0.2305	-0.218155
Zj_G01010	0.233158	0	0.277919	0.121158	0	0	0.17646	0.292952	0.435263	0.192174	0.329232	0.132563	0.202271	0.0712458	0	0.170359	0.149223	0.0403861	0.0699508	0.301559	0.129616	0.21799	0.100844	0.0911721	0.102597	-0.129973	-0.0835689	-0.210386
Zj_G01011	5.4679	5.67105	5.03293	5.84676	5.6606	5.79386	6.08558	6.4271	6.12761	7.23169	7.11733	6.57038	6.25005	6.16866	6.21363	5.39062	0.325998	5.76707	0.0959305	6.21343	0.186235	6.97313	0.353449	6.21078	0.040774	0.376449	0.759701	-0.00265233
Zj_G01012	1.98929	3.03276	2.73413	2.47139	3.37726	3.6671	1.22665	1.30681	1.3229	2.25421	2.06998	2.75572	2.1196	2.04849	2.27584	2.5854	0.5374	3.17192	0.623741	1.28545	0.0515571	2.35997	0.354893	2.14798	0.116298	0.58652	1.07452	0.862526
Zj_G01013	3.4974	4.42219	4.10776	2.98177	4.87218	3.9579	3.67103	4.05451	3.93619	4.59779	4.19211	4.42088	4.07506	4.10083	4.79304	4.00912	0.47022	3.93729	0.945374	3.88724	0.19637	4.4036	0.203391	4.32298	0.407291	-0.0718342	0.516354	0.435734
Zj_G01014	3.65461	3.56376	4.27363	3.02506	3.60333	3.70051	3.88888	3.85837	3.85213	3.84391	3.78324	3.84111	3.79149	3.70284	3.79087	3.83067	0.386294	3.44297	0.365167	3.86646	0.0196638	3.82275	0.0342517	3.76173	0.0510048	-0.3877	-0.0437052	-0.104726
Zj_G01015	0.262859	0.312608	0.205093	1.15525	0.917936	0.842749	0.34493	0.409234	0.246326	0	0	0	0.381163	0.0451914	0.185191	0.260187	0.0538074	0.971979	0.16311	0.333497	0.0820539	0	0	0.203849	0.168761	0.711792	-0.333497	-0.129648
Zj_G01016	4.13119	3.32175	3.44247	4.75271	3.53465	3.65883	4.20063	3.56819	3.51991	4.43521	3.81333	3.99226	3.93379	3.71471	3.3902	3.6318	0.436674	3.98207	0.670282	3.76291	0.379844	4.08027	0.320148	3.67957	0.273496	0.350262	0.317361	-0.0833402
Zj_G01017	4.53364	5.05489	4.10164	5.27435	4.92235	5.46544	5.30407	5.06819	5.32162	5.44954	5.22529	5.10494	5.63793	5.59993	5.19094	4.56339	0.477318	5.22072	0.275488	5.23129	0.141527	5.25992	0.174892	5.47627	0.247833	0.657326	0.028628	0.244974
Zj_G01018	4.91119	4.71986	4.78502	4.83018	4.43647	4.38818	4.47083	4.43218	4.52306	3.82911	4.16856	3.96356	4.27253	4.0586	4.00027	4.80536	0.0972686	4.55161	0.242456	4.47536	0.0456094	3.98707	0.170941	4.11046	0.143348	-0.253749	-0.488282	-0.364891
Zj_G01019	3.62138	3.73545	4.44114	3.0044	3.96587	3.4882	3.7548	4.21099	3.72253	4.39657	4.5749	3.9729	3.83864	3.37842	3.25067	3.93266	0.444036	3.48616	0.480736	3.89611	0.273177	4.31479	0.309221	3.48924	0.309253	-0.446498	0.418685	-0.406863
Zj_G01020	3.52302	2.54819	2.77523	3.25835	2.86131	2.47661	3.69635	3.82395	3.75603	3.64498	3.74686	3.56695	3.88301	4.06492	4.23411	2.94881	0.510068	2.86542	0.390888	3.75878	0.0638459	3.65293	0.0902175	4.06068	0.175589	-0.0833932	-0.105847	0.301902
Zj_G01021	3.53172	3.66041	3.629	3.21249	3.39836	3.6736	2.97777	2.71034	2.82893	3.24839	3.22209	3.22602	3.40996	3.42176	3.55378	3.60705	0.0670937	3.42815	0.231994	2.83901	0.133998	3.23217	0.0141869	3.46184	0.079844	-0.178896	0.393152	0.622821
Zj_G01022	1.59342	1.50078	1.84207	1.20539	1.69488	1.40257	1.64848	1.46589	1.32974	1.18474	1.41461	2.0084	2.45204	1.969	1.73665	1.64542	0.176485	1.43428	0.246278	1.48137	0.159932	1.53592	0.425018	2.05256	0.364942	-0.211145	0.0545526	0.571195
Zj_G01023	5.71819	5.43866	5.19956	6.04204	5.3362	5.8521	5.40714	5.54515	5.55759	6.35279	6.11294	6.15816	5.50274	5.45312	5.75323	5.45214	0.259577	5.74345	0.365249	5.50329	0.0835062	6.20796	0.127445	5.5697	0.160869	0.291309	0.704667	0.0664043
Zj_G01024	0.447609	0.24539	0.200946	0.265473	0.0842257	0.156895	0	0.0356601	0.0613095	0.0685445	0.157336	0	0.0638359	0.294579	0.259213	0.297982	0.131472	0.168865	0.0912148	0.0323232	0.0307907	0.0752933	0.0788846	0.205876	0.124275	-0.129117	0.0429701	0.173553
Zj_G01025	0.337145	0	0.593959	0	0	0	0.271673	0	0.112397	0	0	0	0	0	0.210277	0.310368	0.297884	0	0	0.128023	0.136509	0	0	0.0700924	0.121404	-0.310368	-0.128023	-0.057931
Zj_G01026	4.67043	3.34699	3.90121	5.19056	3.71868	3.11236	3.94313	4.07523	3.93226	4.31285	4.23561	4.04019	4.32524	4.52611	4.62334	3.97288	0.664624	4.0072	1.06872	3.98354	0.0795878	4.19622	0.140531	4.49156	0.152019	0.034325	0.212676	0.508023
Zj_G01027	3.88414	4.11811	3.60463	4.85975	5.0929	4.87663	3.71686	3.32425	3.22376	4.75298	4.58849	6.24207	4.38711	4.19278	4.23123	3.86896	0.257078	4.94309	0.130013	3.42162	0.260571	5.19451	0.910929	4.27037	0.102906	1.07413	1.77289	0.848749
Zj_G01028	2.95181	4.06937	3.31782	4.19429	5.24986	4.75533	3.48984	3.42939	2.53067	4.36752	4.2634	4.57735	4.01621	3.61828	3.64331	3.44633	0.569756	4.73316	0.528134	3.14997	0.537176	4.40276	0.159913	3.75926	0.222873	1.28683	1.25279	0.609296
Zj_G01029	4.27974	4.46075	4.33325	3.80262	3.62612	3.50782	3.3924	3.11266	3.36597	2.26514	2.86454	2.93114	2.84937	2.97567	3.25094	4.35791	0.0929932	3.64552	0.148357	3.29034	0.154444	2.68694	0.366804	3.02532	0.205338	-0.712393	-0.603405	-0.265018
Zj_G01030	1.01749	2.89961	2.7884	2.45579	0	2.29972	1.45996	1.64205	0	1.34043	1.28923	1.19778	1.82071	1.21597	1.65643	2.23517	1.05601	1.58517	1.37501	1.034	0.90009	1.27581	0.0722656	1.56437	0.312701	-0.649997	0.241807	0.530367
Zj_G01031	0.160326	0	0	0.423241	0.480283	0.379475	0.329151	0	0.144742	0	0.160224	0.312608	0	0	0	0.053442	0.0925643	0.427666	0.0505495	0.157964	0.164973	0.157611	0.15632	0	0	0.374224	-0.000353361	-0.157964
Zj_G01032	0.529851	0.15236	0.376924	0.580181	0.29249	0.40148	0.563341	0.417818	0.394862	0.333898	0.252816	0.348564	0.118769	0	0.276412	0.353045	0.189875	0.424717	0.145246	0.458674	0.0913687	0.311759	0.0515707	0.131727	0.138661	0.0716721	-0.146914	-0.326947
Zj_G01033	4.07048	4.15386	4.78243	3.07298	3.58085	3.91278	3.77741	4.06694	4.02588	3.03812	2.9051	3.32461	2.96366	3.0901	3.31238	4.33559	0.389215	3.52221	0.422961	3.95674	0.156659	3.08928	0.214382	3.12205	0.176541	-0.813387	-0.867464	-0.834693
Zj_G01034	0.734129	1.38331	0.488138	0.391269	2.87193	0.905824	0.0811471	0	0.0184942	0.303358	0.266711	0.195487	1.04996	1.43114	1.4824	0.868525	0.462471	1.38968	1.3092	0.0332138	0.0425289	0.255185	0.0548514	1.32117	0.236264	0.521151	0.221971	1.28795
Zj_G01035	0.773972	0.666582	0.820697	0.386775	0.363201	0.569984	0.676958	0.605748	0.576774	0.44856	0.594285	0.524715	0.689532	0.712184	0.643958	0.75375	0.0790226	0.439987	0.113196	0.619827	0.0515548	0.52252	0.0728875	0.681891	0.034749	-0.313763	-0.0973067	0.0620646
Zj_G01036	5.79351	5.66292	6.66144	4.79786	5.79645	5.90038	5.0929	5.1513	5.16195	4.11496	4.40663	4.2854	4.99748	5.02857	4.98254	6.03929	0.542739	5.49823	0.608765	5.13538	0.0371734	4.269	0.146524	5.00287	0.0234846	-0.541061	-0.866386	-0.132518
Zj_G01037	1.7755	2.22912	2.33681	1.82659	2.07718	2.25187	1.06233	0.82718	1.03124	0.266201	0.0280723	0.120326	0.448636	0.471907	0.520137	2.11381	0.29789	2.05188	0.213766	0.973585	0.12774	0.1382	0.120066	0.480227	0.0364694	-0.0619307	-0.835385	-0.493358
Zj_G01038	2.75319	3.11306	3.53316	2.23742	3.0138	3.01991	2.6318	2.56187	2.56089	2.68786	2.58739	2.73485	2.51279	2.61019	2.71104	3.13314	0.390373	2.75704	0.450013	2.58485	0.0406577	2.67004	0.0753294	2.61134	0.0991327	-0.376098	0.0851824	0.0264856
Zj_G01039	6.24207	5.55849	5.32191	6.14676	5.25577	4.82848	6.33743	5.94737	6.09227	5.27702	5.70894	5.07052	5.25344	5.20168	4.83018	5.70749	0.477832	5.41034	0.672591	6.12569	0.197166	5.35216	0.325772	5.0951	0.230881	-0.297154	-0.773529	-1.03059
Zj_G01040	2.03756	1.98501	2.26374	1.57601	2.5503	1.98777	2.18331	2.90347	2.7704	2.69891	3.06007	2.60532	3.04301	2.93936	2.79697	2.09544	0.148106	2.03803	0.489082	2.61906	0.38319	2.7881	0.240138	2.92644	0.123523	-0.0574077	0.169039	0.307384
Zj_G01041	2.03062	2.27514	2.46976	1.9045	2.14568	2.38514	2.41734	2.35257	2.56778	2.304	2.53036	2.20258	2.25274	2.32359	2.37294	2.25851	0.220038	2.14511	0.240318	2.44589	0.11041	2.34565	0.167808	2.31642	0.0604159	-0.1134	-0.100248	-0.129472
Zj_G01042	0	0.0551235	0	0	0	0	0.11816	0.0767517	0.0844243	0	0.125416	0	0.0149205	0	0.064659	0.0183745	0.0318256	0	0	0.0931119	0.0220286	0.0418052	0.0724088	0.0265265	0.0338559	-0.0183745	-0.0513066	-0.0665854
Zj_G01043	1.35133	0.914839	0.75791	2.14439	1.01	1.08424	1.62054	1.32091	1.65208	3.34301	3.23726	2.801	1.68332	1.14647	0.783812	1.00803	0.307492	1.41288	0.634594	1.53118	0.182774	3.12709	0.287308	1.20453	0.452555	0.404849	1.59591	-0.326642
Zj_G01044	3.49414	3.40589	3.25377	3.07859	3.25334	2.72967	3.07966	3.3018	3.22173	3.25913	3.35082	2.40081	2.70624	2.74744	2.33291	3.3846	0.121593	3.02053	0.266618	3.20106	0.112504	3.00359	0.524026	2.59553	0.228366	-0.364068	-0.197474	-0.60553
Zj_G01045	0	0	0	0	0	0	0	0.0846425	0	0.472061	0.428673	0.244837	0.0070988	0	0.380284	0	0	0	0	0.0282142	0.0488684	0.381857	0.12063	0.129128	0.217537	0	0.353643	0.100913
Zj_G01046	3.10245	5.65171	3.51115	6.64463	8.1482	7.65057	5.04386	4.93816	5.03364	6.84091	6.73633	7.10627	7.74051	7.67857	8.08554	4.08844	1.36917	7.48113	0.765973	5.00522	0.0582966	6.8945	0.190701	7.83487	0.219282	3.3927	1.88928	2.82965
Zj_G01047	2.48546	2.88869	3.0202	2.08725	2.56852	2.40458	2.36089	2.53395	2.64586	2.87106	2.84666	2.57474	2.65989	2.55338	2.67846	2.79811	0.278638	2.35345	0.244672	2.51357	0.143577	2.76416	0.164488	2.63058	0.0674939	-0.444667	0.250589	0.117012
Zj_G01048	3.01871	4.06492	3.55875	0.927087	1.7559	1.8031	5.27359	5.90751	5.10285	0.927326	0.802539	1.96653	3.93876	3.9417	3.30437	3.54746	0.5232	1.49536	0.492705	5.42798	0.423966	1.23213	0.639063	3.72828	0.367117	-2.0521	-4.19585	-1.6997
Zj_G01049	6.29983	6.76443	6.38547	6.52317	8.04254	7.8813	5.35684	5.63093	5.33879	6.79522	6.68148	7.08742	7.74372	7.96922	8.2094	6.48325	0.247254	7.48234	0.834564	5.44219	0.163704	6.85471	0.209406	7.97411	0.23288	0.99909	1.41252	2.53193
Zj_G01050	6.75914	7.06124	7.28614	6.81388	7.48454	7.60582	7.87649	7.69483	7.59267	5.26667	5.29588	5.82537	7.93082	7.89741	7.38294	7.03551	0.26444	7.30141	0.426552	7.72133	0.143753	5.46264	0.314471	7.73706	0.307129	0.265906	-2.25869	0.0157301
Zj_G01051	1.48808	1.43886	1.68032	1.31522	1.24801	0.959119	1.02337	1.01775	1.12121	0.796687	0.576774	0.504859	1.08442	0.949063	0.753353	1.53575	0.127595	1.17412	0.189202	1.05411	0.0581815	0.626106	0.15204	0.928944	0.166447	-0.361637	-0.428004	-0.125166
Zj_G01052	0.775694	0.565873	0.527335	0.266481	0.560235	0.419524	0.986418	1.03074	0.90443	1.20495	1.07088	0.518318	0.902321	1.05669	0.899179	0.622967	0.133661	0.415414	0.14692	0.973864	0.0640864	0.931383	0.363951	0.952731	0.0900477	-0.207554	-0.0424815	-0.0211331
Zj_G01053	0.437492	0.133643	0.281491	0.196459	0.137156	0.246975	0.671759	0.500955	0.216863	0.492683	0.263249	0.289505	0.432148	0.300075	0.517729	0.284209	0.151943	0.19353	0.0549683	0.463192	0.229787	0.348479	0.125572	0.41665	0.109651	-0.0906787	-0.114713	-0.0465418
Zj_G01054	0	0	0	0	0.0844595	0	0	0	0	0.20864	0	0.0722183	0.496784	0.937341	1.72336	0	0	0.0281532	0.0487627	0	0	0.0936196	0.105954	1.0525	0.621346	0.0281532	0.0936196	1.0525
Zj_G01055	2.15823	2.66426	3.09617	3.74091	3.52981	3.54063	3.70645	2.89119	3.06192	4.42116	4.20966	4.61015	4.93729	4.59533	4.69889	2.63955	0.469457	3.60378	0.11888	3.21985	0.429965	4.41365	0.200348	4.74384	0.175352	0.964229	1.1938	1.52398
Zj_G01056	0	0.0893452	0	0.0482776	0	0.0835757	0	0.169471	0.142615	0.093211	0.0245484	0.0715369	0.175011	0.129113	0	0.0297817	0.0515835	0.0439511	0.0419555	0.104029	0.0910869	0.0630987	0.0351004	0.101375	0.090743	0.0141694	-0.0409301	-0.00265409
Zj_G01057	1.40985	1.21036	0.904211	1.80029	1.71538	1.64446	1.45299	1.4905	1.57367	2.32485	1.87094	2.61856	1.87491	1.5958	1.97758	1.17481	0.254687	1.72004	0.0780215	1.50572	0.0617657	2.27145	0.376655	1.8161	0.197567	0.545236	0.765731	0.310379
Zj_G01058	1.92378	2.0094	1.63687	3.05168	2.69656	2.49258	2.77977	2.60939	2.53132	3.32381	3.06852	3.30406	3.08544	2.38713	2.55321	1.85668	0.195115	2.74694	0.282936	2.64016	0.127052	3.23213	0.142035	2.67526	0.364806	0.890256	0.591971	0.0351013
Zj_G01059	6.11567	4.77182	4.93123	6.11075	5.02781	5.11083	4.66733	4.27253	4.63424	6.63126	5.75572	6.45745	5.29161	5.06129	4.51521	5.27291	0.734197	5.41646	0.602704	4.5247	0.219013	6.28148	0.463536	4.95604	0.398759	0.143557	1.75678	0.431339
Zj_G01060	1.21778	0.822011	1.14901	0.531174	0.436999	0.378549	1.44429	1.79029	1.52683	1.08524	1.1986	1.44007	1.44092	1.52874	1.30284	1.06293	0.21146	0.448907	0.0770063	1.58714	0.180712	1.2413	0.181229	1.42417	0.11388	-0.614027	-0.345839	-0.162973
Zj_G01061	3.37842	3.23361	3.70308	2.93725	3.34764	3.26115	3.75721	3.92472	3.71377	3.96459	3.77603	3.53225	3.65688	3.75045	3.74898	3.43837	0.240403	3.18201	0.216336	3.79857	0.111389	3.75762	0.216754	3.71877	0.0536062	-0.256361	-0.0409457	-0.0797955
Zj_G01062	4.6623	4.68878	5.64414	4.0776	4.9629	4.47731	5.02886	4.96488	5.0426	3.95407	3.95234	4.36598	5.13091	5.06212	5.1406	4.99841	0.559375	4.50594	0.443345	5.01211	0.0414773	4.0908	0.238317	5.11121	0.0427897	-0.492467	-0.921317	0.0990993
Zj_G01063	0.291494	0.473187	0.264314	0.221508	0.379726	0.318153	0.857882	0.692964	0.737987	0.157481	0.450638	0.430127	0.406659	0.27797	0.496389	0.342998	0.113563	0.306462	0.0797542	0.762944	0.0852445	0.346082	0.163655	0.393673	0.109787	-0.0365359	-0.416862	-0.369271
Zj_G01064	7.44333	6.97929	6.97694	7.5504	7.09756	7.20767	7.60582	7.53478	7.54338	7.73095	7.87954	7.62121	7.42749	7.3681	7.16549	7.13319	0.268595	7.28521	0.23617	7.56133	0.0387726	7.7439	0.129652	7.32036	0.137368	0.152021	0.182572	-0.240969
Zj_G01065	1.23244	0.532136	0.327126	1.20293	1.00734	0.743821	0.396931	0.555899	0.762736	1.02445	1.20728	1.2637	0.554454	0.487361	0.335472	0.697235	0.474703	0.984697	0.230389	0.571855	0.183424	1.16514	0.125069	0.459096	0.112194	0.287461	0.593287	-0.11276
Zj_G01066	2.99444	3.37072	3.917	2.507	3.82469	3.30331	4.83018	4.85286	5.23028	2.49531	2.99965	3.57935	2.84312	2.85237	2.72203	3.42738	0.463884	3.21167	0.663609	4.97111	0.224738	3.02477	0.542458	2.80584	0.0727311	-0.215718	-1.94634	-2.16527
Zj_G01067	0.400267	0.547337	0.354772	0.581634	1.73665	0.948541	1.48211	1.1874	0.704216	0.800968	0.817787	0.455589	0.641466	0.130841	0.466471	0.434125	0.100649	1.08894	0.590167	1.12458	0.392733	0.691448	0.204433	0.412926	0.259489	0.654815	-0.433128	-0.71165
Zj_G01068	0	0	0	0	0.22341	0.131868	0	0	0	0	0	0	0.0572429	0.116463	0.393234	0	0	0.118426	0.11231	0	0	0	0	0.18898	0.179351	0.118426	0	0.18898
Zj_G01069	0.406741	0.686443	0.84542	0.561342	0.641009	0.60219	0.659416	0.936922	0.739974	1.00201	0.819427	0.663435	0.131139	0.474009	0.386865	0.646201	0.222091	0.601514	0.0398375	0.778771	0.142763	0.82829	0.169461	0.330671	0.178208	-0.0446878	0.0495191	-0.4481
Zj_G01070	0.106481	0.143138	0.21539	0	0.10503	0.091744	0.624718	0.58059	0.443411	0	0.0670747	0	0.368051	0.221026	0.0265998	0.155003	0.0554158	0.0655913	0.0571909	0.549573	0.0945497	0.0223582	0.0387256	0.205226	0.171273	-0.0894115	-0.527215	-0.344347
Zj_G01071	6.31687	6.18252	5.48124	6.66505	6.25962	6.24425	6.47644	6.35074	6.53779	6.52122	6.62947	6.76532	6.92944	6.86239	6.92944	5.99354	0.448722	6.38964	0.238635	6.45499	0.0953491	6.63867	0.12231	6.90709	0.0387155	0.396096	0.183677	0.4521
Zj_G01072	0.93412	0.960503	1.23102	0.520723	1.1053	1.25587	0.432352	0.413037	0.563341	0.213371	0.350244	0.199146	0.364676	0.435492	0.350665	1.04188	0.164328	0.96063	0.388338	0.469577	0.0817749	0.254254	0.0834336	0.383611	0.0454732	-0.0812496	-0.215323	-0.0859657
Zj_G01073	5.59276	4.77459	5.73143	5.33457	5.20139	4.23143	4.3831	4.43378	4.6641	3.09779	3.04266	3.80284	4.64675	4.84394	4.19894	5.36626	0.517073	4.92246	0.602143	4.49366	0.149763	3.31443	0.423875	4.56321	0.330514	-0.443798	-1.17923	0.0695507
Zj_G01074	0.30364	0.282067	0	0.509398	0.390908	0.283796	0.862876	0.640791	0.521066	0.0389498	0.573206	0	0.36147	0.236739	0	0.195236	0.169423	0.394701	0.112848	0.674911	0.173441	0.204052	0.320289	0.199403	0.183604	0.199465	-0.470859	-0.475508
Zj_G01075	0.140167	0.0849294	0.40069	0.115535	0.279614	0.7893	0.283062	0.0405852	0.0167347	0.683889	0.207437	0.348333	0.213671	0.731984	0.385273	0.208595	0.168635	0.394816	0.351345	0.113461	0.147362	0.413219	0.244764	0.443642	0.264041	0.186221	0.299759	0.330182
Zj_G01076	2.46433	1.04067	0.684095	4.50399	2.93647	2.45672	5.75126	5.24872	6.06476	4.72432	4.6583	5.57906	5.69348	5.66276	5.87066	1.39637	0.941913	3.29906	1.07071	5.68825	0.411656	4.98723	0.513606	5.7423	0.11222	1.90269	-0.70102	0.0540557
Zj_G01077	0	0	0	0.094128	0.106872	0	0.435709	0.619963	0.425391	0.166066	0.327054	0.292393	0.560125	0.0526161	0.552908	0	0	0.067	0.0583725	0.493688	0.109479	0.261837	0.0847321	0.38855	0.290949	0.067	-0.231851	-0.105138
Zj_G01078	3.21249	3.65709	4.32447	3.41533	4.25386	4.1779	4.4992	4.68878	4.62829	5.7304	5.04122	5.29109	4.95006	5.17914	5.36399	3.73135	0.559696	3.94903	0.463755	4.60542	0.0968374	5.35424	0.348905	5.1644	0.207356	0.217682	0.748816	0.558978
Zj_G01079	0	0	0	0.0211977	0.0553558	0.0457509	0.00665604	0.0114617	0.0644172	0.192307	0.0128723	0.206212	0.517253	0.334421	0.105221	0	0	0.0407681	0.0176158	0.0275116	0.0320513	0.137131	0.107835	0.318965	0.206451	0.0407681	0.109619	0.291453
Zj_G01080	2.77977	2.83164	2.44464	3.20487	3.19577	2.99078	3.11958	3.33184	3.59493	4.42173	3.63428	4.13366	3.60753	3.94432	4.0776	2.68535	0.210065	3.13047	0.121063	3.34879	0.238127	4.06322	0.398422	3.87648	0.242267	0.445125	0.714436	0.527697
Zj_G01081	1.81932	1.3165	2.04256	1.36072	1.72101	1.6284	1.11566	1.00392	1.27005	1.5139	1.29611	1.12315	0.715867	1.23073	1.43726	1.72612	0.371894	1.57004	0.187099	1.12988	0.133632	1.31105	0.195804	1.12795	0.371517	-0.15608	0.181175	-0.00192523
Zj_G01082	0.369744	0.394189	0.160508	0	0.0892622	0	0	0	0	0.0477518	0	0	0	0	0	0.308147	0.128442	0.0297541	0.0515356	0	0	0.0159173	0.0275695	0	0	-0.278393	0.0159173	0
Zj_G01083	2.70016	3.68068	4.33027	1.70202	3.94775	2.8579	1.24535	1.75955	2.18003	1.89411	1.43466	1.96471	0.953861	1.12315	1.21976	3.57037	0.820634	2.83589	1.12303	1.72831	0.46812	1.7645	0.287817	1.09892	0.134594	-0.734479	0.0361878	-0.629386
Zj_G01084	0.886256	0.848283	0.960285	0.603239	1.36939	1.76364	0.261382	0.101143	0	0.260918	0.126065	0.124836	0.0599037	0	0.103847	0.898275	0.0569601	1.24542	0.590051	0.120842	0.1318	0.170607	0.0782148	0.0545836	0.0521275	0.34715	0.0497648	-0.0662581
Zj_G01085	4.6907	5.06413	4.79786	4.48295	4.89483	4.66646	5.15211	4.96935	5.00629	5.31667	5.19281	5.06779	4.99237	5.03364	5.13973	4.8509	0.192282	4.68142	0.206347	5.04258	0.0966326	5.19243	0.124441	5.05525	0.0760202	-0.169481	0.149842	0.012664
Zj_G01086	2.90034	3.08163	2.91419	3.28222	3.25488	3.21413	3.46182	3.59829	3.42997	3.25899	3.4244	2.9247	3.66167	3.23422	3.32582	2.96538	0.100909	3.25041	0.0342633	3.49669	0.0894167	3.2027	0.254563	3.40724	0.225055	0.285025	-0.293998	-0.0894558
Zj_G01087	0.287871	0.176498	0.213811	0.0259516	0.117681	0	0.489189	0.348837	0.0886798	0	0.169592	0	0.0863782	0.221717	0.0368725	0.22606	0.0566877	0.0478775	0.0618285	0.308902	0.203219	0.0565308	0.0979142	0.114989	0.0956861	-0.178182	-0.252371	-0.193912
Zj_G01088	2.05656	1.76439	1.83657	1.97703	1.31126	1.15886	0.753572	0.523194	0.774754	0.215483	0.429169	0.711368	0.331221	0.298862	0.415439	1.88584	0.152191	1.48238	0.435102	0.68384	0.139526	0.452006	0.24873	0.348507	0.0601801	-0.403457	-0.231833	-0.335333
Zj_G01089	6.31156	5.63144	5.17162	6.51026	5.81255	5.47709	3.99252	4.14151	4.184	4.09155	4.45684	4.81559	4.49989	4.55288	4.64809	5.70487	0.573511	5.9333	0.527064	4.10601	0.100556	4.45466	0.362023	4.56695	0.075092	0.228425	0.348648	0.46094
Zj_G01090	4.05848	4.11264	3.91582	3.97325	4.08334	4.0967	3.42463	3.42852	3.63321	3.48451	3.29419	3.74672	3.5564	3.56164	3.72678	4.02898	0.101669	4.0511	0.0677495	3.49545	0.119316	3.50847	0.227218	3.61494	0.0968933	0.0221153	0.0130208	0.119487
Zj_G01091	0	0.809894	0.258042	0.12088	0.170566	0.584637	0.0837303	0.149602	0	0.24201	0.378128	0.198725	0.00727466	0.0121399	0.245246	0.355979	0.413734	0.292027	0.254622	0.0777774	0.0749784	0.272954	0.0936191	0.0882203	0.13601	-0.0639512	0.195177	0.0104429
Zj_G01092	3.82287	3.19807	3.02288	5.24574	5.28808	5.23083	4.26759	4.67198	4.34765	5.89989	6.33806	6.18822	4.86904	5.09192	4.92998	3.34794	0.420526	5.25488	0.0296998	4.42907	0.214141	6.14206	0.222701	4.96365	0.115195	1.90694	1.71298	0.534573
Zj_G01093	1.03717	1.80777	1.3785	0.758042	1.77162	1.77928	0.641078	0.700274	1.59157	0.467471	0.211986	1.23534	0.386631	0.566555	1.11916	1.40781	0.386135	1.43631	0.587413	0.97764	0.5325	0.638266	0.532627	0.690782	0.381738	0.0285002	-0.339374	-0.286858
Zj_G01094	4.15295	4.3747	4.51454	4.28696	4.22608	4.67874	4.96935	4.92802	4.94094	4.24627	4.61001	4.22021	4.23974	4.4483	4.26658	4.3474	0.182335	4.39726	0.245662	4.9461	0.0211423	4.35883	0.217917	4.31821	0.113463	0.0498595	-0.587273	-0.627898
Zj_G01095	6.09617	5.54515	4.99093	7.57397	5.63511	6.59975	5.35928	3.85516	3.95921	4.52635	4.53607	6.85201	4.10261	4.36752	4.69783	5.54409	0.55262	6.60294	0.969437	4.39122	0.83998	5.30481	1.33992	4.38932	0.298212	1.05886	0.913593	-0.0018971
Zj_G01096	1.7547	2.04905	2.44391	0.703038	2.20877	1.89675	1.4824	1.71272	1.56523	1.48904	0.755553	1.42984	1.0593	1.0078	1.79074	2.08255	0.345825	1.60286	0.794727	1.58678	0.116666	1.22481	0.407468	1.28595	0.437922	-0.479696	-0.361972	-0.300839
Zj_G01097	7.5457	8.36919	6.86085	7.53478	8.12188	7.33535	6.99198	6.82007	7.23169	7.10927	7.127	7.49103	6.99547	7.00584	7.25655	7.59191	0.75523	7.66401	0.408876	7.01458	0.206737	7.24243	0.215473	7.08595	0.147831	0.0720922	0.227851	0.0713725
Zj_G01098	0	0.535986	1.15319	0	0.613349	0.742212	0.704836	0.299214	0.216306	0.264071	0	0	0.0477025	0	0.198356	0.563059	0.577072	0.451853	0.396586	0.406785	0.261427	0.0880237	0.152462	0.0820196	0.103535	-0.111205	-0.318762	-0.324766
Zj_G01099	1.04087	0.469928	0.209262	1.47728	0.360516	0.344645	0.823274	0.765655	0.917356	0.870321	3.85089	0.641309	0.931521	0.741457	0.404115	0.573353	0.425341	0.727481	0.649396	0.835429	0.0765775	1.78751	1.7906	0.692364	0.267109	0.154128	0.952077	-0.143064
Zj_G01100	0	0.048961	0.109684	0.277472	0	0.0454728	4.13395	3.24367	2.46809	2.85098	2.21217	0	0.719556	0	0.119285	0.0528818	0.0549472	0.107648	0.148819	3.2819	0.833592	1.68772	1.4961	0.279614	0.385641	0.0547666	-1.59419	-3.00229
Zj_G01101	4.51153	4.75655	4.78604	4.58218	4.90476	5.11291	4.26362	4.19404	4.34187	4.72271	4.47511	4.6623	4.8905	4.90223	5.1853	4.68471	0.150701	4.86661	0.267412	4.26651	0.0739548	4.62004	0.129098	4.99268	0.166921	0.181907	0.353533	0.726167
Zj_G01102	6.85735	8.1288	7.93363	5.31667	7.99751	8.60976	7.47218	7.27877	7.24296	5.20855	4.93488	5.87253	5.78805	6.11945	6.3966	7.63993	0.68472	7.30798	1.75148	7.3313	0.123306	5.33865	0.482172	6.10137	0.304679	-0.331951	-1.99265	-1.22993
Zj_G01103	0	0	0	0	0	0	0	0.147934	0	0	0.042138	0	0.0722748	0.25435	0	0	0	0	0	0.0493114	0.0854099	0.014046	0.0243284	0.108875	0.131065	0	-0.0352655	0.0595635
Zj_G01104	7.46775	6.87709	7.169	7.48272	6.5319	6.83256	5.73269	5.69254	5.78169	4.80813	5.06555	5.28542	5.75126	5.44322	5.41741	7.17128	0.295341	6.94906	0.486002	5.73564	0.044647	5.05303	0.238892	5.5373	0.185745	-0.222221	-0.682606	-0.198345
Zj_G01105	0.330943	0.510816	0.553415	0.190493	0.771322	0.436563	0.174076	0.247452	0.241289	0.0944574	0.206913	0.121416	0.367169	0.421442	0.112513	0.465058	0.118084	0.466126	0.291541	0.220939	0.0407012	0.140929	0.0587123	0.300375	0.164941	0.00106818	-0.0800101	0.0794358
Zj_G01106	0.571854	0	0.296976	1.46994	0.276569	0.206156	1.27005	1.34787	0.551117	1.65764	1.50944	2.53923	1.31375	1.62967	1.48645	0.28961	0.285998	0.650888	0.710191	1.05635	0.439268	1.9021	0.556724	1.47662	0.158189	0.361278	0.845756	0.420278
Zj_G01107	0.217757	0.410817	0.208699	0.126776	0.399834	0	0.194956	0	0	0	0	0.21586	0	0	0.125647	0.279091	0.114168	0.175537	0.204328	0.0649853	0.112558	0.0719533	0.124627	0.0418825	0.0725426	-0.103554	0.006968	-0.0231028
Zj_G01108	0	0.293113	0.642816	0.197452	0	0	0.292844	0.0874839	0	0	0	0.0634291	0	0	0	0.311976	0.321823	0.0658172	0.113999	0.126776	0.150324	0.021143	0.0366208	0	0	-0.246159	-0.105633	-0.126776
Zj_G01109	4.03533	5.11497	4.70003	4.29875	4.21626	5.43171	4.43569	4.52124	4.33432	3.86174	3.58912	4.25952	4.41258	4.5605	4.25762	4.61677	0.544611	4.64891	0.679181	4.43041	0.0935709	3.90346	0.337142	4.41023	0.151455	0.0321309	-0.526952	-0.0201804
[truncated: 34,876 more rows]

## Sheet: Dataset 3
Bincode	Description	Age-elements	Age	Dark-elements	Dark	Salt-elements	Salt
[truncated: 5,257 more rows]

[truncated: 3 more sheets: Dataset 4, Dataset 5, Dataset 6]
