# Supplementary material for: Comprehensive transcriptomic analysis of age-, dark-, and salt-induced senescence reveals underlying mechanisms and key regulators of leaf senescence in Zoysia japonica
Source: Front Plant Sci. 2023 May 30;14:1170808. doi: 10.3389/fpls.2023.1170808 (PMC10265201; doi:10.3389/fpls.2023.1170808)
Supplement: Supplementary Dataset 1 — Gene information of new annotated gene ID and their comparison to old Z. japonica gene ID. [file DataSheet_1.zip › Supplementary File 1_New annotated Z. japonica gene ID.gtf]

# stringtie --merge -p 6 -m 50 -c 0 -F 0.0 -T 0.0 -f 0.01 -g 250 -o /galaxy-repl/main/files/059/974/dataset_59974114.dat /galaxy-repl/main/files/059/614/dataset_59614872.dat /galaxy-repl/main/files/059/614/dataset_59614874.dat /galaxy-repl/main/files/059/614/dataset_59614876.dat /galaxy-repl/main/files/059/614/dataset_59614878.dat /galaxy-repl/main/files/059/614/dataset_59614880.dat /galaxy-repl/…
# StringTie version 2.1.1
Zjn_sc00001.1	StringTie	transcript	23980	24791	1000	.	.	gene_id "Zj_G00001"; transcript_id "Zj_G00001.1";
Zjn_sc00001.1	StringTie	exon	23980	24791	1000	.	.	gene_id "Zj_G00001"; transcript_id "Zj_G00001.1"; exon_number "1";
Zjn_sc00001.1	StringTie	transcript	32879	35627	1000	-	.	gene_id "Zj_G00002"; transcript_id "Zj_G00002.1";
Zjn_sc00001.1	StringTie	exon	32879	33512	1000	-	.	gene_id "Zj_G00002"; transcript_id "Zj_G00002.1"; exon_number "1";
Zjn_sc00001.1	StringTie	exon	33651	34042	1000	-	.	gene_id "Zj_G00002"; transcript_id "Zj_G00002.1"; exon_number "2";
Zjn_sc00001.1	StringTie	exon	34160	34349	1000	-	.	gene_id "Zj_G00002"; transcript_id "Zj_G00002.1"; exon_number "3";
Zjn_sc00001.1	StringTie	exon	34775	35010	1000	-	.	gene_id "Zj_G00002"; transcript_id "Zj_G00002.1"; exon_number "4";
Zjn_sc00001.1	StringTie	exon	35373	35627	1000	-	.	gene_id "Zj_G00002"; transcript_id "Zj_G00002.1"; exon_number "5";
Zjn_sc00001.1	StringTie	transcript	26180	30214	1000	+	.	gene_id "Zj_G00003"; transcript_id "Zj_G00003.1";
Zjn_sc00001.1	StringTie	exon	26180	26488	1000	+	.	gene_id "Zj_G00003"; transcript_id "Zj_G00003.1"; exon_number "1";
Zjn_sc00001.1	StringTie	exon	26636	26726	1000	+	.	gene_id "Zj_G00003"; transcript_id "Zj_G00003.1"; exon_number "2";
Zjn_sc00001.1	StringTie	exon	26830	30214	1000	+	.	gene_id "Zj_G00003"; transcript_id "Zj_G00003.1"; exon_number "3";
Zjn_sc00001.1	StringTie	transcript	26183	30214	1000	+	.	gene_id "Zj_G00003"; transcript_id "Zj_G00003.2";
Zjn_sc00001.1	StringTie	exon	26183	26488	1000	+	.	gene_id "Zj_G00003"; transcript_id "Zj_G00003.2"; exon_number "1";
Zjn_sc00001.1	StringTie	exon	26857	30214	1000	+	.	gene_id "Zj_G00003"; transcript_id "Zj_G00003.2"; exon_number "2";
Zjn_sc00001.1	StringTie	transcript	26185	30214	1000	+	.	gene_id "Zj_G00003"; transcript_id "Zj_G00003.3";
Zjn_sc00001.1	StringTie	exon	26185	26488	1000	+	.	gene_id "Zj_G00003"; transcript_id "Zj_G00003.3"; exon_number "1";
Zjn_sc00001.1	StringTie	exon	26636	26726	1000	+	.	gene_id "Zj_G00003"; transcript_id "Zj_G00003.3"; exon_number "2";
Zjn_sc00001.1	StringTie	exon	26857	30214	1000	+	.	gene_id "Zj_G00003"; transcript_id "Zj_G00003.3"; exon_number "3";
Zjn_sc00001.1	StringTie	transcript	26185	30214	1000	+	.	gene_id "Zj_G00003"; transcript_id "Zj_G00003.4";
Zjn_sc00001.1	StringTie	exon	26185	26488	1000	+	.	gene_id "Zj_G00003"; transcript_id "Zj_G00003.4"; exon_number "1";
Zjn_sc00001.1	StringTie	exon	26641	26726	1000	+	.	gene_id "Zj_G00003"; transcript_id "Zj_G00003.4"; exon_number "2";
Zjn_sc00001.1	StringTie	exon	26830	30214	1000	+	.	gene_id "Zj_G00003"; transcript_id "Zj_G00003.4"; exon_number "3";
Zjn_sc00001.1	StringTie	transcript	26191	30214	1000	+	.	gene_id "Zj_G00003"; transcript_id "Zj_G00003.5";
Zjn_sc00001.1	StringTie	exon	26191	26726	1000	+	.	gene_id "Zj_G00003"; transcript_id "Zj_G00003.5"; exon_number "1";
Zjn_sc00001.1	StringTie	exon	26844	30214	1000	+	.	gene_id "Zj_G00003"; transcript_id "Zj_G00003.5"; exon_number "2";
Zjn_sc00001.1	StringTie	transcript	26320	30214	1000	+	.	gene_id "Zj_G00003"; transcript_id "Zj_G00003.6";
Zjn_sc00001.1	StringTie	exon	26320	26488	1000	+	.	gene_id "Zj_G00003"; transcript_id "Zj_G00003.6"; exon_number "1";
Zjn_sc00001.1	StringTie	exon	26830	30214	1000	+	.	gene_id "Zj_G00003"; transcript_id "Zj_G00003.6"; exon_number "2";
Zjn_sc00001.1	StringTie	transcript	1	17029	1000	+	.	gene_id "Zj_G00004"; transcript_id "Zj_G00004.1";
Zjn_sc00001.1	StringTie	exon	1	273	1000	+	.	gene_id "Zj_G00004"; transcript_id "Zj_G00004.1"; exon_number "1";
Zjn_sc00001.1	StringTie	exon	345	397	1000	+	.	gene_id "Zj_G00004"; transcript_id "Zj_G00004.1"; exon_number "2";
Zjn_sc00001.1	StringTie	exon	1622	1703	1000	+	.	gene_id "Zj_G00004"; transcript_id "Zj_G00004.1"; exon_number "3";
Zjn_sc00001.1	StringTie	exon	1940	2179	1000	+	.	gene_id "Zj_G00004"; transcript_id "Zj_G00004.1"; exon_number "4";
Zjn_sc00001.1	StringTie	exon	3485	3596	1000	+	.	gene_id "Zj_G00004"; transcript_id "Zj_G00004.1"; exon_number "5";
Zjn_sc00001.1	StringTie	exon	8984	9093	1000	+	.	gene_id "Zj_G00004"; transcript_id "Zj_G00004.1"; exon_number "6";
Zjn_sc00001.1	StringTie	exon	9170	9337	1000	+	.	gene_id "Zj_G00004"; transcript_id "Zj_G00004.1"; exon_number "7";
Zjn_sc00001.1	StringTie	exon	9927	10111	1000	+	.	gene_id "Zj_G00004"; transcript_id "Zj_G00004.1"; exon_number "8";
Zjn_sc00001.1	StringTie	exon	10192	10273	1000	+	.	gene_id "Zj_G00004"; transcript_id "Zj_G00004.1"; exon_number "9";
Zjn_sc00001.1	StringTie	exon	10351	10455	1000	+	.	gene_id "Zj_G00004"; transcript_id "Zj_G00004.1"; exon_number "10";
Zjn_sc00001.1	StringTie	exon	13937	14041	1000	+	.	gene_id "Zj_G00004"; transcript_id "Zj_G00004.1"; exon_number "11";
Zjn_sc00001.1	StringTie	exon	14116	14318	1000	+	.	gene_id "Zj_G00004"; transcript_id "Zj_G00004.1"; exon_number "12";
Zjn_sc00001.1	StringTie	exon	15864	17029	1000	+	.	gene_id "Zj_G00004"; transcript_id "Zj_G00004.1"; exon_number "13";
Zjn_sc00001.1	StringTie	transcript	1	17029	1000	+	.	gene_id "Zj_G00004"; transcript_id "Zj_G00004.2";
Zjn_sc00001.1	StringTie	exon	1	273	1000	+	.	gene_id "Zj_G00004"; transcript_id "Zj_G00004.2"; exon_number "1";
Zjn_sc00001.1	StringTie	exon	345	397	1000	+	.	gene_id "Zj_G00004"; transcript_id "Zj_G00004.2"; exon_number "2";
Zjn_sc00001.1	StringTie	exon	1622	1703	1000	+	.	gene_id "Zj_G00004"; transcript_id "Zj_G00004.2"; exon_number "3";
Zjn_sc00001.1	StringTie	exon	1940	2179	1000	+	.	gene_id "Zj_G00004"; transcript_id "Zj_G00004.2"; exon_number "4";
Zjn_sc00001.1	StringTie	exon	8984	9093	1000	+	.	gene_id "Zj_G00004"; transcript_id "Zj_G00004.2"; exon_number "5";
Zjn_sc00001.1	StringTie	exon	9170	9337	1000	+	.	gene_id "Zj_G00004"; transcript_id "Zj_G00004.2"; exon_number "6";
Zjn_sc00001.1	StringTie	exon	9927	10111	1000	+	.	gene_id "Zj_G00004"; transcript_id "Zj_G00004.2"; exon_number "7";
Zjn_sc00001.1	StringTie	exon	10192	10273	1000	+	.	gene_id "Zj_G00004"; transcript_id "Zj_G00004.2"; exon_number "8";
Zjn_sc00001.1	StringTie	exon	10351	10455	1000	+	.	gene_id "Zj_G00004"; transcript_id "Zj_G00004.2"; exon_number "9";
Zjn_sc00001.1	StringTie	exon	13937	14041	1000	+	.	gene_id "Zj_G00004"; transcript_id "Zj_G00004.2"; exon_number "10";
Zjn_sc00001.1	StringTie	exon	14116	14318	1000	+	.	gene_id "Zj_G00004"; transcript_id "Zj_G00004.2"; exon_number "11";
Zjn_sc00001.1	StringTie	exon	15864	17029	1000	+	.	gene_id "Zj_G00004"; transcript_id "Zj_G00004.2"; exon_number "12";
Zjn_sc00001.1	StringTie	transcript	1	17029	1000	+	.	gene_id "Zj_G00004"; transcript_id "Zj_G00004.3";
Zjn_sc00001.1	StringTie	exon	1	273	1000	+	.	gene_id "Zj_G00004"; transcript_id "Zj_G00004.3"; exon_number "1";
Zjn_sc00001.1	StringTie	exon	345	397	1000	+	.	gene_id "Zj_G00004"; transcript_id "Zj_G00004.3"; exon_number "2";
Zjn_sc00001.1	StringTie	exon	1622	1703	1000	+	.	gene_id "Zj_G00004"; transcript_id "Zj_G00004.3"; exon_number "3";
Zjn_sc00001.1	StringTie	exon	1940	2179	1000	+	.	gene_id "Zj_G00004"; transcript_id "Zj_G00004.3"; exon_number "4";
Zjn_sc00001.1	StringTie	exon	3485	3596	1000	+	.	gene_id "Zj_G00004"; transcript_id "Zj_G00004.3"; exon_number "5";
Zjn_sc00001.1	StringTie	exon	8984	9093	1000	+	.	gene_id "Zj_G00004"; transcript_id "Zj_G00004.3"; exon_number "6";
Zjn_sc00001.1	StringTie	exon	9170	9337	1000	+	.	gene_id "Zj_G00004"; transcript_id "Zj_G00004.3"; exon_number "7";
Zjn_sc00001.1	StringTie	exon	9927	10111	1000	+	.	gene_id "Zj_G00004"; transcript_id "Zj_G00004.3"; exon_number "8";
Zjn_sc00001.1	StringTie	exon	10192	10273	1000	+	.	gene_id "Zj_G00004"; transcript_id "Zj_G00004.3"; exon_number "9";
Zjn_sc00001.1	StringTie	exon	10351	10455	1000	+	.	gene_id "Zj_G00004"; transcript_id "Zj_G00004.3"; exon_number "10";
Zjn_sc00001.1	StringTie	exon	13937	14041	1000	+	.	gene_id "Zj_G00004"; transcript_id "Zj_G00004.3"; exon_number "11";
Zjn_sc00001.1	StringTie	exon	14116	14318	1000	+	.	gene_id "Zj_G00004"; transcript_id "Zj_G00004.3"; exon_number "12";
Zjn_sc00001.1	StringTie	exon	15864	16530	1000	+	.	gene_id "Zj_G00004"; transcript_id "Zj_G00004.3"; exon_number "13";
Zjn_sc00001.1	StringTie	exon	16640	17029	1000	+	.	gene_id "Zj_G00004"; transcript_id "Zj_G00004.3"; exon_number "14";
Zjn_sc00001.1	StringTie	transcript	14427	16920	1000	-	.	gene_id "Zj_G00005"; transcript_id "Zj_G00005.1";
Zjn_sc00001.1	StringTie	exon	14427	14928	1000	-	.	gene_id "Zj_G00005"; transcript_id "Zj_G00005.1"; exon_number "1";
Zjn_sc00001.1	StringTie	exon	16446	16920	1000	-	.	gene_id "Zj_G00005"; transcript_id "Zj_G00005.1"; exon_number "2";
Zjn_sc00001.1	StringTie	transcript	56325	64687	1000	+	.	gene_id "Zj_G00006"; transcript_id "Zj_G00006.1";
Zjn_sc00001.1	StringTie	exon	56325	56759	1000	+	.	gene_id "Zj_G00006"; transcript_id "Zj_G00006.1"; exon_number "1";
Zjn_sc00001.1	StringTie	exon	56821	56932	1000	+	.	gene_id "Zj_G00006"; transcript_id "Zj_G00006.1"; exon_number "2";
Zjn_sc00001.1	StringTie	exon	57457	57619	1000	+	.	gene_id "Zj_G00006"; transcript_id "Zj_G00006.1"; exon_number "3";
Zjn_sc00001.1	StringTie	exon	63021	63169	1000	+	.	gene_id "Zj_G00006"; transcript_id "Zj_G00006.1"; exon_number "4";
Zjn_sc00001.1	StringTie	exon	63243	63394	1000	+	.	gene_id "Zj_G00006"; transcript_id "Zj_G00006.1"; exon_number "5";
Zjn_sc00001.1	StringTie	exon	63911	64025	1000	+	.	gene_id "Zj_G00006"; transcript_id "Zj_G00006.1"; exon_number "6";
Zjn_sc00001.1	StringTie	exon	64140	64687	1000	+	.	gene_id "Zj_G00006"; transcript_id "Zj_G00006.1"; exon_number "7";
Zjn_sc00001.1	StringTie	transcript	56339	64687	1000	+	.	gene_id "Zj_G00006"; transcript_id "Zj_G00006.2";
Zjn_sc00001.1	StringTie	exon	56339	56759	1000	+	.	gene_id "Zj_G00006"; transcript_id "Zj_G00006.2"; exon_number "1";
Zjn_sc00001.1	StringTie	exon	56821	56932	1000	+	.	gene_id "Zj_G00006"; transcript_id "Zj_G00006.2"; exon_number "2";
Zjn_sc00001.1	StringTie	exon	63243	63394	1000	+	.	gene_id "Zj_G00006"; transcript_id "Zj_G00006.2"; exon_number "3";
Zjn_sc00001.1	StringTie	exon	63911	64025	1000	+	.	gene_id "Zj_G00006"; transcript_id "Zj_G00006.2"; exon_number "4";
Zjn_sc00001.1	StringTie	exon	64140	64687	1000	+	.	gene_id "Zj_G00006"; transcript_id "Zj_G00006.2"; exon_number "5";
Zjn_sc00001.1	StringTie	transcript	40392	50578	1000	-	.	gene_id "Zj_G00007"; transcript_id "Zj_G00007.1";
Zjn_sc00001.1	StringTie	exon	40392	40781	1000	-	.	gene_id "Zj_G00007"; transcript_id "Zj_G00007.1"; exon_number "1";
Zjn_sc00001.1	StringTie	exon	41151	41898	1000	-	.	gene_id "Zj_G00007"; transcript_id "Zj_G00007.1"; exon_number "2";
Zjn_sc00001.1	StringTie	exon	41980	42391	1000	-	.	gene_id "Zj_G00007"; transcript_id "Zj_G00007.1"; exon_number "3";
Zjn_sc00001.1	StringTie	exon	42479	42665	1000	-	.	gene_id "Zj_G00007"; transcript_id "Zj_G00007.1"; exon_number "4";
Zjn_sc00001.1	StringTie	exon	44895	45059	1000	-	.	gene_id "Zj_G00007"; transcript_id "Zj_G00007.1"; exon_number "5";
Zjn_sc00001.1	StringTie	exon	45235	45368	1000	-	.	gene_id "Zj_G00007"; transcript_id "Zj_G00007.1"; exon_number "6";
Zjn_sc00001.1	StringTie	exon	45478	45639	1000	-	.	gene_id "Zj_G00007"; transcript_id "Zj_G00007.1"; exon_number "7";
Zjn_sc00001.1	StringTie	exon	49204	49633	1000	-	.	gene_id "Zj_G00007"; transcript_id "Zj_G00007.1"; exon_number "8";
Zjn_sc00001.1	StringTie	exon	49867	49932	1000	-	.	gene_id "Zj_G00007"; transcript_id "Zj_G00007.1"; exon_number "9";
Zjn_sc00001.1	StringTie	exon	50031	50109	1000	-	.	gene_id "Zj_G00007"; transcript_id "Zj_G00007.1"; exon_number "10";
Zjn_sc00001.1	StringTie	exon	50201	50263	1000	-	.	gene_id "Zj_G00007"; transcript_id "Zj_G00007.1"; exon_number "11";
Zjn_sc00001.1	StringTie	exon	50393	50578	1000	-	.	gene_id "Zj_G00007"; transcript_id "Zj_G00007.1"; exon_number "12";
Zjn_sc00001.1	StringTie	transcript	40398	50578	1000	-	.	gene_id "Zj_G00007"; transcript_id "Zj_G00007.2";
Zjn_sc00001.1	StringTie	exon	40398	40781	1000	-	.	gene_id "Zj_G00007"; transcript_id "Zj_G00007.2"; exon_number "1";
Zjn_sc00001.1	StringTie	exon	41151	41898	1000	-	.	gene_id "Zj_G00007"; transcript_id "Zj_G00007.2"; exon_number "2";
Zjn_sc00001.1	StringTie	exon	41980	42391	1000	-	.	gene_id "Zj_G00007"; transcript_id "Zj_G00007.2"; exon_number "3";
Zjn_sc00001.1	StringTie	exon	42479	42659	1000	-	.	gene_id "Zj_G00007"; transcript_id "Zj_G00007.2"; exon_number "4";
Zjn_sc00001.1	StringTie	exon	44895	45059	1000	-	.	gene_id "Zj_G00007"; transcript_id "Zj_G00007.2"; exon_number "5";
Zjn_sc00001.1	StringTie	exon	45235	45368	1000	-	.	gene_id "Zj_G00007"; transcript_id "Zj_G00007.2"; exon_number "6";
Zjn_sc00001.1	StringTie	exon	45478	45639	1000	-	.	gene_id "Zj_G00007"; transcript_id "Zj_G00007.2"; exon_number "7";
Zjn_sc00001.1	StringTie	exon	49204	49633	1000	-	.	gene_id "Zj_G00007"; transcript_id "Zj_G00007.2"; exon_number "8";
Zjn_sc00001.1	StringTie	exon	49867	49932	1000	-	.	gene_id "Zj_G00007"; transcript_id "Zj_G00007.2"; exon_number "9";
Zjn_sc00001.1	StringTie	exon	50031	50109	1000	-	.	gene_id "Zj_G00007"; transcript_id "Zj_G00007.2"; exon_number "10";
Zjn_sc00001.1	StringTie	exon	50201	50263	1000	-	.	gene_id "Zj_G00007"; transcript_id "Zj_G00007.2"; exon_number "11";
Zjn_sc00001.1	StringTie	exon	50393	50578	1000	-	.	gene_id "Zj_G00007"; transcript_id "Zj_G00007.2"; exon_number "12";
Zjn_sc00001.1	StringTie	transcript	65314	68651	1000	+	.	gene_id "Zj_G00008"; transcript_id "Zj_G00008.1";
Zjn_sc00001.1	StringTie	exon	65314	65804	1000	+	.	gene_id "Zj_G00008"; transcript_id "Zj_G00008.1"; exon_number "1";
Zjn_sc00001.1	StringTie	exon	67304	67352	1000	+	.	gene_id "Zj_G00008"; transcript_id "Zj_G00008.1"; exon_number "2";
Zjn_sc00001.1	StringTie	exon	67688	67773	1000	+	.	gene_id "Zj_G00008"; transcript_id "Zj_G00008.1"; exon_number "3";
Zjn_sc00001.1	StringTie	exon	67867	67946	1000	+	.	gene_id "Zj_G00008"; transcript_id "Zj_G00008.1"; exon_number "4";
Zjn_sc00001.1	StringTie	exon	68030	68132	1000	+	.	gene_id "Zj_G00008"; transcript_id "Zj_G00008.1"; exon_number "5";
Zjn_sc00001.1	StringTie	exon	68221	68279	1000	+	.	gene_id "Zj_G00008"; transcript_id "Zj_G00008.1"; exon_number "6";
Zjn_sc00001.1	StringTie	exon	68359	68651	1000	+	.	gene_id "Zj_G00008"; transcript_id "Zj_G00008.1"; exon_number "7";
Zjn_sc00001.1	StringTie	transcript	78493	80658	1000	-	.	gene_id "Zj_G00009"; transcript_id "Zj_G00009.1";
Zjn_sc00001.1	StringTie	exon	78493	78795	1000	-	.	gene_id "Zj_G00009"; transcript_id "Zj_G00009.1"; exon_number "1";
Zjn_sc00001.1	StringTie	exon	78898	80658	1000	-	.	gene_id "Zj_G00009"; transcript_id "Zj_G00009.1"; exon_number "2";
Zjn_sc00001.1	StringTie	transcript	80926	82575	1000	.	.	gene_id "Zj_G00010"; transcript_id "Zj_G00010.1";
Zjn_sc00001.1	StringTie	exon	80926	82575	1000	.	.	gene_id "Zj_G00010"; transcript_id "Zj_G00010.1"; exon_number "1";
Zjn_sc00001.1	StringTie	transcript	69177	76826	1000	+	.	gene_id "Zj_G00011"; transcript_id "Zj_G00011.1";
Zjn_sc00001.1	StringTie	exon	69177	70729	1000	+	.	gene_id "Zj_G00011"; transcript_id "Zj_G00011.1"; exon_number "1";
Zjn_sc00001.1	StringTie	exon	70819	70880	1000	+	.	gene_id "Zj_G00011"; transcript_id "Zj_G00011.1"; exon_number "2";
Zjn_sc00001.1	StringTie	exon	70971	71063	1000	+	.	gene_id "Zj_G00011"; transcript_id "Zj_G00011.1"; exon_number "3";
Zjn_sc00001.1	StringTie	exon	71457	71657	1000	+	.	gene_id "Zj_G00011"; transcript_id "Zj_G00011.1"; exon_number "4";
Zjn_sc00001.1	StringTie	exon	71749	71832	1000	+	.	gene_id "Zj_G00011"; transcript_id "Zj_G00011.1"; exon_number "5";
Zjn_sc00001.1	StringTie	exon	71979	72074	1000	+	.	gene_id "Zj_G00011"; transcript_id "Zj_G00011.1"; exon_number "6";
Zjn_sc00001.1	StringTie	exon	72149	72226	1000	+	.	gene_id "Zj_G00011"; transcript_id "Zj_G00011.1"; exon_number "7";
Zjn_sc00001.1	StringTie	exon	72317	72406	1000	+	.	gene_id "Zj_G00011"; transcript_id "Zj_G00011.1"; exon_number "8";
Zjn_sc00001.1	StringTie	exon	72549	72616	1000	+	.	gene_id "Zj_G00011"; transcript_id "Zj_G00011.1"; exon_number "9";
Zjn_sc00001.1	StringTie	exon	72728	72809	1000	+	.	gene_id "Zj_G00011"; transcript_id "Zj_G00011.1"; exon_number "10";
Zjn_sc00001.1	StringTie	exon	72893	74429	1000	+	.	gene_id "Zj_G00011"; transcript_id "Zj_G00011.1"; exon_number "11";
Zjn_sc00001.1	StringTie	exon	74689	74792	1000	+	.	gene_id "Zj_G00011"; transcript_id "Zj_G00011.1"; exon_number "12";
Zjn_sc00001.1	StringTie	exon	74911	75139	1000	+	.	gene_id "Zj_G00011"; transcript_id "Zj_G00011.1"; exon_number "13";
Zjn_sc00001.1	StringTie	exon	76311	76826	1000	+	.	gene_id "Zj_G00011"; transcript_id "Zj_G00011.1"; exon_number "14";
Zjn_sc00001.1	StringTie	transcript	69481	76826	1000	+	.	gene_id "Zj_G00011"; transcript_id "Zj_G00011.2";
Zjn_sc00001.1	StringTie	exon	69481	70729	1000	+	.	gene_id "Zj_G00011"; transcript_id "Zj_G00011.2"; exon_number "1";
Zjn_sc00001.1	StringTie	exon	70819	70880	1000	+	.	gene_id "Zj_G00011"; transcript_id "Zj_G00011.2"; exon_number "2";
Zjn_sc00001.1	StringTie	exon	70971	71063	1000	+	.	gene_id "Zj_G00011"; transcript_id "Zj_G00011.2"; exon_number "3";
Zjn_sc00001.1	StringTie	exon	71457	71657	1000	+	.	gene_id "Zj_G00011"; transcript_id "Zj_G00011.2"; exon_number "4";
Zjn_sc00001.1	StringTie	exon	71749	71832	1000	+	.	gene_id "Zj_G00011"; transcript_id "Zj_G00011.2"; exon_number "5";
Zjn_sc00001.1	StringTie	exon	71979	72074	1000	+	.	gene_id "Zj_G00011"; transcript_id "Zj_G00011.2"; exon_number "6";
Zjn_sc00001.1	StringTie	exon	72149	72226	1000	+	.	gene_id "Zj_G00011"; transcript_id "Zj_G00011.2"; exon_number "7";
Zjn_sc00001.1	StringTie	exon	72317	72406	1000	+	.	gene_id "Zj_G00011"; transcript_id "Zj_G00011.2"; exon_number "8";
Zjn_sc00001.1	StringTie	exon	72549	72616	1000	+	.	gene_id "Zj_G00011"; transcript_id "Zj_G00011.2"; exon_number "9";
Zjn_sc00001.1	StringTie	exon	72728	72809	1000	+	.	gene_id "Zj_G00011"; transcript_id "Zj_G00011.2"; exon_number "10";
Zjn_sc00001.1	StringTie	exon	72893	72994	1000	+	.	gene_id "Zj_G00011"; transcript_id "Zj_G00011.2"; exon_number "11";
Zjn_sc00001.1	StringTie	exon	74689	74792	1000	+	.	gene_id "Zj_G00011"; transcript_id "Zj_G00011.2"; exon_number "12";
Zjn_sc00001.1	StringTie	exon	74911	75139	1000	+	.	gene_id "Zj_G00011"; transcript_id "Zj_G00011.2"; exon_number "13";
Zjn_sc00001.1	StringTie	exon	76311	76826	1000	+	.	gene_id "Zj_G00011"; transcript_id "Zj_G00011.2"; exon_number "14";
Zjn_sc00001.1	StringTie	transcript	97342	105521	1000	-	.	gene_id "Zj_G00012"; transcript_id "Zj_G00012.1";
Zjn_sc00001.1	StringTie	exon	97342	97766	1000	-	.	gene_id "Zj_G00012"; transcript_id "Zj_G00012.1"; exon_number "1";
Zjn_sc00001.1	StringTie	exon	97853	97915	1000	-	.	gene_id "Zj_G00012"; transcript_id "Zj_G00012.1"; exon_number "2";
Zjn_sc00001.1	StringTie	exon	97986	98167	1000	-	.	gene_id "Zj_G00012"; transcript_id "Zj_G00012.1"; exon_number "3";
Zjn_sc00001.1	StringTie	exon	98245	98434	1000	-	.	gene_id "Zj_G00012"; transcript_id "Zj_G00012.1"; exon_number "4";
Zjn_sc00001.1	StringTie	exon	98509	98599	1000	-	.	gene_id "Zj_G00012"; transcript_id "Zj_G00012.1"; exon_number "5";
Zjn_sc00001.1	StringTie	exon	98681	98736	1000	-	.	gene_id "Zj_G00012"; transcript_id "Zj_G00012.1"; exon_number "6";
Zjn_sc00001.1	StringTie	exon	99084	99198	1000	-	.	gene_id "Zj_G00012"; transcript_id "Zj_G00012.1"; exon_number "7";
Zjn_sc00001.1	StringTie	exon	99683	99810	1000	-	.	gene_id "Zj_G00012"; transcript_id "Zj_G00012.1"; exon_number "8";
Zjn_sc00001.1	StringTie	exon	99893	100089	1000	-	.	gene_id "Zj_G00012"; transcript_id "Zj_G00012.1"; exon_number "9";
Zjn_sc00001.1	StringTie	exon	100175	100463	1000	-	.	gene_id "Zj_G00012"; transcript_id "Zj_G00012.1"; exon_number "10";
Zjn_sc00001.1	StringTie	exon	100585	100712	1000	-	.	gene_id "Zj_G00012"; transcript_id "Zj_G00012.1"; exon_number "11";
Zjn_sc00001.1	StringTie	exon	101254	101326	1000	-	.	gene_id "Zj_G00012"; transcript_id "Zj_G00012.1"; exon_number "12";
Zjn_sc00001.1	StringTie	exon	101417	101512	1000	-	.	gene_id "Zj_G00012"; transcript_id "Zj_G00012.1"; exon_number "13";
Zjn_sc00001.1	StringTie	exon	101585	101788	1000	-	.	gene_id "Zj_G00012"; transcript_id "Zj_G00012.1"; exon_number "14";
Zjn_sc00001.1	StringTie	exon	101874	102209	1000	-	.	gene_id "Zj_G00012"; transcript_id "Zj_G00012.1"; exon_number "15";
Zjn_sc00001.1	StringTie	exon	102815	103271	1000	-	.	gene_id "Zj_G00012"; transcript_id "Zj_G00012.1"; exon_number "16";
Zjn_sc00001.1	StringTie	exon	103634	103715	1000	-	.	gene_id "Zj_G00012"; transcript_id "Zj_G00012.1"; exon_number "17";
Zjn_sc00001.1	StringTie	exon	103981	104084	1000	-	.	gene_id "Zj_G00012"; transcript_id "Zj_G00012.1"; exon_number "18";
Zjn_sc00001.1	StringTie	exon	104211	104302	1000	-	.	gene_id "Zj_G00012"; transcript_id "Zj_G00012.1"; exon_number "19";
Zjn_sc00001.1	StringTie	exon	104836	104889	1000	-	.	gene_id "Zj_G00012"; transcript_id "Zj_G00012.1"; exon_number "20";
Zjn_sc00001.1	StringTie	exon	105029	105113	1000	-	.	gene_id "Zj_G00012"; transcript_id "Zj_G00012.1"; exon_number "21";
Zjn_sc00001.1	StringTie	exon	105209	105521	1000	-	.	gene_id "Zj_G00012"; transcript_id "Zj_G00012.1"; exon_number "22";
Zjn_sc00001.1	StringTie	transcript	83444	86897	1000	+	.	gene_id "Zj_G00013"; transcript_id "Zj_G00013.1";
Zjn_sc00001.1	StringTie	exon	83444	84099	1000	+	.	gene_id "Zj_G00013"; transcript_id "Zj_G00013.1"; exon_number "1";
Zjn_sc00001.1	StringTie	exon	84444	84579	1000	+	.	gene_id "Zj_G00013"; transcript_id "Zj_G00013.1"; exon_number "2";
Zjn_sc00001.1	StringTie	exon	84667	85268	1000	+	.	gene_id "Zj_G00013"; transcript_id "Zj_G00013.1"; exon_number "3";
Zjn_sc00001.1	StringTie	exon	85422	85539	1000	+	.	gene_id "Zj_G00013"; transcript_id "Zj_G00013.1"; exon_number "4";
Zjn_sc00001.1	StringTie	exon	86078	86224	1000	+	.	gene_id "Zj_G00013"; transcript_id "Zj_G00013.1"; exon_number "5";
Zjn_sc00001.1	StringTie	exon	86291	86377	1000	+	.	gene_id "Zj_G00013"; transcript_id "Zj_G00013.1"; exon_number "6";
Zjn_sc00001.1	StringTie	exon	86472	86897	1000	+	.	gene_id "Zj_G00013"; transcript_id "Zj_G00013.1"; exon_number "7";
Zjn_sc00001.1	StringTie	transcript	87048	96389	1000	-	.	gene_id "Zj_G00014"; transcript_id "Zj_G00014.1";
Zjn_sc00001.1	StringTie	exon	87048	87466	1000	-	.	gene_id "Zj_G00014"; transcript_id "Zj_G00014.1"; exon_number "1";
Zjn_sc00001.1	StringTie	exon	87557	87660	1000	-	.	gene_id "Zj_G00014"; transcript_id "Zj_G00014.1"; exon_number "2";
Zjn_sc00001.1	StringTie	exon	88031	88114	1000	-	.	gene_id "Zj_G00014"; transcript_id "Zj_G00014.1"; exon_number "3";
Zjn_sc00001.1	StringTie	exon	88196	88240	1000	-	.	gene_id "Zj_G00014"; transcript_id "Zj_G00014.1"; exon_number "4";
Zjn_sc00001.1	StringTie	exon	88811	88882	1000	-	.	gene_id "Zj_G00014"; transcript_id "Zj_G00014.1"; exon_number "5";
Zjn_sc00001.1	StringTie	exon	88965	89045	1000	-	.	gene_id "Zj_G00014"; transcript_id "Zj_G00014.1"; exon_number "6";
Zjn_sc00001.1	StringTie	exon	89132	89227	1000	-	.	gene_id "Zj_G00014"; transcript_id "Zj_G00014.1"; exon_number "7";
Zjn_sc00001.1	StringTie	exon	89432	89506	1000	-	.	gene_id "Zj_G00014"; transcript_id "Zj_G00014.1"; exon_number "8";
Zjn_sc00001.1	StringTie	exon	89986	90033	1000	-	.	gene_id "Zj_G00014"; transcript_id "Zj_G00014.1"; exon_number "9";
Zjn_sc00001.1	StringTie	exon	90137	90217	1000	-	.	gene_id "Zj_G00014"; transcript_id "Zj_G00014.1"; exon_number "10";
Zjn_sc00001.1	StringTie	exon	90320	90427	1000	-	.	gene_id "Zj_G00014"; transcript_id "Zj_G00014.1"; exon_number "11";
Zjn_sc00001.1	StringTie	exon	90544	90606	1000	-	.	gene_id "Zj_G00014"; transcript_id "Zj_G00014.1"; exon_number "12";
Zjn_sc00001.1	StringTie	exon	90863	90943	1000	-	.	gene_id "Zj_G00014"; transcript_id "Zj_G00014.1"; exon_number "13";
Zjn_sc00001.1	StringTie	exon	91037	91177	1000	-	.	gene_id "Zj_G00014"; transcript_id "Zj_G00014.1"; exon_number "14";
Zjn_sc00001.1	StringTie	exon	91256	91303	1000	-	.	gene_id "Zj_G00014"; transcript_id "Zj_G00014.1"; exon_number "15";
Zjn_sc00001.1	StringTie	exon	91481	91726	1000	-	.	gene_id "Zj_G00014"; transcript_id "Zj_G00014.1"; exon_number "16";
Zjn_sc00001.1	StringTie	exon	91846	91962	1000	-	.	gene_id "Zj_G00014"; transcript_id "Zj_G00014.1"; exon_number "17";
Zjn_sc00001.1	StringTie	exon	92342	92410	1000	-	.	gene_id "Zj_G00014"; transcript_id "Zj_G00014.1"; exon_number "18";
Zjn_sc00001.1	StringTie	exon	92578	93165	1000	-	.	gene_id "Zj_G00014"; transcript_id "Zj_G00014.1"; exon_number "19";
Zjn_sc00001.1	StringTie	exon	93700	94149	1000	-	.	gene_id "Zj_G00014"; transcript_id "Zj_G00014.1"; exon_number "20";
Zjn_sc00001.1	StringTie	exon	94224	94352	1000	-	.	gene_id "Zj_G00014"; transcript_id "Zj_G00014.1"; exon_number "21";
Zjn_sc00001.1	StringTie	exon	94666	94837	1000	-	.	gene_id "Zj_G00014"; transcript_id "Zj_G00014.1"; exon_number "22";
Zjn_sc00001.1	StringTie	exon	95059	95221	1000	-	.	gene_id "Zj_G00014"; transcript_id "Zj_G00014.1"; exon_number "23";
Zjn_sc00001.1	StringTie	exon	95320	95434	1000	-	.	gene_id "Zj_G00014"; transcript_id "Zj_G00014.1"; exon_number "24";
Zjn_sc00001.1	StringTie	exon	95510	95605	1000	-	.	gene_id "Zj_G00014"; transcript_id "Zj_G00014.1"; exon_number "25";
Zjn_sc00001.1	StringTie	exon	95689	95848	1000	-	.	gene_id "Zj_G00014"; transcript_id "Zj_G00014.1"; exon_number "26";
Zjn_sc00001.1	StringTie	exon	95979	96389	1000	-	.	gene_id "Zj_G00014"; transcript_id "Zj_G00014.1"; exon_number "27";
Zjn_sc00001.1	StringTie	transcript	106174	109266	1000	+	.	gene_id "Zj_G00015"; transcript_id "Zj_G00015.1";
Zjn_sc00001.1	StringTie	exon	106174	106823	1000	+	.	gene_id "Zj_G00015"; transcript_id "Zj_G00015.1"; exon_number "1";
Zjn_sc00001.1	StringTie	exon	107376	107556	1000	+	.	gene_id "Zj_G00015"; transcript_id "Zj_G00015.1"; exon_number "2";
Zjn_sc00001.1	StringTie	exon	107644	107843	1000	+	.	gene_id "Zj_G00015"; transcript_id "Zj_G00015.1"; exon_number "3";
Zjn_sc00001.1	StringTie	exon	107947	108147	1000	+	.	gene_id "Zj_G00015"; transcript_id "Zj_G00015.1"; exon_number "4";
Zjn_sc00001.1	StringTie	exon	108829	109266	1000	+	.	gene_id "Zj_G00015"; transcript_id "Zj_G00015.1"; exon_number "5";
Zjn_sc00001.1	StringTie	transcript	106178	109266	1000	+	.	gene_id "Zj_G00015"; transcript_id "Zj_G00015.2";
Zjn_sc00001.1	StringTie	exon	106178	106241	1000	+	.	gene_id "Zj_G00015"; transcript_id "Zj_G00015.2"; exon_number "1";
Zjn_sc00001.1	StringTie	exon	106443	106823	1000	+	.	gene_id "Zj_G00015"; transcript_id "Zj_G00015.2"; exon_number "2";
Zjn_sc00001.1	StringTie	exon	107376	107556	1000	+	.	gene_id "Zj_G00015"; transcript_id "Zj_G00015.2"; exon_number "3";
Zjn_sc00001.1	StringTie	exon	107644	107843	1000	+	.	gene_id "Zj_G00015"; transcript_id "Zj_G00015.2"; exon_number "4";
Zjn_sc00001.1	StringTie	exon	107947	108147	1000	+	.	gene_id "Zj_G00015"; transcript_id "Zj_G00015.2"; exon_number "5";
Zjn_sc00001.1	StringTie	exon	108829	109266	1000	+	.	gene_id "Zj_G00015"; transcript_id "Zj_G00015.2"; exon_number "6";
Zjn_sc00001.1	StringTie	transcript	106178	109266	1000	+	.	gene_id "Zj_G00015"; transcript_id "Zj_G00015.3";
Zjn_sc00001.1	StringTie	exon	106178	106823	1000	+	.	gene_id "Zj_G00015"; transcript_id "Zj_G00015.3"; exon_number "1";
Zjn_sc00001.1	StringTie	exon	107010	107556	1000	+	.	gene_id "Zj_G00015"; transcript_id "Zj_G00015.3"; exon_number "2";
Zjn_sc00001.1	StringTie	exon	107644	107843	1000	+	.	gene_id "Zj_G00015"; transcript_id "Zj_G00015.3"; exon_number "3";
Zjn_sc00001.1	StringTie	exon	107947	108147	1000	+	.	gene_id "Zj_G00015"; transcript_id "Zj_G00015.3"; exon_number "4";
Zjn_sc00001.1	StringTie	exon	108829	109266	1000	+	.	gene_id "Zj_G00015"; transcript_id "Zj_G00015.3"; exon_number "5";
Zjn_sc00001.1	StringTie	transcript	109814	116206	1000	-	.	gene_id "Zj_G00016"; transcript_id "Zj_G00016.1";
Zjn_sc00001.1	StringTie	exon	109814	110229	1000	-	.	gene_id "Zj_G00016"; transcript_id "Zj_G00016.1"; exon_number "1";
Zjn_sc00001.1	StringTie	exon	110320	110418	1000	-	.	gene_id "Zj_G00016"; transcript_id "Zj_G00016.1"; exon_number "2";
Zjn_sc00001.1	StringTie	exon	110498	110578	1000	-	.	gene_id "Zj_G00016"; transcript_id "Zj_G00016.1"; exon_number "3";
Zjn_sc00001.1	StringTie	exon	110663	110836	1000	-	.	gene_id "Zj_G00016"; transcript_id "Zj_G00016.1"; exon_number "4";
Zjn_sc00001.1	StringTie	exon	110953	111063	1000	-	.	gene_id "Zj_G00016"; transcript_id "Zj_G00016.1"; exon_number "5";
Zjn_sc00001.1	StringTie	exon	111143	111196	1000	-	.	gene_id "Zj_G00016"; transcript_id "Zj_G00016.1"; exon_number "6";
Zjn_sc00001.1	StringTie	exon	111275	111427	1000	-	.	gene_id "Zj_G00016"; transcript_id "Zj_G00016.1"; exon_number "7";
Zjn_sc00001.1	StringTie	exon	111777	111917	1000	-	.	gene_id "Zj_G00016"; transcript_id "Zj_G00016.1"; exon_number "8";
Zjn_sc00001.1	StringTie	exon	112220	112333	1000	-	.	gene_id "Zj_G00016"; transcript_id "Zj_G00016.1"; exon_number "9";
Zjn_sc00001.1	StringTie	exon	112444	112505	1000	-	.	gene_id "Zj_G00016"; transcript_id "Zj_G00016.1"; exon_number "10";
Zjn_sc00001.1	StringTie	exon	112652	112794	1000	-	.	gene_id "Zj_G00016"; transcript_id "Zj_G00016.1"; exon_number "11";
Zjn_sc00001.1	StringTie	exon	112909	112976	1000	-	.	gene_id "Zj_G00016"; transcript_id "Zj_G00016.1"; exon_number "12";
Zjn_sc00001.1	StringTie	exon	113095	113274	1000	-	.	gene_id "Zj_G00016"; transcript_id "Zj_G00016.1"; exon_number "13";
Zjn_sc00001.1	StringTie	exon	113605	113732	1000	-	.	gene_id "Zj_G00016"; transcript_id "Zj_G00016.1"; exon_number "14";
Zjn_sc00001.1	StringTie	exon	113821	113872	1000	-	.	gene_id "Zj_G00016"; transcript_id "Zj_G00016.1"; exon_number "15";
Zjn_sc00001.1	StringTie	exon	113958	114136	1000	-	.	gene_id "Zj_G00016"; transcript_id "Zj_G00016.1"; exon_number "16";
Zjn_sc00001.1	StringTie	exon	114445	114634	1000	-	.	gene_id "Zj_G00016"; transcript_id "Zj_G00016.1"; exon_number "17";
Zjn_sc00001.1	StringTie	exon	115021	115202	1000	-	.	gene_id "Zj_G00016"; transcript_id "Zj_G00016.1"; exon_number "18";
Zjn_sc00001.1	StringTie	exon	115784	116206	1000	-	.	gene_id "Zj_G00016"; transcript_id "Zj_G00016.1"; exon_number "19";
Zjn_sc00001.1	StringTie	transcript	126758	129654	1000	-	.	gene_id "Zj_G00017"; transcript_id "Zj_G00017.1";
Zjn_sc00001.1	StringTie	exon	126758	127466	1000	-	.	gene_id "Zj_G00017"; transcript_id "Zj_G00017.1"; exon_number "1";
Zjn_sc00001.1	StringTie	exon	127799	128231	1000	-	.	gene_id "Zj_G00017"; transcript_id "Zj_G00017.1"; exon_number "2";
Zjn_sc00001.1	StringTie	exon	128503	129365	1000	-	.	gene_id "Zj_G00017"; transcript_id "Zj_G00017.1"; exon_number "3";
Zjn_sc00001.1	StringTie	exon	129445	129654	1000	-	.	gene_id "Zj_G00017"; transcript_id "Zj_G00017.1"; exon_number "4";
Zjn_sc00001.1	StringTie	transcript	126760	129654	1000	-	.	gene_id "Zj_G00017"; transcript_id "Zj_G00017.2";
Zjn_sc00001.1	StringTie	exon	126760	127466	1000	-	.	gene_id "Zj_G00017"; transcript_id "Zj_G00017.2"; exon_number "1";
Zjn_sc00001.1	StringTie	exon	127799	128049	1000	-	.	gene_id "Zj_G00017"; transcript_id "Zj_G00017.2"; exon_number "2";
Zjn_sc00001.1	StringTie	exon	128145	128231	1000	-	.	gene_id "Zj_G00017"; transcript_id "Zj_G00017.2"; exon_number "3";
Zjn_sc00001.1	StringTie	exon	128503	129365	1000	-	.	gene_id "Zj_G00017"; transcript_id "Zj_G00017.2"; exon_number "4";
Zjn_sc00001.1	StringTie	exon	129445	129654	1000	-	.	gene_id "Zj_G00017"; transcript_id "Zj_G00017.2"; exon_number "5";
Zjn_sc00001.1	StringTie	transcript	116873	125732	1000	-	.	gene_id "Zj_G00018"; transcript_id "Zj_G00018.1";
Zjn_sc00001.1	StringTie	exon	116873	117255	1000	-	.	gene_id "Zj_G00018"; transcript_id "Zj_G00018.1"; exon_number "1";
Zjn_sc00001.1	StringTie	exon	117336	117610	1000	-	.	gene_id "Zj_G00018"; transcript_id "Zj_G00018.1"; exon_number "2";
Zjn_sc00001.1	StringTie	exon	117690	117774	1000	-	.	gene_id "Zj_G00018"; transcript_id "Zj_G00018.1"; exon_number "3";
Zjn_sc00001.1	StringTie	exon	117876	117932	1000	-	.	gene_id "Zj_G00018"; transcript_id "Zj_G00018.1"; exon_number "4";
Zjn_sc00001.1	StringTie	exon	118019	118125	1000	-	.	gene_id "Zj_G00018"; transcript_id "Zj_G00018.1"; exon_number "5";
Zjn_sc00001.1	StringTie	exon	118560	118781	1000	-	.	gene_id "Zj_G00018"; transcript_id "Zj_G00018.1"; exon_number "6";
Zjn_sc00001.1	StringTie	exon	118888	118932	1000	-	.	gene_id "Zj_G00018"; transcript_id "Zj_G00018.1"; exon_number "7";
Zjn_sc00001.1	StringTie	exon	119364	119522	1000	-	.	gene_id "Zj_G00018"; transcript_id "Zj_G00018.1"; exon_number "8";
Zjn_sc00001.1	StringTie	exon	120208	120312	1000	-	.	gene_id "Zj_G00018"; transcript_id "Zj_G00018.1"; exon_number "9";
Zjn_sc00001.1	StringTie	exon	120393	120575	1000	-	.	gene_id "Zj_G00018"; transcript_id "Zj_G00018.1"; exon_number "10";
Zjn_sc00001.1	StringTie	exon	120997	121089	1000	-	.	gene_id "Zj_G00018"; transcript_id "Zj_G00018.1"; exon_number "11";
Zjn_sc00001.1	StringTie	exon	121329	121463	1000	-	.	gene_id "Zj_G00018"; transcript_id "Zj_G00018.1"; exon_number "12";
Zjn_sc00001.1	StringTie	exon	121557	121631	1000	-	.	gene_id "Zj_G00018"; transcript_id "Zj_G00018.1"; exon_number "13";
Zjn_sc00001.1	StringTie	exon	121710	121809	1000	-	.	gene_id "Zj_G00018"; transcript_id "Zj_G00018.1"; exon_number "14";
Zjn_sc00001.1	StringTie	exon	122009	122169	1000	-	.	gene_id "Zj_G00018"; transcript_id "Zj_G00018.1"; exon_number "15";
Zjn_sc00001.1	StringTie	exon	122247	122394	1000	-	.	gene_id "Zj_G00018"; transcript_id "Zj_G00018.1"; exon_number "16";
Zjn_sc00001.1	StringTie	exon	122773	123178	1000	-	.	gene_id "Zj_G00018"; transcript_id "Zj_G00018.1"; exon_number "17";
Zjn_sc00001.1	StringTie	exon	123500	123566	1000	-	.	gene_id "Zj_G00018"; transcript_id "Zj_G00018.1"; exon_number "18";
Zjn_sc00001.1	StringTie	exon	123655	123873	1000	-	.	gene_id "Zj_G00018"; transcript_id "Zj_G00018.1"; exon_number "19";
Zjn_sc00001.1	StringTie	exon	124299	124440	1000	-	.	gene_id "Zj_G00018"; transcript_id "Zj_G00018.1"; exon_number "20";
Zjn_sc00001.1	StringTie	exon	124534	124595	1000	-	.	gene_id "Zj_G00018"; transcript_id "Zj_G00018.1"; exon_number "21";
Zjn_sc00001.1	StringTie	exon	124685	124757	1000	-	.	gene_id "Zj_G00018"; transcript_id "Zj_G00018.1"; exon_number "22";
Zjn_sc00001.1	StringTie	exon	125209	125318	1000	-	.	gene_id "Zj_G00018"; transcript_id "Zj_G00018.1"; exon_number "23";
Zjn_sc00001.1	StringTie	exon	125465	125732	1000	-	.	gene_id "Zj_G00018"; transcript_id "Zj_G00018.1"; exon_number "24";
Zjn_sc00001.1	StringTie	transcript	116930	125732	1000	-	.	gene_id "Zj_G00018"; transcript_id "Zj_G00018.2";
Zjn_sc00001.1	StringTie	exon	116930	117610	1000	-	.	gene_id "Zj_G00018"; transcript_id "Zj_G00018.2"; exon_number "1";
Zjn_sc00001.1	StringTie	exon	117690	117774	1000	-	.	gene_id "Zj_G00018"; transcript_id "Zj_G00018.2"; exon_number "2";
Zjn_sc00001.1	StringTie	exon	117876	118125	1000	-	.	gene_id "Zj_G00018"; transcript_id "Zj_G00018.2"; exon_number "3";
Zjn_sc00001.1	StringTie	exon	118560	118781	1000	-	.	gene_id "Zj_G00018"; transcript_id "Zj_G00018.2"; exon_number "4";
Zjn_sc00001.1	StringTie	exon	118888	118932	1000	-	.	gene_id "Zj_G00018"; transcript_id "Zj_G00018.2"; exon_number "5";
Zjn_sc00001.1	StringTie	exon	119364	119522	1000	-	.	gene_id "Zj_G00018"; transcript_id "Zj_G00018.2"; exon_number "6";
Zjn_sc00001.1	StringTie	exon	120208	120312	1000	-	.	gene_id "Zj_G00018"; transcript_id "Zj_G00018.2"; exon_number "7";
Zjn_sc00001.1	StringTie	exon	120393	120575	1000	-	.	gene_id "Zj_G00018"; transcript_id "Zj_G00018.2"; exon_number "8";
Zjn_sc00001.1	StringTie	exon	120997	121089	1000	-	.	gene_id "Zj_G00018"; transcript_id "Zj_G00018.2"; exon_number "9";
Zjn_sc00001.1	StringTie	exon	121329	121354	1000	-	.	gene_id "Zj_G00018"; transcript_id "Zj_G00018.2"; exon_number "10";
Zjn_sc00001.1	StringTie	exon	121557	121631	1000	-	.	gene_id "Zj_G00018"; transcript_id "Zj_G00018.2"; exon_number "11";
Zjn_sc00001.1	StringTie	exon	121710	121809	1000	-	.	gene_id "Zj_G00018"; transcript_id "Zj_G00018.2"; exon_number "12";
Zjn_sc00001.1	StringTie	exon	122009	122169	1000	-	.	gene_id "Zj_G00018"; transcript_id "Zj_G00018.2"; exon_number "13";
Zjn_sc00001.1	StringTie	exon	122247	122394	1000	-	.	gene_id "Zj_G00018"; transcript_id "Zj_G00018.2"; exon_number "14";
Zjn_sc00001.1	StringTie	exon	122773	123178	1000	-	.	gene_id "Zj_G00018"; transcript_id "Zj_G00018.2"; exon_number "15";
Zjn_sc00001.1	StringTie	exon	123500	123566	1000	-	.	gene_id "Zj_G00018"; transcript_id "Zj_G00018.2"; exon_number "16";
Zjn_sc00001.1	StringTie	exon	123655	123873	1000	-	.	gene_id "Zj_G00018"; transcript_id "Zj_G00018.2"; exon_number "17";
Zjn_sc00001.1	StringTie	exon	124299	124440	1000	-	.	gene_id "Zj_G00018"; transcript_id "Zj_G00018.2"; exon_number "18";
Zjn_sc00001.1	StringTie	exon	124534	124595	1000	-	.	gene_id "Zj_G00018"; transcript_id "Zj_G00018.2"; exon_number "19";
Zjn_sc00001.1	StringTie	exon	124685	124757	1000	-	.	gene_id "Zj_G00018"; transcript_id "Zj_G00018.2"; exon_number "20";
Zjn_sc00001.1	StringTie	exon	125209	125318	1000	-	.	gene_id "Zj_G00018"; transcript_id "Zj_G00018.2"; exon_number "21";
Zjn_sc00001.1	StringTie	exon	125465	125732	1000	-	.	gene_id "Zj_G00018"; transcript_id "Zj_G00018.2"; exon_number "22";
Zjn_sc00001.1	StringTie	transcript	138293	140422	1000	.	.	gene_id "Zj_G00019"; transcript_id "Zj_G00019.1";
Zjn_sc00001.1	StringTie	exon	138293	140422	1000	.	.	gene_id "Zj_G00019"; transcript_id "Zj_G00019.1"; exon_number "1";
Zjn_sc00001.1	StringTie	transcript	142630	143492	1000	.	.	gene_id "Zj_G00020"; transcript_id "Zj_G00020.1";
Zjn_sc00001.1	StringTie	exon	142630	143492	1000	.	.	gene_id "Zj_G00020"; transcript_id "Zj_G00020.1"; exon_number "1";
Zjn_sc00001.1	StringTie	transcript	130165	131862	1000	-	.	gene_id "Zj_G00021"; transcript_id "Zj_G00021.1";
Zjn_sc00001.1	StringTie	exon	130165	130749	1000	-	.	gene_id "Zj_G00021"; transcript_id "Zj_G00021.1"; exon_number "1";
Zjn_sc00001.1	StringTie	exon	130867	131084	1000	-	.	gene_id "Zj_G00021"; transcript_id "Zj_G00021.1"; exon_number "2";
Zjn_sc00001.1	StringTie	exon	131324	131544	1000	-	.	gene_id "Zj_G00021"; transcript_id "Zj_G00021.1"; exon_number "3";
Zjn_sc00001.1	StringTie	exon	131664	131862	1000	-	.	gene_id "Zj_G00021"; transcript_id "Zj_G00021.1"; exon_number "4";
Zjn_sc00001.1	StringTie	transcript	130165	131862	1000	-	.	gene_id "Zj_G00021"; transcript_id "Zj_G00021.2";
Zjn_sc00001.1	StringTie	exon	130165	130338	1000	-	.	gene_id "Zj_G00021"; transcript_id "Zj_G00021.2"; exon_number "1";
Zjn_sc00001.1	StringTie	exon	130426	130749	1000	-	.	gene_id "Zj_G00021"; transcript_id "Zj_G00021.2"; exon_number "2";
Zjn_sc00001.1	StringTie	exon	130867	131084	1000	-	.	gene_id "Zj_G00021"; transcript_id "Zj_G00021.2"; exon_number "3";
Zjn_sc00001.1	StringTie	exon	131324	131544	1000	-	.	gene_id "Zj_G00021"; transcript_id "Zj_G00021.2"; exon_number "4";
Zjn_sc00001.1	StringTie	exon	131664	131862	1000	-	.	gene_id "Zj_G00021"; transcript_id "Zj_G00021.2"; exon_number "5";
Zjn_sc00001.1	StringTie	transcript	131938	137046	1000	-	.	gene_id "Zj_G00022"; transcript_id "Zj_G00022.1";
Zjn_sc00001.1	StringTie	exon	131938	133986	1000	-	.	gene_id "Zj_G00022"; transcript_id "Zj_G00022.1"; exon_number "1";
Zjn_sc00001.1	StringTie	exon	134089	134247	1000	-	.	gene_id "Zj_G00022"; transcript_id "Zj_G00022.1"; exon_number "2";
Zjn_sc00001.1	StringTie	exon	134490	135953	1000	-	.	gene_id "Zj_G00022"; transcript_id "Zj_G00022.1"; exon_number "3";
Zjn_sc00001.1	StringTie	exon	136156	136391	1000	-	.	gene_id "Zj_G00022"; transcript_id "Zj_G00022.1"; exon_number "4";
Zjn_sc00001.1	StringTie	exon	136501	137046	1000	-	.	gene_id "Zj_G00022"; transcript_id "Zj_G00022.1"; exon_number "5";
Zjn_sc00001.1	StringTie	transcript	136173	137046	1000	-	.	gene_id "Zj_G00022"; transcript_id "Zj_G00022.2";
Zjn_sc00001.1	StringTie	exon	136173	136391	1000	-	.	gene_id "Zj_G00022"; transcript_id "Zj_G00022.2"; exon_number "1";
Zjn_sc00001.1	StringTie	exon	136501	136612	1000	-	.	gene_id "Zj_G00022"; transcript_id "Zj_G00022.2"; exon_number "2";
Zjn_sc00001.1	StringTie	exon	136697	136815	1000	-	.	gene_id "Zj_G00022"; transcript_id "Zj_G00022.2"; exon_number "3";
Zjn_sc00001.1	StringTie	exon	136919	137046	1000	-	.	gene_id "Zj_G00022"; transcript_id "Zj_G00022.2"; exon_number "4";
Zjn_sc00001.1	StringTie	transcript	134791	135634	1000	+	.	gene_id "Zj_G00023"; transcript_id "Zj_G00023.1";
Zjn_sc00001.1	StringTie	exon	134791	134922	1000	+	.	gene_id "Zj_G00023"; transcript_id "Zj_G00023.1"; exon_number "1";
Zjn_sc00001.1	StringTie	exon	135054	135634	1000	+	.	gene_id "Zj_G00023"; transcript_id "Zj_G00023.1"; exon_number "2";
Zjn_sc00001.1	StringTie	transcript	174580	176891	1000	-	.	gene_id "Zj_G00024"; transcript_id "Zj_G00024.1";
Zjn_sc00001.1	StringTie	exon	174580	176891	1000	-	.	gene_id "Zj_G00024"; transcript_id "Zj_G00024.1"; exon_number "1";
Zjn_sc00001.1	StringTie	transcript	174760	176891	1000	-	.	gene_id "Zj_G00024"; transcript_id "Zj_G00024.2";
Zjn_sc00001.1	StringTie	exon	174760	175317	1000	-	.	gene_id "Zj_G00024"; transcript_id "Zj_G00024.2"; exon_number "1";
Zjn_sc00001.1	StringTie	exon	175417	176891	1000	-	.	gene_id "Zj_G00024"; transcript_id "Zj_G00024.2"; exon_number "2";
Zjn_sc00001.1	StringTie	transcript	161240	168280	1000	-	.	gene_id "Zj_G00025"; transcript_id "Zj_G00025.1";
Zjn_sc00001.1	StringTie	exon	161240	161734	1000	-	.	gene_id "Zj_G00025"; transcript_id "Zj_G00025.1"; exon_number "1";
Zjn_sc00001.1	StringTie	exon	161978	162496	1000	-	.	gene_id "Zj_G00025"; transcript_id "Zj_G00025.1"; exon_number "2";
Zjn_sc00001.1	StringTie	exon	162805	163020	1000	-	.	gene_id "Zj_G00025"; transcript_id "Zj_G00025.1"; exon_number "3";
Zjn_sc00001.1	StringTie	exon	163236	163337	1000	-	.	gene_id "Zj_G00025"; transcript_id "Zj_G00025.1"; exon_number "4";
Zjn_sc00001.1	StringTie	exon	163611	163778	1000	-	.	gene_id "Zj_G00025"; transcript_id "Zj_G00025.1"; exon_number "5";
Zjn_sc00001.1	StringTie	exon	164015	164128	1000	-	.	gene_id "Zj_G00025"; transcript_id "Zj_G00025.1"; exon_number "6";
Zjn_sc00001.1	StringTie	exon	164321	164425	1000	-	.	gene_id "Zj_G00025"; transcript_id "Zj_G00025.1"; exon_number "7";
Zjn_sc00001.1	StringTie	exon	164519	164649	1000	-	.	gene_id "Zj_G00025"; transcript_id "Zj_G00025.1"; exon_number "8";
Zjn_sc00001.1	StringTie	exon	164880	165004	1000	-	.	gene_id "Zj_G00025"; transcript_id "Zj_G00025.1"; exon_number "9";
Zjn_sc00001.1	StringTie	exon	165086	165257	1000	-	.	gene_id "Zj_G00025"; transcript_id "Zj_G00025.1"; exon_number "10";
Zjn_sc00001.1	StringTie	exon	165344	165470	1000	-	.	gene_id "Zj_G00025"; transcript_id "Zj_G00025.1"; exon_number "11";
Zjn_sc00001.1	StringTie	exon	165544	165609	1000	-	.	gene_id "Zj_G00025"; transcript_id "Zj_G00025.1"; exon_number "12";
Zjn_sc00001.1	StringTie	exon	165729	165827	1000	-	.	gene_id "Zj_G00025"; transcript_id "Zj_G00025.1"; exon_number "13";
Zjn_sc00001.1	StringTie	exon	166173	166295	1000	-	.	gene_id "Zj_G00025"; transcript_id "Zj_G00025.1"; exon_number "14";
Zjn_sc00001.1	StringTie	exon	166477	166518	1000	-	.	gene_id "Zj_G00025"; transcript_id "Zj_G00025.1"; exon_number "15";
Zjn_sc00001.1	StringTie	exon	166597	166662	1000	-	.	gene_id "Zj_G00025"; transcript_id "Zj_G00025.1"; exon_number "16";
Zjn_sc00001.1	StringTie	exon	166758	166949	1000	-	.	gene_id "Zj_G00025"; transcript_id "Zj_G00025.1"; exon_number "17";
Zjn_sc00001.1	StringTie	exon	167060	167125	1000	-	.	gene_id "Zj_G00025"; transcript_id "Zj_G00025.1"; exon_number "18";
Zjn_sc00001.1	StringTie	exon	167856	168280	1000	-	.	gene_id "Zj_G00025"; transcript_id "Zj_G00025.1"; exon_number "19";
Zjn_sc00001.1	StringTie	transcript	187712	189030	1000	-	.	gene_id "Zj_G00026"; transcript_id "Zj_G00026.1";
Zjn_sc00001.1	StringTie	exon	187712	188063	1000	-	.	gene_id "Zj_G00026"; transcript_id "Zj_G00026.1"; exon_number "1";
Zjn_sc00001.1	StringTie	exon	188775	189030	1000	-	.	gene_id "Zj_G00026"; transcript_id "Zj_G00026.1"; exon_number "2";
Zjn_sc00001.1	StringTie	transcript	190720	191337	1000	+	.	gene_id "Zj_G00027"; transcript_id "Zj_G00027.1";
Zjn_sc00001.1	StringTie	exon	190720	190953	1000	+	.	gene_id "Zj_G00027"; transcript_id "Zj_G00027.1"; exon_number "1";
Zjn_sc00001.1	StringTie	exon	191045	191337	1000	+	.	gene_id "Zj_G00027"; transcript_id "Zj_G00027.1"; exon_number "2";
Zjn_sc00001.1	StringTie	transcript	182334	184788	1000	+	.	gene_id "Zj_G00028"; transcript_id "Zj_G00028.1";
Zjn_sc00001.1	StringTie	exon	182334	182622	1000	+	.	gene_id "Zj_G00028"; transcript_id "Zj_G00028.1"; exon_number "1";
Zjn_sc00001.1	StringTie	exon	182737	183348	1000	+	.	gene_id "Zj_G00028"; transcript_id "Zj_G00028.1"; exon_number "2";
Zjn_sc00001.1	StringTie	exon	183429	183500	1000	+	.	gene_id "Zj_G00028"; transcript_id "Zj_G00028.1"; exon_number "3";
Zjn_sc00001.1	StringTie	exon	184164	184788	1000	+	.	gene_id "Zj_G00028"; transcript_id "Zj_G00028.1"; exon_number "4";
Zjn_sc00001.1	StringTie	transcript	213746	215206	1000	-	.	gene_id "Zj_G00029"; transcript_id "Zj_G00029.1";
Zjn_sc00001.1	StringTie	exon	213746	214466	1000	-	.	gene_id "Zj_G00029"; transcript_id "Zj_G00029.1"; exon_number "1";
Zjn_sc00001.1	StringTie	exon	215030	215206	1000	-	.	gene_id "Zj_G00029"; transcript_id "Zj_G00029.1"; exon_number "2";
Zjn_sc00001.1	StringTie	transcript	217445	218214	1000	+	.	gene_id "Zj_G00030"; transcript_id "Zj_G00030.1";
Zjn_sc00001.1	StringTie	exon	217445	217603	1000	+	.	gene_id "Zj_G00030"; transcript_id "Zj_G00030.1"; exon_number "1";
Zjn_sc00001.1	StringTie	exon	218091	218214	1000	+	.	gene_id "Zj_G00030"; transcript_id "Zj_G00030.1"; exon_number "2";
Zjn_sc00001.1	StringTie	transcript	197176	201027	1000	+	.	gene_id "Zj_G00031"; transcript_id "Zj_G00031.1";
Zjn_sc00001.1	StringTie	exon	197176	197482	1000	+	.	gene_id "Zj_G00031"; transcript_id "Zj_G00031.1"; exon_number "1";
Zjn_sc00001.1	StringTie	exon	197607	197714	1000	+	.	gene_id "Zj_G00031"; transcript_id "Zj_G00031.1"; exon_number "2";
Zjn_sc00001.1	StringTie	exon	198420	198529	1000	+	.	gene_id "Zj_G00031"; transcript_id "Zj_G00031.1"; exon_number "3";
Zjn_sc00001.1	StringTie	exon	198621	201027	1000	+	.	gene_id "Zj_G00031"; transcript_id "Zj_G00031.1"; exon_number "4";
Zjn_sc00001.1	StringTie	transcript	197176	201027	1000	+	.	gene_id "Zj_G00031"; transcript_id "Zj_G00031.2";
Zjn_sc00001.1	StringTie	exon	197176	197482	1000	+	.	gene_id "Zj_G00031"; transcript_id "Zj_G00031.2"; exon_number "1";
Zjn_sc00001.1	StringTie	exon	197607	197714	1000	+	.	gene_id "Zj_G00031"; transcript_id "Zj_G00031.2"; exon_number "2";
Zjn_sc00001.1	StringTie	exon	198434	198529	1000	+	.	gene_id "Zj_G00031"; transcript_id "Zj_G00031.2"; exon_number "3";
Zjn_sc00001.1	StringTie	exon	198621	201027	1000	+	.	gene_id "Zj_G00031"; transcript_id "Zj_G00031.2"; exon_number "4";
Zjn_sc00001.1	StringTie	transcript	197179	201027	1000	+	.	gene_id "Zj_G00031"; transcript_id "Zj_G00031.3";
Zjn_sc00001.1	StringTie	exon	197179	197482	1000	+	.	gene_id "Zj_G00031"; transcript_id "Zj_G00031.3"; exon_number "1";
Zjn_sc00001.1	StringTie	exon	197607	197714	1000	+	.	gene_id "Zj_G00031"; transcript_id "Zj_G00031.3"; exon_number "2";
Zjn_sc00001.1	StringTie	exon	198420	198529	1000	+	.	gene_id "Zj_G00031"; transcript_id "Zj_G00031.3"; exon_number "3";
Zjn_sc00001.1	StringTie	exon	198628	201027	1000	+	.	gene_id "Zj_G00031"; transcript_id "Zj_G00031.3"; exon_number "4";
Zjn_sc00001.1	StringTie	transcript	197185	201027	1000	+	.	gene_id "Zj_G00031"; transcript_id "Zj_G00031.4";
Zjn_sc00001.1	StringTie	exon	197185	197482	1000	+	.	gene_id "Zj_G00031"; transcript_id "Zj_G00031.4"; exon_number "1";
Zjn_sc00001.1	StringTie	exon	197607	197714	1000	+	.	gene_id "Zj_G00031"; transcript_id "Zj_G00031.4"; exon_number "2";
Zjn_sc00001.1	StringTie	exon	198182	198529	1000	+	.	gene_id "Zj_G00031"; transcript_id "Zj_G00031.4"; exon_number "3";
Zjn_sc00001.1	StringTie	exon	198621	201027	1000	+	.	gene_id "Zj_G00031"; transcript_id "Zj_G00031.4"; exon_number "4";
Zjn_sc00001.1	StringTie	transcript	197231	201027	1000	+	.	gene_id "Zj_G00031"; transcript_id "Zj_G00031.5";
Zjn_sc00001.1	StringTie	exon	197231	197482	1000	+	.	gene_id "Zj_G00031"; transcript_id "Zj_G00031.5"; exon_number "1";
Zjn_sc00001.1	StringTie	exon	197607	197714	1000	+	.	gene_id "Zj_G00031"; transcript_id "Zj_G00031.5"; exon_number "2";
Zjn_sc00001.1	StringTie	exon	198242	198529	1000	+	.	gene_id "Zj_G00031"; transcript_id "Zj_G00031.5"; exon_number "3";
Zjn_sc00001.1	StringTie	exon	198621	201027	1000	+	.	gene_id "Zj_G00031"; transcript_id "Zj_G00031.5"; exon_number "4";
Zjn_sc00001.1	StringTie	transcript	197378	201027	1000	+	.	gene_id "Zj_G00031"; transcript_id "Zj_G00031.6";
Zjn_sc00001.1	StringTie	exon	197378	197482	1000	+	.	gene_id "Zj_G00031"; transcript_id "Zj_G00031.6"; exon_number "1";
Zjn_sc00001.1	StringTie	exon	197607	197714	1000	+	.	gene_id "Zj_G00031"; transcript_id "Zj_G00031.6"; exon_number "2";
Zjn_sc00001.1	StringTie	exon	198434	198529	1000	+	.	gene_id "Zj_G00031"; transcript_id "Zj_G00031.6"; exon_number "3";
Zjn_sc00001.1	StringTie	exon	198628	201027	1000	+	.	gene_id "Zj_G00031"; transcript_id "Zj_G00031.6"; exon_number "4";
Zjn_sc00001.1	StringTie	transcript	201149	203312	1000	+	.	gene_id "Zj_G00032"; transcript_id "Zj_G00032.1";
Zjn_sc00001.1	StringTie	exon	201149	201868	1000	+	.	gene_id "Zj_G00032"; transcript_id "Zj_G00032.1"; exon_number "1";
Zjn_sc00001.1	StringTie	exon	201949	203312	1000	+	.	gene_id "Zj_G00032"; transcript_id "Zj_G00032.1"; exon_number "2";
Zjn_sc00001.1	StringTie	transcript	226135	227812	1000	.	.	gene_id "Zj_G00033"; transcript_id "Zj_G00033.1";
Zjn_sc00001.1	StringTie	exon	226135	227812	1000	.	.	gene_id "Zj_G00033"; transcript_id "Zj_G00033.1"; exon_number "1";
Zjn_sc00001.1	StringTie	transcript	228880	229197	1000	.	.	gene_id "Zj_G00034"; transcript_id "Zj_G00034.1";
Zjn_sc00001.1	StringTie	exon	228880	229197	1000	.	.	gene_id "Zj_G00034"; transcript_id "Zj_G00034.1"; exon_number "1";
Zjn_sc00001.1	StringTie	transcript	219931	224911	1000	+	.	gene_id "Zj_G00035"; transcript_id "Zj_G00035.1";
Zjn_sc00001.1	StringTie	exon	219931	220365	1000	+	.	gene_id "Zj_G00035"; transcript_id "Zj_G00035.1"; exon_number "1";
Zjn_sc00001.1	StringTie	exon	221412	221661	1000	+	.	gene_id "Zj_G00035"; transcript_id "Zj_G00035.1"; exon_number "2";
Zjn_sc00001.1	StringTie	exon	222518	222598	1000	+	.	gene_id "Zj_G00035"; transcript_id "Zj_G00035.1"; exon_number "3";
Zjn_sc00001.1	StringTie	exon	222690	222749	1000	+	.	gene_id "Zj_G00035"; transcript_id "Zj_G00035.1"; exon_number "4";
Zjn_sc00001.1	StringTie	exon	223227	223304	1000	+	.	gene_id "Zj_G00035"; transcript_id "Zj_G00035.1"; exon_number "5";
Zjn_sc00001.1	StringTie	exon	223398	223449	1000	+	.	gene_id "Zj_G00035"; transcript_id "Zj_G00035.1"; exon_number "6";
Zjn_sc00001.1	StringTie	exon	223542	223813	1000	+	.	gene_id "Zj_G00035"; transcript_id "Zj_G00035.1"; exon_number "7";
Zjn_sc00001.1	StringTie	exon	223899	224144	1000	+	.	gene_id "Zj_G00035"; transcript_id "Zj_G00035.1"; exon_number "8";
Zjn_sc00001.1	StringTie	exon	224250	224911	1000	+	.	gene_id "Zj_G00035"; transcript_id "Zj_G00035.1"; exon_number "9";
Zjn_sc00001.1	StringTie	transcript	220726	224911	1000	+	.	gene_id "Zj_G00035"; transcript_id "Zj_G00035.2";
Zjn_sc00001.1	StringTie	exon	220726	221078	1000	+	.	gene_id "Zj_G00035"; transcript_id "Zj_G00035.2"; exon_number "1";
Zjn_sc00001.1	StringTie	exon	221412	221661	1000	+	.	gene_id "Zj_G00035"; transcript_id "Zj_G00035.2"; exon_number "2";
Zjn_sc00001.1	StringTie	exon	222518	222598	1000	+	.	gene_id "Zj_G00035"; transcript_id "Zj_G00035.2"; exon_number "3";
Zjn_sc00001.1	StringTie	exon	222690	222749	1000	+	.	gene_id "Zj_G00035"; transcript_id "Zj_G00035.2"; exon_number "4";
Zjn_sc00001.1	StringTie	exon	223227	223304	1000	+	.	gene_id "Zj_G00035"; transcript_id "Zj_G00035.2"; exon_number "5";
Zjn_sc00001.1	StringTie	exon	223398	223449	1000	+	.	gene_id "Zj_G00035"; transcript_id "Zj_G00035.2"; exon_number "6";
Zjn_sc00001.1	StringTie	exon	223542	223813	1000	+	.	gene_id "Zj_G00035"; transcript_id "Zj_G00035.2"; exon_number "7";
Zjn_sc00001.1	StringTie	exon	223899	224144	1000	+	.	gene_id "Zj_G00035"; transcript_id "Zj_G00035.2"; exon_number "8";
Zjn_sc00001.1	StringTie	exon	224250	224911	1000	+	.	gene_id "Zj_G00035"; transcript_id "Zj_G00035.2"; exon_number "9";
Zjn_sc00001.1	StringTie	transcript	229867	230132	1000	.	.	gene_id "Zj_G00036"; transcript_id "Zj_G00036.1";
Zjn_sc00001.1	StringTie	exon	229867	230132	1000	.	.	gene_id "Zj_G00036"; transcript_id "Zj_G00036.1"; exon_number "1";
Zjn_sc00001.1	StringTie	transcript	208829	213178	1000	+	.	gene_id "Zj_G00037"; transcript_id "Zj_G00037.1";
Zjn_sc00001.1	StringTie	exon	208829	209166	1000	+	.	gene_id "Zj_G00037"; transcript_id "Zj_G00037.1"; exon_number "1";
Zjn_sc00001.1	StringTie	exon	209279	209333	1000	+	.	gene_id "Zj_G00037"; transcript_id "Zj_G00037.1"; exon_number "2";
Zjn_sc00001.1	StringTie	exon	209554	209765	1000	+	.	gene_id "Zj_G00037"; transcript_id "Zj_G00037.1"; exon_number "3";
Zjn_sc00001.1	StringTie	exon	209949	210070	1000	+	.	gene_id "Zj_G00037"; transcript_id "Zj_G00037.1"; exon_number "4";
Zjn_sc00001.1	StringTie	exon	210153	210306	1000	+	.	gene_id "Zj_G00037"; transcript_id "Zj_G00037.1"; exon_number "5";
Zjn_sc00001.1	StringTie	exon	210435	210504	1000	+	.	gene_id "Zj_G00037"; transcript_id "Zj_G00037.1"; exon_number "6";
Zjn_sc00001.1	StringTie	exon	210591	210736	1000	+	.	gene_id "Zj_G00037"; transcript_id "Zj_G00037.1"; exon_number "7";
Zjn_sc00001.1	StringTie	exon	210849	210894	1000	+	.	gene_id "Zj_G00037"; transcript_id "Zj_G00037.1"; exon_number "8";
Zjn_sc00001.1	StringTie	exon	210968	211020	1000	+	.	gene_id "Zj_G00037"; transcript_id "Zj_G00037.1"; exon_number "9";
Zjn_sc00001.1	StringTie	exon	211116	211260	1000	+	.	gene_id "Zj_G00037"; transcript_id "Zj_G00037.1"; exon_number "10";
Zjn_sc00001.1	StringTie	exon	211579	211697	1000	+	.	gene_id "Zj_G00037"; transcript_id "Zj_G00037.1"; exon_number "11";
Zjn_sc00001.1	StringTie	exon	211788	211859	1000	+	.	gene_id "Zj_G00037"; transcript_id "Zj_G00037.1"; exon_number "12";
Zjn_sc00001.1	StringTie	exon	211939	212042	1000	+	.	gene_id "Zj_G00037"; transcript_id "Zj_G00037.1"; exon_number "13";
Zjn_sc00001.1	StringTie	exon	212149	212205	1000	+	.	gene_id "Zj_G00037"; transcript_id "Zj_G00037.1"; exon_number "14";
Zjn_sc00001.1	StringTie	exon	212357	212555	1000	+	.	gene_id "Zj_G00037"; transcript_id "Zj_G00037.1"; exon_number "15";
Zjn_sc00001.1	StringTie	exon	212643	212786	1000	+	.	gene_id "Zj_G00037"; transcript_id "Zj_G00037.1"; exon_number "16";
Zjn_sc00001.1	StringTie	exon	212911	213178	1000	+	.	gene_id "Zj_G00037"; transcript_id "Zj_G00037.1"; exon_number "17";
Zjn_sc00001.1	StringTie	transcript	208966	213178	1000	+	.	gene_id "Zj_G00037"; transcript_id "Zj_G00037.2";
Zjn_sc00001.1	StringTie	exon	208966	209166	1000	+	.	gene_id "Zj_G00037"; transcript_id "Zj_G00037.2"; exon_number "1";
Zjn_sc00001.1	StringTie	exon	209279	209333	1000	+	.	gene_id "Zj_G00037"; transcript_id "Zj_G00037.2"; exon_number "2";
Zjn_sc00001.1	StringTie	exon	209554	209765	1000	+	.	gene_id "Zj_G00037"; transcript_id "Zj_G00037.2"; exon_number "3";
Zjn_sc00001.1	StringTie	exon	209949	210070	1000	+	.	gene_id "Zj_G00037"; transcript_id "Zj_G00037.2"; exon_number "4";
Zjn_sc00001.1	StringTie	exon	210153	210306	1000	+	.	gene_id "Zj_G00037"; transcript_id "Zj_G00037.2"; exon_number "5";
Zjn_sc00001.1	StringTie	exon	210435	210504	1000	+	.	gene_id "Zj_G00037"; transcript_id "Zj_G00037.2"; exon_number "6";
Zjn_sc00001.1	StringTie	exon	210591	210736	1000	+	.	gene_id "Zj_G00037"; transcript_id "Zj_G00037.2"; exon_number "7";
Zjn_sc00001.1	StringTie	exon	210968	211020	1000	+	.	gene_id "Zj_G00037"; transcript_id "Zj_G00037.2"; exon_number "8";
Zjn_sc00001.1	StringTie	exon	211116	211260	1000	+	.	gene_id "Zj_G00037"; transcript_id "Zj_G00037.2"; exon_number "9";
Zjn_sc00001.1	StringTie	exon	211579	211697	1000	+	.	gene_id "Zj_G00037"; transcript_id "Zj_G00037.2"; exon_number "10";
Zjn_sc00001.1	StringTie	exon	211788	211859	1000	+	.	gene_id "Zj_G00037"; transcript_id "Zj_G00037.2"; exon_number "11";
Zjn_sc00001.1	StringTie	exon	211939	212042	1000	+	.	gene_id "Zj_G00037"; transcript_id "Zj_G00037.2"; exon_number "12";
Zjn_sc00001.1	StringTie	exon	212149	212205	1000	+	.	gene_id "Zj_G00037"; transcript_id "Zj_G00037.2"; exon_number "13";
Zjn_sc00001.1	StringTie	exon	212357	212555	1000	+	.	gene_id "Zj_G00037"; transcript_id "Zj_G00037.2"; exon_number "14";
Zjn_sc00001.1	StringTie	exon	212643	212786	1000	+	.	gene_id "Zj_G00037"; transcript_id "Zj_G00037.2"; exon_number "15";
Zjn_sc00001.1	StringTie	exon	212911	213178	1000	+	.	gene_id "Zj_G00037"; transcript_id "Zj_G00037.2"; exon_number "16";
Zjn_sc00001.1	StringTie	transcript	249044	250958	1000	.	.	gene_id "Zj_G00038"; transcript_id "Zj_G00038.1";
Zjn_sc00001.1	StringTie	exon	249044	250958	1000	.	.	gene_id "Zj_G00038"; transcript_id "Zj_G00038.1"; exon_number "1";
Zjn_sc00001.1	StringTie	transcript	244925	247285	1000	-	.	gene_id "Zj_G00039"; transcript_id "Zj_G00039.1";
Zjn_sc00001.1	StringTie	exon	244925	245117	1000	-	.	gene_id "Zj_G00039"; transcript_id "Zj_G00039.1"; exon_number "1";
Zjn_sc00001.1	StringTie	exon	245500	245879	1000	-	.	gene_id "Zj_G00039"; transcript_id "Zj_G00039.1"; exon_number "2";
Zjn_sc00001.1	StringTie	exon	245986	246171	1000	-	.	gene_id "Zj_G00039"; transcript_id "Zj_G00039.1"; exon_number "3";
Zjn_sc00001.1	StringTie	exon	246255	246332	1000	-	.	gene_id "Zj_G00039"; transcript_id "Zj_G00039.1"; exon_number "4";
Zjn_sc00001.1	StringTie	exon	246740	246790	1000	-	.	gene_id "Zj_G00039"; transcript_id "Zj_G00039.1"; exon_number "5";
Zjn_sc00001.1	StringTie	exon	247062	247285	1000	-	.	gene_id "Zj_G00039"; transcript_id "Zj_G00039.1"; exon_number "6";
Zjn_sc00001.1	StringTie	transcript	251747	253824	1000	-	.	gene_id "Zj_G00040"; transcript_id "Zj_G00040.1";
Zjn_sc00001.1	StringTie	exon	251747	252496	1000	-	.	gene_id "Zj_G00040"; transcript_id "Zj_G00040.1"; exon_number "1";
Zjn_sc00001.1	StringTie	exon	252609	252961	1000	-	.	gene_id "Zj_G00040"; transcript_id "Zj_G00040.1"; exon_number "2";
Zjn_sc00001.1	StringTie	exon	253066	253824	1000	-	.	gene_id "Zj_G00040"; transcript_id "Zj_G00040.1"; exon_number "3";
Zjn_sc00001.1	StringTie	transcript	254119	265791	1000	+	.	gene_id "Zj_G00041"; transcript_id "Zj_G00041.1";
Zjn_sc00001.1	StringTie	exon	254119	254524	1000	+	.	gene_id "Zj_G00041"; transcript_id "Zj_G00041.1"; exon_number "1";
Zjn_sc00001.1	StringTie	exon	254621	254838	1000	+	.	gene_id "Zj_G00041"; transcript_id "Zj_G00041.1"; exon_number "2";
Zjn_sc00001.1	StringTie	exon	255218	255386	1000	+	.	gene_id "Zj_G00041"; transcript_id "Zj_G00041.1"; exon_number "3";
Zjn_sc00001.1	StringTie	exon	255912	256061	1000	+	.	gene_id "Zj_G00041"; transcript_id "Zj_G00041.1"; exon_number "4";
Zjn_sc00001.1	StringTie	exon	256711	256832	1000	+	.	gene_id "Zj_G00041"; transcript_id "Zj_G00041.1"; exon_number "5";
Zjn_sc00001.1	StringTie	exon	257281	257393	1000	+	.	gene_id "Zj_G00041"; transcript_id "Zj_G00041.1"; exon_number "6";
Zjn_sc00001.1	StringTie	exon	258376	258518	1000	+	.	gene_id "Zj_G00041"; transcript_id "Zj_G00041.1"; exon_number "7";
Zjn_sc00001.1	StringTie	exon	259171	259333	1000	+	.	gene_id "Zj_G00041"; transcript_id "Zj_G00041.1"; exon_number "8";
Zjn_sc00001.1	StringTie	exon	259407	259576	1000	+	.	gene_id "Zj_G00041"; transcript_id "Zj_G00041.1"; exon_number "9";
Zjn_sc00001.1	StringTie	exon	259691	260460	1000	+	.	gene_id "Zj_G00041"; transcript_id "Zj_G00041.1"; exon_number "10";
Zjn_sc00001.1	StringTie	exon	260913	261065	1000	+	.	gene_id "Zj_G00041"; transcript_id "Zj_G00041.1"; exon_number "11";
Zjn_sc00001.1	StringTie	exon	261173	261230	1000	+	.	gene_id "Zj_G00041"; transcript_id "Zj_G00041.1"; exon_number "12";
Zjn_sc00001.1	StringTie	exon	261362	261495	1000	+	.	gene_id "Zj_G00041"; transcript_id "Zj_G00041.1"; exon_number "13";
Zjn_sc00001.1	StringTie	exon	261571	261695	1000	+	.	gene_id "Zj_G00041"; transcript_id "Zj_G00041.1"; exon_number "14";
Zjn_sc00001.1	StringTie	exon	262206	262521	1000	+	.	gene_id "Zj_G00041"; transcript_id "Zj_G00041.1"; exon_number "15";
Zjn_sc00001.1	StringTie	exon	262752	262953	1000	+	.	gene_id "Zj_G00041"; transcript_id "Zj_G00041.1"; exon_number "16";
Zjn_sc00001.1	StringTie	exon	263051	265021	1000	+	.	gene_id "Zj_G00041"; transcript_id "Zj_G00041.1"; exon_number "17";
Zjn_sc00001.1	StringTie	exon	265166	265467	1000	+	.	gene_id "Zj_G00041"; transcript_id "Zj_G00041.1"; exon_number "18";
Zjn_sc00001.1	StringTie	exon	265717	265791	1000	+	.	gene_id "Zj_G00041"; transcript_id "Zj_G00041.1"; exon_number "19";
Zjn_sc00001.1	StringTie	transcript	266996	271065	1000	+	.	gene_id "Zj_G00042"; transcript_id "Zj_G00042.1";
Zjn_sc00001.1	StringTie	exon	266996	267120	1000	+	.	gene_id "Zj_G00042"; transcript_id "Zj_G00042.1"; exon_number "1";
Zjn_sc00001.1	StringTie	exon	267280	267932	1000	+	.	gene_id "Zj_G00042"; transcript_id "Zj_G00042.1"; exon_number "2";
Zjn_sc00001.1	StringTie	exon	268025	268226	1000	+	.	gene_id "Zj_G00042"; transcript_id "Zj_G00042.1"; exon_number "3";
Zjn_sc00001.1	StringTie	exon	268315	268391	1000	+	.	gene_id "Zj_G00042"; transcript_id "Zj_G00042.1"; exon_number "4";
Zjn_sc00001.1	StringTie	exon	268493	268550	1000	+	.	gene_id "Zj_G00042"; transcript_id "Zj_G00042.1"; exon_number "5";
Zjn_sc00001.1	StringTie	exon	268639	268726	1000	+	.	gene_id "Zj_G00042"; transcript_id "Zj_G00042.1"; exon_number "6";
Zjn_sc00001.1	StringTie	exon	268812	268881	1000	+	.	gene_id "Zj_G00042"; transcript_id "Zj_G00042.1"; exon_number "7";
Zjn_sc00001.1	StringTie	exon	269570	271065	1000	+	.	gene_id "Zj_G00042"; transcript_id "Zj_G00042.1"; exon_number "8";
Zjn_sc00001.1	StringTie	transcript	272037	274351	1000	-	.	gene_id "Zj_G00043"; transcript_id "Zj_G00043.1";
Zjn_sc00001.1	StringTie	exon	272037	272387	1000	-	.	gene_id "Zj_G00043"; transcript_id "Zj_G00043.1"; exon_number "1";
Zjn_sc00001.1	StringTie	exon	272590	272765	1000	-	.	gene_id "Zj_G00043"; transcript_id "Zj_G00043.1"; exon_number "2";
Zjn_sc00001.1	StringTie	exon	273629	274351	1000	-	.	gene_id "Zj_G00043"; transcript_id "Zj_G00043.1"; exon_number "3";
Zjn_sc00001.1	StringTie	transcript	273161	280429	1000	+	.	gene_id "Zj_G00044"; transcript_id "Zj_G00044.1";
Zjn_sc00001.1	StringTie	exon	273161	273173	1000	+	.	gene_id "Zj_G00044"; transcript_id "Zj_G00044.1"; exon_number "1";
Zjn_sc00001.1	StringTie	exon	280200	280429	1000	+	.	gene_id "Zj_G00044"; transcript_id "Zj_G00044.1"; exon_number "2";
Zjn_sc00001.1	StringTie	transcript	280140	281733	1000	-	.	gene_id "Zj_G00045"; transcript_id "Zj_G00045.1";
Zjn_sc00001.1	StringTie	exon	280140	280688	1000	-	.	gene_id "Zj_G00045"; transcript_id "Zj_G00045.1"; exon_number "1";
Zjn_sc00001.1	StringTie	exon	280783	281124	1000	-	.	gene_id "Zj_G00045"; transcript_id "Zj_G00045.1"; exon_number "2";
Zjn_sc00001.1	StringTie	exon	281331	281733	1000	-	.	gene_id "Zj_G00045"; transcript_id "Zj_G00045.1"; exon_number "3";
Zjn_sc00001.1	StringTie	transcript	282063	285239	1000	+	.	gene_id "Zj_G00046"; transcript_id "Zj_G00046.1";
Zjn_sc00001.1	StringTie	exon	282063	282074	1000	+	.	gene_id "Zj_G00046"; transcript_id "Zj_G00046.1"; exon_number "1";
Zjn_sc00001.1	StringTie	exon	284950	285239	1000	+	.	gene_id "Zj_G00046"; transcript_id "Zj_G00046.1"; exon_number "2";
Zjn_sc00001.1	StringTie	transcript	284880	286525	1000	-	.	gene_id "Zj_G00047"; transcript_id "Zj_G00047.1";
Zjn_sc00001.1	StringTie	exon	284880	285615	1000	-	.	gene_id "Zj_G00047"; transcript_id "Zj_G00047.1"; exon_number "1";
Zjn_sc00001.1	StringTie	exon	285747	286021	1000	-	.	gene_id "Zj_G00047"; transcript_id "Zj_G00047.1"; exon_number "2";
Zjn_sc00001.1	StringTie	exon	286172	286525	1000	-	.	gene_id "Zj_G00047"; transcript_id "Zj_G00047.1"; exon_number "3";
Zjn_sc00001.1	StringTie	transcript	295343	296499	1000	-	.	gene_id "Zj_G00048"; transcript_id "Zj_G00048.1";
Zjn_sc00001.1	StringTie	exon	295343	295796	1000	-	.	gene_id "Zj_G00048"; transcript_id "Zj_G00048.1"; exon_number "1";
Zjn_sc00001.1	StringTie	exon	295912	296034	1000	-	.	gene_id "Zj_G00048"; transcript_id "Zj_G00048.1"; exon_number "2";
Zjn_sc00001.1	StringTie	exon	296162	296499	1000	-	.	gene_id "Zj_G00048"; transcript_id "Zj_G00048.1"; exon_number "3";
Zjn_sc00001.1	StringTie	transcript	296842	298864	1000	-	.	gene_id "Zj_G00049"; transcript_id "Zj_G00049.1";
Zjn_sc00001.1	StringTie	exon	296842	297148	1000	-	.	gene_id "Zj_G00049"; transcript_id "Zj_G00049.1"; exon_number "1";
Zjn_sc00001.1	StringTie	exon	297245	297473	1000	-	.	gene_id "Zj_G00049"; transcript_id "Zj_G00049.1"; exon_number "2";
Zjn_sc00001.1	StringTie	exon	297586	297708	1000	-	.	gene_id "Zj_G00049"; transcript_id "Zj_G00049.1"; exon_number "3";
Zjn_sc00001.1	StringTie	exon	297809	298201	1000	-	.	gene_id "Zj_G00049"; transcript_id "Zj_G00049.1"; exon_number "4";
Zjn_sc00001.1	StringTie	exon	298282	298404	1000	-	.	gene_id "Zj_G00049"; transcript_id "Zj_G00049.1"; exon_number "5";
Zjn_sc00001.1	StringTie	exon	298510	298864	1000	-	.	gene_id "Zj_G00049"; transcript_id "Zj_G00049.1"; exon_number "6";
Zjn_sc00001.1	StringTie	transcript	303393	305928	1000	-	.	gene_id "Zj_G00050"; transcript_id "Zj_G00050.1";
Zjn_sc00001.1	StringTie	exon	303393	303848	1000	-	.	gene_id "Zj_G00050"; transcript_id "Zj_G00050.1"; exon_number "1";
Zjn_sc00001.1	StringTie	exon	304031	304259	1000	-	.	gene_id "Zj_G00050"; transcript_id "Zj_G00050.1"; exon_number "2";
Zjn_sc00001.1	StringTie	exon	304475	304597	1000	-	.	gene_id "Zj_G00050"; transcript_id "Zj_G00050.1"; exon_number "3";
Zjn_sc00001.1	StringTie	exon	304693	305409	1000	-	.	gene_id "Zj_G00050"; transcript_id "Zj_G00050.1"; exon_number "4";
Zjn_sc00001.1	StringTie	exon	305565	305928	1000	-	.	gene_id "Zj_G00050"; transcript_id "Zj_G00050.1"; exon_number "5";
Zjn_sc00001.1	StringTie	transcript	319311	323585	1000	+	.	gene_id "Zj_G00051"; transcript_id "Zj_G00051.1";
Zjn_sc00001.1	StringTie	exon	319311	320748	1000	+	.	gene_id "Zj_G00051"; transcript_id "Zj_G00051.1"; exon_number "1";
Zjn_sc00001.1	StringTie	exon	320838	321017	1000	+	.	gene_id "Zj_G00051"; transcript_id "Zj_G00051.1"; exon_number "2";
Zjn_sc00001.1	StringTie	exon	321101	321286	1000	+	.	gene_id "Zj_G00051"; transcript_id "Zj_G00051.1"; exon_number "3";
Zjn_sc00001.1	StringTie	exon	321402	321484	1000	+	.	gene_id "Zj_G00051"; transcript_id "Zj_G00051.1"; exon_number "4";
Zjn_sc00001.1	StringTie	exon	321569	321811	1000	+	.	gene_id "Zj_G00051"; transcript_id "Zj_G00051.1"; exon_number "5";
Zjn_sc00001.1	StringTie	exon	321911	322019	1000	+	.	gene_id "Zj_G00051"; transcript_id "Zj_G00051.1"; exon_number "6";
Zjn_sc00001.1	StringTie	exon	322158	322379	1000	+	.	gene_id "Zj_G00051"; transcript_id "Zj_G00051.1"; exon_number "7";
Zjn_sc00001.1	StringTie	exon	322466	322547	1000	+	.	gene_id "Zj_G00051"; transcript_id "Zj_G00051.1"; exon_number "8";
Zjn_sc00001.1	StringTie	exon	322691	323585	1000	+	.	gene_id "Zj_G00051"; transcript_id "Zj_G00051.1"; exon_number "9";
Zjn_sc00001.1	StringTie	transcript	319311	323585	1000	+	.	gene_id "Zj_G00051"; transcript_id "Zj_G00051.2";
Zjn_sc00001.1	StringTie	exon	319311	320748	1000	+	.	gene_id "Zj_G00051"; transcript_id "Zj_G00051.2"; exon_number "1";
Zjn_sc00001.1	StringTie	exon	320838	321017	1000	+	.	gene_id "Zj_G00051"; transcript_id "Zj_G00051.2"; exon_number "2";
Zjn_sc00001.1	StringTie	exon	321101	321286	1000	+	.	gene_id "Zj_G00051"; transcript_id "Zj_G00051.2"; exon_number "3";
Zjn_sc00001.1	StringTie	exon	321402	321484	1000	+	.	gene_id "Zj_G00051"; transcript_id "Zj_G00051.2"; exon_number "4";
Zjn_sc00001.1	StringTie	exon	321569	321811	1000	+	.	gene_id "Zj_G00051"; transcript_id "Zj_G00051.2"; exon_number "5";
Zjn_sc00001.1	StringTie	exon	321911	322019	1000	+	.	gene_id "Zj_G00051"; transcript_id "Zj_G00051.2"; exon_number "6";
Zjn_sc00001.1	StringTie	exon	322155	322379	1000	+	.	gene_id "Zj_G00051"; transcript_id "Zj_G00051.2"; exon_number "7";
Zjn_sc00001.1	StringTie	exon	322466	322547	1000	+	.	gene_id "Zj_G00051"; transcript_id "Zj_G00051.2"; exon_number "8";
Zjn_sc00001.1	StringTie	exon	322691	323585	1000	+	.	gene_id "Zj_G00051"; transcript_id "Zj_G00051.2"; exon_number "9";
Zjn_sc00001.1	StringTie	transcript	333863	334560	1000	-	.	gene_id "Zj_G00052"; transcript_id "Zj_G00052.1";
Zjn_sc00001.1	StringTie	exon	333863	334181	1000	-	.	gene_id "Zj_G00052"; transcript_id "Zj_G00052.1"; exon_number "1";
Zjn_sc00001.1	StringTie	exon	334301	334376	1000	-	.	gene_id "Zj_G00052"; transcript_id "Zj_G00052.1"; exon_number "2";
Zjn_sc00001.1	StringTie	exon	334516	334560	1000	-	.	gene_id "Zj_G00052"; transcript_id "Zj_G00052.1"; exon_number "3";
Zjn_sc00001.1	StringTie	transcript	324952	333310	1000	-	.	gene_id "Zj_G00053"; transcript_id "Zj_G00053.1";
Zjn_sc00001.1	StringTie	exon	324952	325721	1000	-	.	gene_id "Zj_G00053"; transcript_id "Zj_G00053.1"; exon_number "1";
Zjn_sc00001.1	StringTie	exon	326044	326106	1000	-	.	gene_id "Zj_G00053"; transcript_id "Zj_G00053.1"; exon_number "2";
Zjn_sc00001.1	StringTie	exon	327205	327279	1000	-	.	gene_id "Zj_G00053"; transcript_id "Zj_G00053.1"; exon_number "3";
Zjn_sc00001.1	StringTie	exon	328022	328098	1000	-	.	gene_id "Zj_G00053"; transcript_id "Zj_G00053.1"; exon_number "4";
Zjn_sc00001.1	StringTie	exon	328237	328334	1000	-	.	gene_id "Zj_G00053"; transcript_id "Zj_G00053.1"; exon_number "5";
Zjn_sc00001.1	StringTie	exon	328931	329043	1000	-	.	gene_id "Zj_G00053"; transcript_id "Zj_G00053.1"; exon_number "6";
Zjn_sc00001.1	StringTie	exon	329265	329376	1000	-	.	gene_id "Zj_G00053"; transcript_id "Zj_G00053.1"; exon_number "7";
Zjn_sc00001.1	StringTie	exon	329748	329832	1000	-	.	gene_id "Zj_G00053"; transcript_id "Zj_G00053.1"; exon_number "8";
Zjn_sc00001.1	StringTie	exon	330640	331982	1000	-	.	gene_id "Zj_G00053"; transcript_id "Zj_G00053.1"; exon_number "9";
Zjn_sc00001.1	StringTie	exon	332763	333310	1000	-	.	gene_id "Zj_G00053"; transcript_id "Zj_G00053.1"; exon_number "10";
Zjn_sc00001.1	StringTie	transcript	336421	344495	1000	-	.	gene_id "Zj_G00054"; transcript_id "Zj_G00054.1";
Zjn_sc00001.1	StringTie	exon	336421	337874	1000	-	.	gene_id "Zj_G00054"; transcript_id "Zj_G00054.1"; exon_number "1";
Zjn_sc00001.1	StringTie	exon	338010	338216	1000	-	.	gene_id "Zj_G00054"; transcript_id "Zj_G00054.1"; exon_number "2";
Zjn_sc00001.1	StringTie	exon	338310	338985	1000	-	.	gene_id "Zj_G00054"; transcript_id "Zj_G00054.1"; exon_number "3";
Zjn_sc00001.1	StringTie	exon	339555	339728	1000	-	.	gene_id "Zj_G00054"; transcript_id "Zj_G00054.1"; exon_number "4";
Zjn_sc00001.1	StringTie	exon	340198	340312	1000	-	.	gene_id "Zj_G00054"; transcript_id "Zj_G00054.1"; exon_number "5";
Zjn_sc00001.1	StringTie	exon	340786	340993	1000	-	.	gene_id "Zj_G00054"; transcript_id "Zj_G00054.1"; exon_number "6";
Zjn_sc00001.1	StringTie	exon	341601	341928	1000	-	.	gene_id "Zj_G00054"; transcript_id "Zj_G00054.1"; exon_number "7";
Zjn_sc00001.1	StringTie	exon	342012	342103	1000	-	.	gene_id "Zj_G00054"; transcript_id "Zj_G00054.1"; exon_number "8";
Zjn_sc00001.1	StringTie	exon	342301	342622	1000	-	.	gene_id "Zj_G00054"; transcript_id "Zj_G00054.1"; exon_number "9";
Zjn_sc00001.1	StringTie	exon	343206	343562	1000	-	.	gene_id "Zj_G00054"; transcript_id "Zj_G00054.1"; exon_number "10";
Zjn_sc00001.1	StringTie	exon	343821	343931	1000	-	.	gene_id "Zj_G00054"; transcript_id "Zj_G00054.1"; exon_number "11";
Zjn_sc00001.1	StringTie	exon	344027	344495	1000	-	.	gene_id "Zj_G00054"; transcript_id "Zj_G00054.1"; exon_number "12";
Zjn_sc00001.1	StringTie	transcript	336472	344495	1000	-	.	gene_id "Zj_G00054"; transcript_id "Zj_G00054.2";
Zjn_sc00001.1	StringTie	exon	336472	337874	1000	-	.	gene_id "Zj_G00054"; transcript_id "Zj_G00054.2"; exon_number "1";
Zjn_sc00001.1	StringTie	exon	338010	338216	1000	-	.	gene_id "Zj_G00054"; transcript_id "Zj_G00054.2"; exon_number "2";
Zjn_sc00001.1	StringTie	exon	338310	338985	1000	-	.	gene_id "Zj_G00054"; transcript_id "Zj_G00054.2"; exon_number "3";
Zjn_sc00001.1	StringTie	exon	339555	339728	1000	-	.	gene_id "Zj_G00054"; transcript_id "Zj_G00054.2"; exon_number "4";
Zjn_sc00001.1	StringTie	exon	340198	340312	1000	-	.	gene_id "Zj_G00054"; transcript_id "Zj_G00054.2"; exon_number "5";
Zjn_sc00001.1	StringTie	exon	340786	340993	1000	-	.	gene_id "Zj_G00054"; transcript_id "Zj_G00054.2"; exon_number "6";
Zjn_sc00001.1	StringTie	exon	341601	341928	1000	-	.	gene_id "Zj_G00054"; transcript_id "Zj_G00054.2"; exon_number "7";
Zjn_sc00001.1	StringTie	exon	342012	342103	1000	-	.	gene_id "Zj_G00054"; transcript_id "Zj_G00054.2"; exon_number "8";
Zjn_sc00001.1	StringTie	exon	342301	342617	1000	-	.	gene_id "Zj_G00054"; transcript_id "Zj_G00054.2"; exon_number "9";
Zjn_sc00001.1	StringTie	exon	343206	343562	1000	-	.	gene_id "Zj_G00054"; transcript_id "Zj_G00054.2"; exon_number "10";
Zjn_sc00001.1	StringTie	exon	343821	343931	1000	-	.	gene_id "Zj_G00054"; transcript_id "Zj_G00054.2"; exon_number "11";
Zjn_sc00001.1	StringTie	exon	344027	344495	1000	-	.	gene_id "Zj_G00054"; transcript_id "Zj_G00054.2"; exon_number "12";
Zjn_sc00001.1	StringTie	transcript	306750	310839	1000	-	.	gene_id "Zj_G00055"; transcript_id "Zj_G00055.1";
Zjn_sc00001.1	StringTie	exon	306750	307246	1000	-	.	gene_id "Zj_G00055"; transcript_id "Zj_G00055.1"; exon_number "1";
Zjn_sc00001.1	StringTie	exon	307337	307526	1000	-	.	gene_id "Zj_G00055"; transcript_id "Zj_G00055.1"; exon_number "2";
Zjn_sc00001.1	StringTie	exon	307635	307849	1000	-	.	gene_id "Zj_G00055"; transcript_id "Zj_G00055.1"; exon_number "3";
Zjn_sc00001.1	StringTie	exon	308315	308409	1000	-	.	gene_id "Zj_G00055"; transcript_id "Zj_G00055.1"; exon_number "4";
Zjn_sc00001.1	StringTie	exon	308568	308773	1000	-	.	gene_id "Zj_G00055"; transcript_id "Zj_G00055.1"; exon_number "5";
Zjn_sc00001.1	StringTie	exon	309325	309417	1000	-	.	gene_id "Zj_G00055"; transcript_id "Zj_G00055.1"; exon_number "6";
Zjn_sc00001.1	StringTie	exon	309895	310839	1000	-	.	gene_id "Zj_G00055"; transcript_id "Zj_G00055.1"; exon_number "7";
Zjn_sc00001.1	StringTie	transcript	306750	310839	1000	-	.	gene_id "Zj_G00055"; transcript_id "Zj_G00055.2";
Zjn_sc00001.1	StringTie	exon	306750	307526	1000	-	.	gene_id "Zj_G00055"; transcript_id "Zj_G00055.2"; exon_number "1";
Zjn_sc00001.1	StringTie	exon	307635	307849	1000	-	.	gene_id "Zj_G00055"; transcript_id "Zj_G00055.2"; exon_number "2";
Zjn_sc00001.1	StringTie	exon	308315	308409	1000	-	.	gene_id "Zj_G00055"; transcript_id "Zj_G00055.2"; exon_number "3";
Zjn_sc00001.1	StringTie	exon	308568	308773	1000	-	.	gene_id "Zj_G00055"; transcript_id "Zj_G00055.2"; exon_number "4";
Zjn_sc00001.1	StringTie	exon	309325	309474	1000	-	.	gene_id "Zj_G00055"; transcript_id "Zj_G00055.2"; exon_number "5";
Zjn_sc00001.1	StringTie	exon	309768	309819	1000	-	.	gene_id "Zj_G00055"; transcript_id "Zj_G00055.2"; exon_number "6";
Zjn_sc00001.1	StringTie	exon	309895	310839	1000	-	.	gene_id "Zj_G00055"; transcript_id "Zj_G00055.2"; exon_number "7";
Zjn_sc00001.1	StringTie	transcript	306764	310839	1000	-	.	gene_id "Zj_G00055"; transcript_id "Zj_G00055.3";
Zjn_sc00001.1	StringTie	exon	306764	307246	1000	-	.	gene_id "Zj_G00055"; transcript_id "Zj_G00055.3"; exon_number "1";
Zjn_sc00001.1	StringTie	exon	307337	307526	1000	-	.	gene_id "Zj_G00055"; transcript_id "Zj_G00055.3"; exon_number "2";
Zjn_sc00001.1	StringTie	exon	307635	307849	1000	-	.	gene_id "Zj_G00055"; transcript_id "Zj_G00055.3"; exon_number "3";
Zjn_sc00001.1	StringTie	exon	308315	308409	1000	-	.	gene_id "Zj_G00055"; transcript_id "Zj_G00055.3"; exon_number "4";
Zjn_sc00001.1	StringTie	exon	308568	308773	1000	-	.	gene_id "Zj_G00055"; transcript_id "Zj_G00055.3"; exon_number "5";
Zjn_sc00001.1	StringTie	exon	309325	309417	1000	-	.	gene_id "Zj_G00055"; transcript_id "Zj_G00055.3"; exon_number "6";
Zjn_sc00001.1	StringTie	exon	309553	309609	1000	-	.	gene_id "Zj_G00055"; transcript_id "Zj_G00055.3"; exon_number "7";
Zjn_sc00001.1	StringTie	exon	309692	309819	1000	-	.	gene_id "Zj_G00055"; transcript_id "Zj_G00055.3"; exon_number "8";
Zjn_sc00001.1	StringTie	exon	309895	310839	1000	-	.	gene_id "Zj_G00055"; transcript_id "Zj_G00055.3"; exon_number "9";
Zjn_sc00001.1	StringTie	transcript	306780	310839	1000	-	.	gene_id "Zj_G00055"; transcript_id "Zj_G00055.4";
Zjn_sc00001.1	StringTie	exon	306780	307246	1000	-	.	gene_id "Zj_G00055"; transcript_id "Zj_G00055.4"; exon_number "1";
Zjn_sc00001.1	StringTie	exon	307337	307526	1000	-	.	gene_id "Zj_G00055"; transcript_id "Zj_G00055.4"; exon_number "2";
Zjn_sc00001.1	StringTie	exon	307635	307849	1000	-	.	gene_id "Zj_G00055"; transcript_id "Zj_G00055.4"; exon_number "3";
Zjn_sc00001.1	StringTie	exon	308315	308409	1000	-	.	gene_id "Zj_G00055"; transcript_id "Zj_G00055.4"; exon_number "4";
Zjn_sc00001.1	StringTie	exon	308568	308773	1000	-	.	gene_id "Zj_G00055"; transcript_id "Zj_G00055.4"; exon_number "5";
Zjn_sc00001.1	StringTie	exon	309325	309474	1000	-	.	gene_id "Zj_G00055"; transcript_id "Zj_G00055.4"; exon_number "6";
Zjn_sc00001.1	StringTie	exon	309768	309819	1000	-	.	gene_id "Zj_G00055"; transcript_id "Zj_G00055.4"; exon_number "7";
Zjn_sc00001.1	StringTie	exon	309895	310839	1000	-	.	gene_id "Zj_G00055"; transcript_id "Zj_G00055.4"; exon_number "8";
Zjn_sc00001.1	StringTie	transcript	311022	314164	1000	-	.	gene_id "Zj_G00056"; transcript_id "Zj_G00056.1";
Zjn_sc00001.1	StringTie	exon	311022	311522	1000	-	.	gene_id "Zj_G00056"; transcript_id "Zj_G00056.1"; exon_number "1";
Zjn_sc00001.1	StringTie	exon	311591	311764	1000	-	.	gene_id "Zj_G00056"; transcript_id "Zj_G00056.1"; exon_number "2";
Zjn_sc00001.1	StringTie	exon	312475	312847	1000	-	.	gene_id "Zj_G00056"; transcript_id "Zj_G00056.1"; exon_number "3";
Zjn_sc00001.1	StringTie	exon	313362	314164	1000	-	.	gene_id "Zj_G00056"; transcript_id "Zj_G00056.1"; exon_number "4";
Zjn_sc00001.1	StringTie	transcript	311081	314164	1000	-	.	gene_id "Zj_G00056"; transcript_id "Zj_G00056.2";
Zjn_sc00001.1	StringTie	exon	311081	311764	1000	-	.	gene_id "Zj_G00056"; transcript_id "Zj_G00056.2"; exon_number "1";
Zjn_sc00001.1	StringTie	exon	312475	312847	1000	-	.	gene_id "Zj_G00056"; transcript_id "Zj_G00056.2"; exon_number "2";
Zjn_sc00001.1	StringTie	exon	313362	314164	1000	-	.	gene_id "Zj_G00056"; transcript_id "Zj_G00056.2"; exon_number "3";
Zjn_sc00001.1	StringTie	transcript	311376	314164	1000	-	.	gene_id "Zj_G00056"; transcript_id "Zj_G00056.3";
Zjn_sc00001.1	StringTie	exon	311376	312546	1000	-	.	gene_id "Zj_G00056"; transcript_id "Zj_G00056.3"; exon_number "1";
Zjn_sc00001.1	StringTie	exon	313362	314164	1000	-	.	gene_id "Zj_G00056"; transcript_id "Zj_G00056.3"; exon_number "2";
Zjn_sc00001.1	StringTie	transcript	311456	314164	1000	-	.	gene_id "Zj_G00056"; transcript_id "Zj_G00056.4";
Zjn_sc00001.1	StringTie	exon	311456	311764	1000	-	.	gene_id "Zj_G00056"; transcript_id "Zj_G00056.4"; exon_number "1";
Zjn_sc00001.1	StringTie	exon	312475	312640	1000	-	.	gene_id "Zj_G00056"; transcript_id "Zj_G00056.4"; exon_number "2";
Zjn_sc00001.1	StringTie	exon	312755	312847	1000	-	.	gene_id "Zj_G00056"; transcript_id "Zj_G00056.4"; exon_number "3";
Zjn_sc00001.1	StringTie	exon	313362	314164	1000	-	.	gene_id "Zj_G00056"; transcript_id "Zj_G00056.4"; exon_number "4";
Zjn_sc00001.1	StringTie	transcript	345048	348575	1000	-	.	gene_id "Zj_G00057"; transcript_id "Zj_G00057.1";
Zjn_sc00001.1	StringTie	exon	345048	345835	1000	-	.	gene_id "Zj_G00057"; transcript_id "Zj_G00057.1"; exon_number "1";
Zjn_sc00001.1	StringTie	exon	345933	346795	1000	-	.	gene_id "Zj_G00057"; transcript_id "Zj_G00057.1"; exon_number "2";
Zjn_sc00001.1	StringTie	exon	348104	348575	1000	-	.	gene_id "Zj_G00057"; transcript_id "Zj_G00057.1"; exon_number "3";
Zjn_sc00001.1	StringTie	transcript	345254	347485	1000	-	.	gene_id "Zj_G00057"; transcript_id "Zj_G00057.2";
Zjn_sc00001.1	StringTie	exon	345254	345835	1000	-	.	gene_id "Zj_G00057"; transcript_id "Zj_G00057.2"; exon_number "1";
Zjn_sc00001.1	StringTie	exon	345933	346795	1000	-	.	gene_id "Zj_G00057"; transcript_id "Zj_G00057.2"; exon_number "2";
Zjn_sc00001.1	StringTie	exon	347307	347485	1000	-	.	gene_id "Zj_G00057"; transcript_id "Zj_G00057.2"; exon_number "3";
Zjn_sc00001.1	StringTie	transcript	346143	347230	1000	+	.	gene_id "Zj_G00058"; transcript_id "Zj_G00058.1";
Zjn_sc00001.1	StringTie	exon	346143	346325	1000	+	.	gene_id "Zj_G00058"; transcript_id "Zj_G00058.1"; exon_number "1";
Zjn_sc00001.1	StringTie	exon	346408	347230	1000	+	.	gene_id "Zj_G00058"; transcript_id "Zj_G00058.1"; exon_number "2";
Zjn_sc00001.1	StringTie	transcript	368372	371873	1000	+	.	gene_id "Zj_G00059"; transcript_id "Zj_G00059.1";
Zjn_sc00001.1	StringTie	exon	368372	368755	1000	+	.	gene_id "Zj_G00059"; transcript_id "Zj_G00059.1"; exon_number "1";
Zjn_sc00001.1	StringTie	exon	369397	369586	1000	+	.	gene_id "Zj_G00059"; transcript_id "Zj_G00059.1"; exon_number "2";
Zjn_sc00001.1	StringTie	exon	369684	371873	1000	+	.	gene_id "Zj_G00059"; transcript_id "Zj_G00059.1"; exon_number "3";
Zjn_sc00001.1	StringTie	transcript	384122	384497	1000	.	.	gene_id "Zj_G00060"; transcript_id "Zj_G00060.1";
Zjn_sc00001.1	StringTie	exon	384122	384497	1000	.	.	gene_id "Zj_G00060"; transcript_id "Zj_G00060.1"; exon_number "1";
Zjn_sc00001.1	StringTie	transcript	354710	359726	1000	+	.	gene_id "Zj_G00061"; transcript_id "Zj_G00061.1";
Zjn_sc00001.1	StringTie	exon	354710	355097	1000	+	.	gene_id "Zj_G00061"; transcript_id "Zj_G00061.1"; exon_number "1";
Zjn_sc00001.1	StringTie	exon	357325	358678	1000	+	.	gene_id "Zj_G00061"; transcript_id "Zj_G00061.1"; exon_number "2";
Zjn_sc00001.1	StringTie	exon	358893	359726	1000	+	.	gene_id "Zj_G00061"; transcript_id "Zj_G00061.1"; exon_number "3";
Zjn_sc00001.1	StringTie	transcript	354907	359726	1000	+	.	gene_id "Zj_G00061"; transcript_id "Zj_G00061.2";
Zjn_sc00001.1	StringTie	exon	354907	355101	1000	+	.	gene_id "Zj_G00061"; transcript_id "Zj_G00061.2"; exon_number "1";
Zjn_sc00001.1	StringTie	exon	357325	358678	1000	+	.	gene_id "Zj_G00061"; transcript_id "Zj_G00061.2"; exon_number "2";
Zjn_sc00001.1	StringTie	exon	358893	359726	1000	+	.	gene_id "Zj_G00061"; transcript_id "Zj_G00061.2"; exon_number "3";
Zjn_sc00001.1	StringTie	transcript	359964	364377	1000	+	.	gene_id "Zj_G00062"; transcript_id "Zj_G00062.1";
Zjn_sc00001.1	StringTie	exon	359964	360072	1000	+	.	gene_id "Zj_G00062"; transcript_id "Zj_G00062.1"; exon_number "1";
Zjn_sc00001.1	StringTie	exon	360173	360276	1000	+	.	gene_id "Zj_G00062"; transcript_id "Zj_G00062.1"; exon_number "2";
Zjn_sc00001.1	StringTie	exon	360762	360867	1000	+	.	gene_id "Zj_G00062"; transcript_id "Zj_G00062.1"; exon_number "3";
Zjn_sc00001.1	StringTie	exon	360943	360998	1000	+	.	gene_id "Zj_G00062"; transcript_id "Zj_G00062.1"; exon_number "4";
Zjn_sc00001.1	StringTie	exon	361083	361134	1000	+	.	gene_id "Zj_G00062"; transcript_id "Zj_G00062.1"; exon_number "5";
Zjn_sc00001.1	StringTie	exon	361215	361315	1000	+	.	gene_id "Zj_G00062"; transcript_id "Zj_G00062.1"; exon_number "6";
Zjn_sc00001.1	StringTie	exon	361602	361747	1000	+	.	gene_id "Zj_G00062"; transcript_id "Zj_G00062.1"; exon_number "7";
Zjn_sc00001.1	StringTie	exon	361851	361993	1000	+	.	gene_id "Zj_G00062"; transcript_id "Zj_G00062.1"; exon_number "8";
Zjn_sc00001.1	StringTie	exon	362191	362276	1000	+	.	gene_id "Zj_G00062"; transcript_id "Zj_G00062.1"; exon_number "9";
Zjn_sc00001.1	StringTie	exon	363762	364377	1000	+	.	gene_id "Zj_G00062"; transcript_id "Zj_G00062.1"; exon_number "10";
Zjn_sc00001.1	StringTie	transcript	364528	367901	1000	-	.	gene_id "Zj_G00063"; transcript_id "Zj_G00063.1";
Zjn_sc00001.1	StringTie	exon	364528	365231	1000	-	.	gene_id "Zj_G00063"; transcript_id "Zj_G00063.1"; exon_number "1";
Zjn_sc00001.1	StringTie	exon	365323	365427	1000	-	.	gene_id "Zj_G00063"; transcript_id "Zj_G00063.1"; exon_number "2";
Zjn_sc00001.1	StringTie	exon	365543	365716	1000	-	.	gene_id "Zj_G00063"; transcript_id "Zj_G00063.1"; exon_number "3";
Zjn_sc00001.1	StringTie	exon	365805	365925	1000	-	.	gene_id "Zj_G00063"; transcript_id "Zj_G00063.1"; exon_number "4";
Zjn_sc00001.1	StringTie	exon	366045	366127	1000	-	.	gene_id "Zj_G00063"; transcript_id "Zj_G00063.1"; exon_number "5";
Zjn_sc00001.1	StringTie	exon	366239	367101	1000	-	.	gene_id "Zj_G00063"; transcript_id "Zj_G00063.1"; exon_number "6";
Zjn_sc00001.1	StringTie	exon	367681	367901	1000	-	.	gene_id "Zj_G00063"; transcript_id "Zj_G00063.1"; exon_number "7";
Zjn_sc00001.1	StringTie	transcript	372463	383347	1000	+	.	gene_id "Zj_G00064"; transcript_id "Zj_G00064.1";
Zjn_sc00001.1	StringTie	exon	372463	373544	1000	+	.	gene_id "Zj_G00064"; transcript_id "Zj_G00064.1"; exon_number "1";
Zjn_sc00001.1	StringTie	exon	373778	373972	1000	+	.	gene_id "Zj_G00064"; transcript_id "Zj_G00064.1"; exon_number "2";
Zjn_sc00001.1	StringTie	exon	374753	374814	1000	+	.	gene_id "Zj_G00064"; transcript_id "Zj_G00064.1"; exon_number "3";
Zjn_sc00001.1	StringTie	exon	374916	375408	1000	+	.	gene_id "Zj_G00064"; transcript_id "Zj_G00064.1"; exon_number "4";
Zjn_sc00001.1	StringTie	exon	375679	375879	1000	+	.	gene_id "Zj_G00064"; transcript_id "Zj_G00064.1"; exon_number "5";
Zjn_sc00001.1	StringTie	exon	376508	376763	1000	+	.	gene_id "Zj_G00064"; transcript_id "Zj_G00064.1"; exon_number "6";
Zjn_sc00001.1	StringTie	exon	377216	377459	1000	+	.	gene_id "Zj_G00064"; transcript_id "Zj_G00064.1"; exon_number "7";
Zjn_sc00001.1	StringTie	exon	377803	377963	1000	+	.	gene_id "Zj_G00064"; transcript_id "Zj_G00064.1"; exon_number "8";
Zjn_sc00001.1	StringTie	exon	378048	378644	1000	+	.	gene_id "Zj_G00064"; transcript_id "Zj_G00064.1"; exon_number "9";
Zjn_sc00001.1	StringTie	exon	378768	378931	1000	+	.	gene_id "Zj_G00064"; transcript_id "Zj_G00064.1"; exon_number "10";
Zjn_sc00001.1	StringTie	exon	379071	379284	1000	+	.	gene_id "Zj_G00064"; transcript_id "Zj_G00064.1"; exon_number "11";
Zjn_sc00001.1	StringTie	exon	379370	379561	1000	+	.	gene_id "Zj_G00064"; transcript_id "Zj_G00064.1"; exon_number "12";
Zjn_sc00001.1	StringTie	exon	379666	379782	1000	+	.	gene_id "Zj_G00064"; transcript_id "Zj_G00064.1"; exon_number "13";
Zjn_sc00001.1	StringTie	exon	379893	380138	1000	+	.	gene_id "Zj_G00064"; transcript_id "Zj_G00064.1"; exon_number "14";
Zjn_sc00001.1	StringTie	exon	380376	380577	1000	+	.	gene_id "Zj_G00064"; transcript_id "Zj_G00064.1"; exon_number "15";
Zjn_sc00001.1	StringTie	exon	380833	381029	1000	+	.	gene_id "Zj_G00064"; transcript_id "Zj_G00064.1"; exon_number "16";
Zjn_sc00001.1	StringTie	exon	381590	381741	1000	+	.	gene_id "Zj_G00064"; transcript_id "Zj_G00064.1"; exon_number "17";
Zjn_sc00001.1	StringTie	exon	382007	382268	1000	+	.	gene_id "Zj_G00064"; transcript_id "Zj_G00064.1"; exon_number "18";
Zjn_sc00001.1	StringTie	exon	382343	383347	1000	+	.	gene_id "Zj_G00064"; transcript_id "Zj_G00064.1"; exon_number "19";
Zjn_sc00001.1	StringTie	transcript	385599	387673	1000	+	.	gene_id "Zj_G00065"; transcript_id "Zj_G00065.1";
Zjn_sc00001.1	StringTie	exon	385599	386016	1000	+	.	gene_id "Zj_G00065"; transcript_id "Zj_G00065.1"; exon_number "1";
Zjn_sc00001.1	StringTie	exon	386269	386370	1000	+	.	gene_id "Zj_G00065"; transcript_id "Zj_G00065.1"; exon_number "2";
Zjn_sc00001.1	StringTie	exon	386790	387673	1000	+	.	gene_id "Zj_G00065"; transcript_id "Zj_G00065.1"; exon_number "3";
Zjn_sc00001.1	StringTie	transcript	385599	387673	1000	+	.	gene_id "Zj_G00065"; transcript_id "Zj_G00065.2";
Zjn_sc00001.1	StringTie	exon	385599	386370	1000	+	.	gene_id "Zj_G00065"; transcript_id "Zj_G00065.2"; exon_number "1";
Zjn_sc00001.1	StringTie	exon	386802	387673	1000	+	.	gene_id "Zj_G00065"; transcript_id "Zj_G00065.2"; exon_number "2";
Zjn_sc00001.1	StringTie	transcript	391093	392975	1000	+	.	gene_id "Zj_G00066"; transcript_id "Zj_G00066.1";
Zjn_sc00001.1	StringTie	exon	391093	391300	1000	+	.	gene_id "Zj_G00066"; transcript_id "Zj_G00066.1"; exon_number "1";
Zjn_sc00001.1	StringTie	exon	392586	392975	1000	+	.	gene_id "Zj_G00066"; transcript_id "Zj_G00066.1"; exon_number "2";
Zjn_sc00001.1	StringTie	transcript	393605	398361	1000	+	.	gene_id "Zj_G00067"; transcript_id "Zj_G00067.1";
Zjn_sc00001.1	StringTie	exon	393605	394125	1000	+	.	gene_id "Zj_G00067"; transcript_id "Zj_G00067.1"; exon_number "1";
Zjn_sc00001.1	StringTie	exon	395078	395764	1000	+	.	gene_id "Zj_G00067"; transcript_id "Zj_G00067.1"; exon_number "2";
Zjn_sc00001.1	StringTie	exon	395879	395967	1000	+	.	gene_id "Zj_G00067"; transcript_id "Zj_G00067.1"; exon_number "3";
Zjn_sc00001.1	StringTie	exon	396065	396134	1000	+	.	gene_id "Zj_G00067"; transcript_id "Zj_G00067.1"; exon_number "4";
Zjn_sc00001.1	StringTie	exon	396208	396291	1000	+	.	gene_id "Zj_G00067"; transcript_id "Zj_G00067.1"; exon_number "5";
Zjn_sc00001.1	StringTie	exon	396422	396498	1000	+	.	gene_id "Zj_G00067"; transcript_id "Zj_G00067.1"; exon_number "6";
Zjn_sc00001.1	StringTie	exon	396596	396677	1000	+	.	gene_id "Zj_G00067"; transcript_id "Zj_G00067.1"; exon_number "7";
Zjn_sc00001.1	StringTie	exon	396774	396856	1000	+	.	gene_id "Zj_G00067"; transcript_id "Zj_G00067.1"; exon_number "8";
Zjn_sc00001.1	StringTie	exon	396948	397014	1000	+	.	gene_id "Zj_G00067"; transcript_id "Zj_G00067.1"; exon_number "9";
Zjn_sc00001.1	StringTie	exon	397166	397297	1000	+	.	gene_id "Zj_G00067"; transcript_id "Zj_G00067.1"; exon_number "10";
Zjn_sc00001.1	StringTie	exon	397434	397543	1000	+	.	gene_id "Zj_G00067"; transcript_id "Zj_G00067.1"; exon_number "11";
Zjn_sc00001.1	StringTie	exon	397654	398361	1000	+	.	gene_id "Zj_G00067"; transcript_id "Zj_G00067.1"; exon_number "12";
Zjn_sc00001.1	StringTie	transcript	399892	406391	1000	+	.	gene_id "Zj_G00068"; transcript_id "Zj_G00068.1";
Zjn_sc00001.1	StringTie	exon	399892	400434	1000	+	.	gene_id "Zj_G00068"; transcript_id "Zj_G00068.1"; exon_number "1";
Zjn_sc00001.1	StringTie	exon	401123	401204	1000	+	.	gene_id "Zj_G00068"; transcript_id "Zj_G00068.1"; exon_number "2";
Zjn_sc00001.1	StringTie	exon	401294	401395	1000	+	.	gene_id "Zj_G00068"; transcript_id "Zj_G00068.1"; exon_number "3";
Zjn_sc00001.1	StringTie	exon	401471	402207	1000	+	.	gene_id "Zj_G00068"; transcript_id "Zj_G00068.1"; exon_number "4";
Zjn_sc00001.1	StringTie	exon	402395	402491	1000	+	.	gene_id "Zj_G00068"; transcript_id "Zj_G00068.1"; exon_number "5";
Zjn_sc00001.1	StringTie	exon	402891	403065	1000	+	.	gene_id "Zj_G00068"; transcript_id "Zj_G00068.1"; exon_number "6";
Zjn_sc00001.1	StringTie	exon	403281	403357	1000	+	.	gene_id "Zj_G00068"; transcript_id "Zj_G00068.1"; exon_number "7";
Zjn_sc00001.1	StringTie	exon	403456	403869	1000	+	.	gene_id "Zj_G00068"; transcript_id "Zj_G00068.1"; exon_number "8";
Zjn_sc00001.1	StringTie	exon	403990	404039	1000	+	.	gene_id "Zj_G00068"; transcript_id "Zj_G00068.1"; exon_number "9";
Zjn_sc00001.1	StringTie	exon	404512	404625	1000	+	.	gene_id "Zj_G00068"; transcript_id "Zj_G00068.1"; exon_number "10";
Zjn_sc00001.1	StringTie	exon	404930	404997	1000	+	.	gene_id "Zj_G00068"; transcript_id "Zj_G00068.1"; exon_number "11";
Zjn_sc00001.1	StringTie	exon	405221	406391	1000	+	.	gene_id "Zj_G00068"; transcript_id "Zj_G00068.1"; exon_number "12";
Zjn_sc00001.1	StringTie	transcript	406813	414574	1000	+	.	gene_id "Zj_G00069"; transcript_id "Zj_G00069.1";
Zjn_sc00001.1	StringTie	exon	406813	407420	1000	+	.	gene_id "Zj_G00069"; transcript_id "Zj_G00069.1"; exon_number "1";
Zjn_sc00001.1	StringTie	exon	412888	413020	1000	+	.	gene_id "Zj_G00069"; transcript_id "Zj_G00069.1"; exon_number "2";
Zjn_sc00001.1	StringTie	exon	413503	413587	1000	+	.	gene_id "Zj_G00069"; transcript_id "Zj_G00069.1"; exon_number "3";
Zjn_sc00001.1	StringTie	exon	413717	414574	1000	+	.	gene_id "Zj_G00069"; transcript_id "Zj_G00069.1"; exon_number "4";
Zjn_sc00001.1	StringTie	transcript	406813	414574	1000	+	.	gene_id "Zj_G00069"; transcript_id "Zj_G00069.2";
Zjn_sc00001.1	StringTie	exon	406813	407420	1000	+	.	gene_id "Zj_G00069"; transcript_id "Zj_G00069.2"; exon_number "1";
Zjn_sc00001.1	StringTie	exon	412888	413020	1000	+	.	gene_id "Zj_G00069"; transcript_id "Zj_G00069.2"; exon_number "2";
Zjn_sc00001.1	StringTie	exon	413503	413587	1000	+	.	gene_id "Zj_G00069"; transcript_id "Zj_G00069.2"; exon_number "3";
Zjn_sc00001.1	StringTie	exon	413717	414036	1000	+	.	gene_id "Zj_G00069"; transcript_id "Zj_G00069.2"; exon_number "4";
Zjn_sc00001.1	StringTie	exon	414061	414574	1000	+	.	gene_id "Zj_G00069"; transcript_id "Zj_G00069.2"; exon_number "5";
Zjn_sc00001.1	StringTie	transcript	421083	424087	1000	+	.	gene_id "Zj_G00070"; transcript_id "Zj_G00070.1";
Zjn_sc00001.1	StringTie	exon	421083	421579	1000	+	.	gene_id "Zj_G00070"; transcript_id "Zj_G00070.1"; exon_number "1";
Zjn_sc00001.1	StringTie	exon	422233	424087	1000	+	.	gene_id "Zj_G00070"; transcript_id "Zj_G00070.1"; exon_number "2";
Zjn_sc00001.1	StringTie	transcript	426917	431034	1000	-	.	gene_id "Zj_G00071"; transcript_id "Zj_G00071.1";
Zjn_sc00001.1	StringTie	exon	426917	431034	1000	-	.	gene_id "Zj_G00071"; transcript_id "Zj_G00071.1"; exon_number "1";
Zjn_sc00001.1	StringTie	transcript	426917	431034	1000	-	.	gene_id "Zj_G00071"; transcript_id "Zj_G00071.2";
Zjn_sc00001.1	StringTie	exon	426917	429419	1000	-	.	gene_id "Zj_G00071"; transcript_id "Zj_G00071.2"; exon_number "1";
Zjn_sc00001.1	StringTie	exon	429571	431034	1000	-	.	gene_id "Zj_G00071"; transcript_id "Zj_G00071.2"; exon_number "2";
Zjn_sc00001.1	StringTie	transcript	431419	432196	1000	-	.	gene_id "Zj_G00072"; transcript_id "Zj_G00072.1";
Zjn_sc00001.1	StringTie	exon	431419	431564	1000	-	.	gene_id "Zj_G00072"; transcript_id "Zj_G00072.1"; exon_number "1";
Zjn_sc00001.1	StringTie	exon	432117	432196	1000	-	.	gene_id "Zj_G00072"; transcript_id "Zj_G00072.1"; exon_number "2";
Zjn_sc00001.1	StringTie	transcript	433852	434777	1000	.	.	gene_id "Zj_G00073"; transcript_id "Zj_G00073.1";
Zjn_sc00001.1	StringTie	exon	433852	434777	1000	.	.	gene_id "Zj_G00073"; transcript_id "Zj_G00073.1"; exon_number "1";
Zjn_sc00001.1	StringTie	transcript	436689	439122	1000	-	.	gene_id "Zj_G00074"; transcript_id "Zj_G00074.1";
Zjn_sc00001.1	StringTie	exon	436689	438510	1000	-	.	gene_id "Zj_G00074"; transcript_id "Zj_G00074.1"; exon_number "1";
Zjn_sc00001.1	StringTie	exon	438811	439122	1000	-	.	gene_id "Zj_G00074"; transcript_id "Zj_G00074.1"; exon_number "2";
Zjn_sc00001.1	StringTie	transcript	439702	440180	1000	-	.	gene_id "Zj_G00075"; transcript_id "Zj_G00075.1";
Zjn_sc00001.1	StringTie	exon	439702	439906	1000	-	.	gene_id "Zj_G00075"; transcript_id "Zj_G00075.1"; exon_number "1";
Zjn_sc00001.1	StringTie	exon	440019	440180	1000	-	.	gene_id "Zj_G00075"; transcript_id "Zj_G00075.1"; exon_number "2";
Zjn_sc00001.1	StringTie	transcript	442764	444441	1000	-	.	gene_id "Zj_G00076"; transcript_id "Zj_G00076.1";
Zjn_sc00001.1	StringTie	exon	442764	443407	1000	-	.	gene_id "Zj_G00076"; transcript_id "Zj_G00076.1"; exon_number "1";
Zjn_sc00001.1	StringTie	exon	443501	443666	1000	-	.	gene_id "Zj_G00076"; transcript_id "Zj_G00076.1"; exon_number "2";
Zjn_sc00001.1	StringTie	exon	443785	443976	1000	-	.	gene_id "Zj_G00076"; transcript_id "Zj_G00076.1"; exon_number "3";
Zjn_sc00001.1	StringTie	exon	444176	444441	1000	-	.	gene_id "Zj_G00076"; transcript_id "Zj_G00076.1"; exon_number "4";
Zjn_sc00001.1	StringTie	transcript	454730	455676	1000	.	.	gene_id "Zj_G00077"; transcript_id "Zj_G00077.1";
Zjn_sc00001.1	StringTie	exon	454730	455676	1000	.	.	gene_id "Zj_G00077"; transcript_id "Zj_G00077.1"; exon_number "1";
Zjn_sc00001.1	StringTie	transcript	460786	467493	1000	-	.	gene_id "Zj_G00078"; transcript_id "Zj_G00078.1";
Zjn_sc00001.1	StringTie	exon	460786	461353	1000	-	.	gene_id "Zj_G00078"; transcript_id "Zj_G00078.1"; exon_number "1";
Zjn_sc00001.1	StringTie	exon	461439	461543	1000	-	.	gene_id "Zj_G00078"; transcript_id "Zj_G00078.1"; exon_number "2";
Zjn_sc00001.1	StringTie	exon	461961	462113	1000	-	.	gene_id "Zj_G00078"; transcript_id "Zj_G00078.1"; exon_number "3";
Zjn_sc00001.1	StringTie	exon	462186	462395	1000	-	.	gene_id "Zj_G00078"; transcript_id "Zj_G00078.1"; exon_number "4";
Zjn_sc00001.1	StringTie	exon	462481	462565	1000	-	.	gene_id "Zj_G00078"; transcript_id "Zj_G00078.1"; exon_number "5";
Zjn_sc00001.1	StringTie	exon	462822	462964	1000	-	.	gene_id "Zj_G00078"; transcript_id "Zj_G00078.1"; exon_number "6";
Zjn_sc00001.1	StringTie	exon	463463	463657	1000	-	.	gene_id "Zj_G00078"; transcript_id "Zj_G00078.1"; exon_number "7";
Zjn_sc00001.1	StringTie	exon	463802	464070	1000	-	.	gene_id "Zj_G00078"; transcript_id "Zj_G00078.1"; exon_number "8";
Zjn_sc00001.1	StringTie	exon	464554	464671	1000	-	.	gene_id "Zj_G00078"; transcript_id "Zj_G00078.1"; exon_number "9";
Zjn_sc00001.1	StringTie	exon	464746	464844	1000	-	.	gene_id "Zj_G00078"; transcript_id "Zj_G00078.1"; exon_number "10";
Zjn_sc00001.1	StringTie	exon	464922	465041	1000	-	.	gene_id "Zj_G00078"; transcript_id "Zj_G00078.1"; exon_number "11";
Zjn_sc00001.1	StringTie	exon	465323	465400	1000	-	.	gene_id "Zj_G00078"; transcript_id "Zj_G00078.1"; exon_number "12";
Zjn_sc00001.1	StringTie	exon	465494	465682	1000	-	.	gene_id "Zj_G00078"; transcript_id "Zj_G00078.1"; exon_number "13";
Zjn_sc00001.1	StringTie	exon	466035	466166	1000	-	.	gene_id "Zj_G00078"; transcript_id "Zj_G00078.1"; exon_number "14";
Zjn_sc00001.1	StringTie	exon	466337	466477	1000	-	.	gene_id "Zj_G00078"; transcript_id "Zj_G00078.1"; exon_number "15";
Zjn_sc00001.1	StringTie	exon	467114	467493	1000	-	.	gene_id "Zj_G00078"; transcript_id "Zj_G00078.1"; exon_number "16";
Zjn_sc00001.1	StringTie	transcript	468045	469627	1000	+	.	gene_id "Zj_G00079"; transcript_id "Zj_G00079.1";
Zjn_sc00001.1	StringTie	exon	468045	468429	1000	+	.	gene_id "Zj_G00079"; transcript_id "Zj_G00079.1"; exon_number "1";
Zjn_sc00001.1	StringTie	exon	468613	469250	1000	+	.	gene_id "Zj_G00079"; transcript_id "Zj_G00079.1"; exon_number "2";
Zjn_sc00001.1	StringTie	exon	469349	469627	1000	+	.	gene_id "Zj_G00079"; transcript_id "Zj_G00079.1"; exon_number "3";
Zjn_sc00001.1	StringTie	transcript	468140	469290	1000	+	.	gene_id "Zj_G00079"; transcript_id "Zj_G00079.2";
Zjn_sc00001.1	StringTie	exon	468140	468429	1000	+	.	gene_id "Zj_G00079"; transcript_id "Zj_G00079.2"; exon_number "1";
Zjn_sc00001.1	StringTie	exon	468613	468646	1000	+	.	gene_id "Zj_G00079"; transcript_id "Zj_G00079.2"; exon_number "2";
Zjn_sc00001.1	StringTie	exon	468828	469290	1000	+	.	gene_id "Zj_G00079"; transcript_id "Zj_G00079.2"; exon_number "3";
Zjn_sc00001.1	StringTie	transcript	468741	469271	1000	-	.	gene_id "Zj_G00080"; transcript_id "Zj_G00080.1";
Zjn_sc00001.1	StringTie	exon	468741	468986	1000	-	.	gene_id "Zj_G00080"; transcript_id "Zj_G00080.1"; exon_number "1";
Zjn_sc00001.1	StringTie	exon	469017	469271	1000	-	.	gene_id "Zj_G00080"; transcript_id "Zj_G00080.1"; exon_number "2";
Zjn_sc00001.1	StringTie	transcript	469590	471659	1000	-	.	gene_id "Zj_G00081"; transcript_id "Zj_G00081.1";
Zjn_sc00001.1	StringTie	exon	469590	469981	1000	-	.	gene_id "Zj_G00081"; transcript_id "Zj_G00081.1"; exon_number "1";
Zjn_sc00001.1	StringTie	exon	470900	471082	1000	-	.	gene_id "Zj_G00081"; transcript_id "Zj_G00081.1"; exon_number "2";
Zjn_sc00001.1	StringTie	exon	471164	471292	1000	-	.	gene_id "Zj_G00081"; transcript_id "Zj_G00081.1"; exon_number "3";
Zjn_sc00001.1	StringTie	exon	471394	471483	1000	-	.	gene_id "Zj_G00081"; transcript_id "Zj_G00081.1"; exon_number "4";
Zjn_sc00001.1	StringTie	exon	471561	471659	1000	-	.	gene_id "Zj_G00081"; transcript_id "Zj_G00081.1"; exon_number "5";
Zjn_sc00001.1	StringTie	transcript	472049	473884	1000	+	.	gene_id "Zj_G00082"; transcript_id "Zj_G00082.1";
Zjn_sc00001.1	StringTie	exon	472049	472330	1000	+	.	gene_id "Zj_G00082"; transcript_id "Zj_G00082.1"; exon_number "1";
Zjn_sc00001.1	StringTie	exon	473461	473884	1000	+	.	gene_id "Zj_G00082"; transcript_id "Zj_G00082.1"; exon_number "2";
Zjn_sc00001.1	StringTie	transcript	475071	480824	1000	-	.	gene_id "Zj_G00083"; transcript_id "Zj_G00083.1";
Zjn_sc00001.1	StringTie	exon	475071	475729	1000	-	.	gene_id "Zj_G00083"; transcript_id "Zj_G00083.1"; exon_number "1";
Zjn_sc00001.1	StringTie	exon	480336	480466	1000	-	.	gene_id "Zj_G00083"; transcript_id "Zj_G00083.1"; exon_number "2";
Zjn_sc00001.1	StringTie	exon	480576	480824	1000	-	.	gene_id "Zj_G00083"; transcript_id "Zj_G00083.1"; exon_number "3";
Zjn_sc00001.1	StringTie	transcript	475128	476271	1000	-	.	gene_id "Zj_G00083"; transcript_id "Zj_G00083.2";
Zjn_sc00001.1	StringTie	exon	475128	475860	1000	-	.	gene_id "Zj_G00083"; transcript_id "Zj_G00083.2"; exon_number "1";
Zjn_sc00001.1	StringTie	exon	475954	476271	1000	-	.	gene_id "Zj_G00083"; transcript_id "Zj_G00083.2"; exon_number "2";
Zjn_sc00001.1	StringTie	transcript	486900	489395	1000	.	.	gene_id "Zj_G00084"; transcript_id "Zj_G00084.1";
Zjn_sc00001.1	StringTie	exon	486900	489395	1000	.	.	gene_id "Zj_G00084"; transcript_id "Zj_G00084.1"; exon_number "1";
Zjn_sc00001.1	StringTie	transcript	489650	491042	1000	-	.	gene_id "Zj_G00085"; transcript_id "Zj_G00085.1";
Zjn_sc00001.1	StringTie	exon	489650	490072	1000	-	.	gene_id "Zj_G00085"; transcript_id "Zj_G00085.1"; exon_number "1";
Zjn_sc00001.1	StringTie	exon	490668	491042	1000	-	.	gene_id "Zj_G00085"; transcript_id "Zj_G00085.1"; exon_number "2";
Zjn_sc00001.1	StringTie	transcript	491246	493802	1000	-	.	gene_id "Zj_G00086"; transcript_id "Zj_G00086.1";
Zjn_sc00001.1	StringTie	exon	491246	492151	1000	-	.	gene_id "Zj_G00086"; transcript_id "Zj_G00086.1"; exon_number "1";
Zjn_sc00001.1	StringTie	exon	492563	492637	1000	-	.	gene_id "Zj_G00086"; transcript_id "Zj_G00086.1"; exon_number "2";
Zjn_sc00001.1	StringTie	exon	492773	493802	1000	-	.	gene_id "Zj_G00086"; transcript_id "Zj_G00086.1"; exon_number "3";
Zjn_sc00001.1	StringTie	transcript	491277	493802	1000	-	.	gene_id "Zj_G00086"; transcript_id "Zj_G00086.2";
Zjn_sc00001.1	StringTie	exon	491277	492151	1000	-	.	gene_id "Zj_G00086"; transcript_id "Zj_G00086.2"; exon_number "1";
Zjn_sc00001.1	StringTie	exon	492563	492744	1000	-	.	gene_id "Zj_G00086"; transcript_id "Zj_G00086.2"; exon_number "2";
Zjn_sc00001.1	StringTie	exon	492773	493802	1000	-	.	gene_id "Zj_G00086"; transcript_id "Zj_G00086.2"; exon_number "3";
Zjn_sc00001.1	StringTie	transcript	495873	498383	1000	-	.	gene_id "Zj_G00087"; transcript_id "Zj_G00087.1";
Zjn_sc00001.1	StringTie	exon	495873	496305	1000	-	.	gene_id "Zj_G00087"; transcript_id "Zj_G00087.1"; exon_number "1";
Zjn_sc00001.1	StringTie	exon	497843	497933	1000	-	.	gene_id "Zj_G00087"; transcript_id "Zj_G00087.1"; exon_number "2";
Zjn_sc00001.1	StringTie	exon	498022	498383	1000	-	.	gene_id "Zj_G00087"; transcript_id "Zj_G00087.1"; exon_number "3";
Zjn_sc00001.1	StringTie	transcript	499682	501619	1000	-	.	gene_id "Zj_G00088"; transcript_id "Zj_G00088.1";
Zjn_sc00001.1	StringTie	exon	499682	500683	1000	-	.	gene_id "Zj_G00088"; transcript_id "Zj_G00088.1"; exon_number "1";
Zjn_sc00001.1	StringTie	exon	500800	501013	1000	-	.	gene_id "Zj_G00088"; transcript_id "Zj_G00088.1"; exon_number "2";
Zjn_sc00001.1	StringTie	exon	501094	501619	1000	-	.	gene_id "Zj_G00088"; transcript_id "Zj_G00088.1"; exon_number "3";
Zjn_sc00001.1	StringTie	transcript	501702	504600	1000	-	.	gene_id "Zj_G00089"; transcript_id "Zj_G00089.1";
Zjn_sc00001.1	StringTie	exon	501702	501789	1000	-	.	gene_id "Zj_G00089"; transcript_id "Zj_G00089.1"; exon_number "1";
Zjn_sc00001.1	StringTie	exon	502643	504600	1000	-	.	gene_id "Zj_G00089"; transcript_id "Zj_G00089.1"; exon_number "2";
Zjn_sc00001.1	StringTie	transcript	501704	504600	1000	-	.	gene_id "Zj_G00089"; transcript_id "Zj_G00089.2";
Zjn_sc00001.1	StringTie	exon	501704	501789	1000	-	.	gene_id "Zj_G00089"; transcript_id "Zj_G00089.2"; exon_number "1";
Zjn_sc00001.1	StringTie	exon	502567	504600	1000	-	.	gene_id "Zj_G00089"; transcript_id "Zj_G00089.2"; exon_number "2";
Zjn_sc00001.1	StringTie	transcript	501702	504600	1000	+	.	gene_id "Zj_G00090"; transcript_id "Zj_G00090.1";
Zjn_sc00001.1	StringTie	exon	501702	501729	1000	+	.	gene_id "Zj_G00090"; transcript_id "Zj_G00090.1"; exon_number "1";
Zjn_sc00001.1	StringTie	exon	502586	504600	1000	+	.	gene_id "Zj_G00090"; transcript_id "Zj_G00090.1"; exon_number "2";
Zjn_sc00001.1	StringTie	transcript	502380	504600	1000	+	.	gene_id "Zj_G00090"; transcript_id "Zj_G00090.2";
Zjn_sc00001.1	StringTie	exon	502380	502429	1000	+	.	gene_id "Zj_G00090"; transcript_id "Zj_G00090.2"; exon_number "1";
Zjn_sc00001.1	StringTie	exon	502586	504600	1000	+	.	gene_id "Zj_G00090"; transcript_id "Zj_G00090.2"; exon_number "2";
Zjn_sc00001.1	StringTie	transcript	504961	506525	1000	-	.	gene_id "Zj_G00091"; transcript_id "Zj_G00091.1";
Zjn_sc00001.1	StringTie	exon	504961	505678	1000	-	.	gene_id "Zj_G00091"; transcript_id "Zj_G00091.1"; exon_number "1";
Zjn_sc00001.1	StringTie	exon	505982	506251	1000	-	.	gene_id "Zj_G00091"; transcript_id "Zj_G00091.1"; exon_number "2";
Zjn_sc00001.1	StringTie	exon	506368	506525	1000	-	.	gene_id "Zj_G00091"; transcript_id "Zj_G00091.1"; exon_number "3";
Zjn_sc00001.1	StringTie	transcript	504961	506525	1000	-	.	gene_id "Zj_G00091"; transcript_id "Zj_G00091.2";
Zjn_sc00001.1	StringTie	exon	504961	505678	1000	-	.	gene_id "Zj_G00091"; transcript_id "Zj_G00091.2"; exon_number "1";
Zjn_sc00001.1	StringTie	exon	505982	506273	1000	-	.	gene_id "Zj_G00091"; transcript_id "Zj_G00091.2"; exon_number "2";
Zjn_sc00001.1	StringTie	exon	506368	506525	1000	-	.	gene_id "Zj_G00091"; transcript_id "Zj_G00091.2"; exon_number "3";
Zjn_sc00001.1	StringTie	transcript	506985	513535	1000	-	.	gene_id "Zj_G00092"; transcript_id "Zj_G00092.1";
Zjn_sc00001.1	StringTie	exon	506985	507719	1000	-	.	gene_id "Zj_G00092"; transcript_id "Zj_G00092.1"; exon_number "1";
Zjn_sc00001.1	StringTie	exon	507938	508095	1000	-	.	gene_id "Zj_G00092"; transcript_id "Zj_G00092.1"; exon_number "2";
Zjn_sc00001.1	StringTie	exon	508190	508362	1000	-	.	gene_id "Zj_G00092"; transcript_id "Zj_G00092.1"; exon_number "3";
Zjn_sc00001.1	StringTie	exon	508468	508571	1000	-	.	gene_id "Zj_G00092"; transcript_id "Zj_G00092.1"; exon_number "4";
Zjn_sc00001.1	StringTie	exon	508666	508743	1000	-	.	gene_id "Zj_G00092"; transcript_id "Zj_G00092.1"; exon_number "5";
Zjn_sc00001.1	StringTie	exon	509603	509686	1000	-	.	gene_id "Zj_G00092"; transcript_id "Zj_G00092.1"; exon_number "6";
Zjn_sc00001.1	StringTie	exon	509930	509984	1000	-	.	gene_id "Zj_G00092"; transcript_id "Zj_G00092.1"; exon_number "7";
Zjn_sc00001.1	StringTie	exon	510499	510595	1000	-	.	gene_id "Zj_G00092"; transcript_id "Zj_G00092.1"; exon_number "8";
Zjn_sc00001.1	StringTie	exon	511296	511365	1000	-	.	gene_id "Zj_G00092"; transcript_id "Zj_G00092.1"; exon_number "9";
Zjn_sc00001.1	StringTie	exon	511450	511548	1000	-	.	gene_id "Zj_G00092"; transcript_id "Zj_G00092.1"; exon_number "10";
Zjn_sc00001.1	StringTie	exon	511629	511732	1000	-	.	gene_id "Zj_G00092"; transcript_id "Zj_G00092.1"; exon_number "11";
Zjn_sc00001.1	StringTie	exon	511835	511978	1000	-	.	gene_id "Zj_G00092"; transcript_id "Zj_G00092.1"; exon_number "12";
Zjn_sc00001.1	StringTie	exon	512516	512624	1000	-	.	gene_id "Zj_G00092"; transcript_id "Zj_G00092.1"; exon_number "13";
Zjn_sc00001.1	StringTie	exon	512949	513020	1000	-	.	gene_id "Zj_G00092"; transcript_id "Zj_G00092.1"; exon_number "14";
Zjn_sc00001.1	StringTie	exon	513177	513535	1000	-	.	gene_id "Zj_G00092"; transcript_id "Zj_G00092.1"; exon_number "15";
Zjn_sc00001.1	StringTie	transcript	507312	513535	1000	-	.	gene_id "Zj_G00092"; transcript_id "Zj_G00092.2";
Zjn_sc00001.1	StringTie	exon	507312	507513	1000	-	.	gene_id "Zj_G00092"; transcript_id "Zj_G00092.2"; exon_number "1";
Zjn_sc00001.1	StringTie	exon	507599	507719	1000	-	.	gene_id "Zj_G00092"; transcript_id "Zj_G00092.2"; exon_number "2";
Zjn_sc00001.1	StringTie	exon	507938	508095	1000	-	.	gene_id "Zj_G00092"; transcript_id "Zj_G00092.2"; exon_number "3";
Zjn_sc00001.1	StringTie	exon	508190	508362	1000	-	.	gene_id "Zj_G00092"; transcript_id "Zj_G00092.2"; exon_number "4";
Zjn_sc00001.1	StringTie	exon	508468	508571	1000	-	.	gene_id "Zj_G00092"; transcript_id "Zj_G00092.2"; exon_number "5";
Zjn_sc00001.1	StringTie	exon	508666	508743	1000	-	.	gene_id "Zj_G00092"; transcript_id "Zj_G00092.2"; exon_number "6";
Zjn_sc00001.1	StringTie	exon	509603	509686	1000	-	.	gene_id "Zj_G00092"; transcript_id "Zj_G00092.2"; exon_number "7";
Zjn_sc00001.1	StringTie	exon	509930	509984	1000	-	.	gene_id "Zj_G00092"; transcript_id "Zj_G00092.2"; exon_number "8";
Zjn_sc00001.1	StringTie	exon	510499	510595	1000	-	.	gene_id "Zj_G00092"; transcript_id "Zj_G00092.2"; exon_number "9";
Zjn_sc00001.1	StringTie	exon	511296	511365	1000	-	.	gene_id "Zj_G00092"; transcript_id "Zj_G00092.2"; exon_number "10";
Zjn_sc00001.1	StringTie	exon	511450	511548	1000	-	.	gene_id "Zj_G00092"; transcript_id "Zj_G00092.2"; exon_number "11";
Zjn_sc00001.1	StringTie	exon	511629	511732	1000	-	.	gene_id "Zj_G00092"; transcript_id "Zj_G00092.2"; exon_number "12";
Zjn_sc00001.1	StringTie	exon	511835	511978	1000	-	.	gene_id "Zj_G00092"; transcript_id "Zj_G00092.2"; exon_number "13";
Zjn_sc00001.1	StringTie	exon	512516	512624	1000	-	.	gene_id "Zj_G00092"; transcript_id "Zj_G00092.2"; exon_number "14";
Zjn_sc00001.1	StringTie	exon	512949	513020	1000	-	.	gene_id "Zj_G00092"; transcript_id "Zj_G00092.2"; exon_number "15";
Zjn_sc00001.1	StringTie	exon	513177	513535	1000	-	.	gene_id "Zj_G00092"; transcript_id "Zj_G00092.2"; exon_number "16";
Zjn_sc00001.1	StringTie	transcript	515622	517181	1000	+	.	gene_id "Zj_G00093"; transcript_id "Zj_G00093.1";
Zjn_sc00001.1	StringTie	exon	515622	515748	1000	+	.	gene_id "Zj_G00093"; transcript_id "Zj_G00093.1"; exon_number "1";
Zjn_sc00001.1	StringTie	exon	516339	516422	1000	+	.	gene_id "Zj_G00093"; transcript_id "Zj_G00093.1"; exon_number "2";
Zjn_sc00001.1	StringTie	exon	516510	516642	1000	+	.	gene_id "Zj_G00093"; transcript_id "Zj_G00093.1"; exon_number "3";
Zjn_sc00001.1	StringTie	exon	516910	517181	1000	+	.	gene_id "Zj_G00093"; transcript_id "Zj_G00093.1"; exon_number "4";
Zjn_sc00001.1	StringTie	transcript	515649	517181	1000	+	.	gene_id "Zj_G00093"; transcript_id "Zj_G00093.2";
Zjn_sc00001.1	StringTie	exon	515649	515748	1000	+	.	gene_id "Zj_G00093"; transcript_id "Zj_G00093.2"; exon_number "1";
Zjn_sc00001.1	StringTie	exon	516342	516422	1000	+	.	gene_id "Zj_G00093"; transcript_id "Zj_G00093.2"; exon_number "2";
Zjn_sc00001.1	StringTie	exon	516510	516642	1000	+	.	gene_id "Zj_G00093"; transcript_id "Zj_G00093.2"; exon_number "3";
Zjn_sc00001.1	StringTie	exon	516910	517181	1000	+	.	gene_id "Zj_G00093"; transcript_id "Zj_G00093.2"; exon_number "4";
Zjn_sc00001.1	StringTie	transcript	525097	529248	1000	+	.	gene_id "Zj_G00094"; transcript_id "Zj_G00094.1";
Zjn_sc00001.1	StringTie	exon	525097	527560	1000	+	.	gene_id "Zj_G00094"; transcript_id "Zj_G00094.1"; exon_number "1";
Zjn_sc00001.1	StringTie	exon	527648	529248	1000	+	.	gene_id "Zj_G00094"; transcript_id "Zj_G00094.1"; exon_number "2";
Zjn_sc00001.1	StringTie	transcript	525097	529248	1000	+	.	gene_id "Zj_G00094"; transcript_id "Zj_G00094.2";
Zjn_sc00001.1	StringTie	exon	525097	527303	1000	+	.	gene_id "Zj_G00094"; transcript_id "Zj_G00094.2"; exon_number "1";
Zjn_sc00001.1	StringTie	exon	527648	529248	1000	+	.	gene_id "Zj_G00094"; transcript_id "Zj_G00094.2"; exon_number "2";
Zjn_sc00001.1	StringTie	transcript	525115	529248	1000	+	.	gene_id "Zj_G00094"; transcript_id "Zj_G00094.3";
Zjn_sc00001.1	StringTie	exon	525115	529248	1000	+	.	gene_id "Zj_G00094"; transcript_id "Zj_G00094.3"; exon_number "1";
Zjn_sc00001.1	StringTie	transcript	525143	529248	1000	+	.	gene_id "Zj_G00094"; transcript_id "Zj_G00094.4";
Zjn_sc00001.1	StringTie	exon	525143	527303	1000	+	.	gene_id "Zj_G00094"; transcript_id "Zj_G00094.4"; exon_number "1";
Zjn_sc00001.1	StringTie	exon	527561	529248	1000	+	.	gene_id "Zj_G00094"; transcript_id "Zj_G00094.4"; exon_number "2";
Zjn_sc00001.1	StringTie	transcript	525359	529248	1000	+	.	gene_id "Zj_G00094"; transcript_id "Zj_G00094.5";
Zjn_sc00001.1	StringTie	exon	525359	527560	1000	+	.	gene_id "Zj_G00094"; transcript_id "Zj_G00094.5"; exon_number "1";
Zjn_sc00001.1	StringTie	exon	527633	529248	1000	+	.	gene_id "Zj_G00094"; transcript_id "Zj_G00094.5"; exon_number "2";
Zjn_sc00001.1	StringTie	transcript	525115	529810	1000	-	.	gene_id "Zj_G00095"; transcript_id "Zj_G00095.1";
Zjn_sc00001.1	StringTie	exon	525115	529196	1000	-	.	gene_id "Zj_G00095"; transcript_id "Zj_G00095.1"; exon_number "1";
Zjn_sc00001.1	StringTie	exon	529380	529810	1000	-	.	gene_id "Zj_G00095"; transcript_id "Zj_G00095.1"; exon_number "2";
Zjn_sc00001.1	StringTie	transcript	530795	533679	1000	-	.	gene_id "Zj_G00096"; transcript_id "Zj_G00096.1";
Zjn_sc00001.1	StringTie	exon	530795	531100	1000	-	.	gene_id "Zj_G00096"; transcript_id "Zj_G00096.1"; exon_number "1";
Zjn_sc00001.1	StringTie	exon	533006	533679	1000	-	.	gene_id "Zj_G00096"; transcript_id "Zj_G00096.1"; exon_number "2";
Zjn_sc00001.1	StringTie	transcript	536417	537721	1000	.	.	gene_id "Zj_G00097"; transcript_id "Zj_G00097.1";
Zjn_sc00001.1	StringTie	exon	536417	537721	1000	.	.	gene_id "Zj_G00097"; transcript_id "Zj_G00097.1"; exon_number "1";
Zjn_sc00001.1	StringTie	transcript	538408	540733	1000	-	.	gene_id "Zj_G00098"; transcript_id "Zj_G00098.1";
Zjn_sc00001.1	StringTie	exon	538408	538860	1000	-	.	gene_id "Zj_G00098"; transcript_id "Zj_G00098.1"; exon_number "1";
Zjn_sc00001.1	StringTie	exon	539008	539065	1000	-	.	gene_id "Zj_G00098"; transcript_id "Zj_G00098.1"; exon_number "2";
Zjn_sc00001.1	StringTie	exon	539627	540733	1000	-	.	gene_id "Zj_G00098"; transcript_id "Zj_G00098.1"; exon_number "3";
Zjn_sc00001.1	StringTie	transcript	540001	541720	1000	+	.	gene_id "Zj_G00099"; transcript_id "Zj_G00099.1";
Zjn_sc00001.1	StringTie	exon	540001	540242	1000	+	.	gene_id "Zj_G00099"; transcript_id "Zj_G00099.1"; exon_number "1";
Zjn_sc00001.1	StringTie	exon	541457	541720	1000	+	.	gene_id "Zj_G00099"; transcript_id "Zj_G00099.1"; exon_number "2";
Zjn_sc00001.1	StringTie	transcript	540414	541720	1000	+	.	gene_id "Zj_G00099"; transcript_id "Zj_G00099.2";
Zjn_sc00001.1	StringTie	exon	540414	540551	1000	+	.	gene_id "Zj_G00099"; transcript_id "Zj_G00099.2"; exon_number "1";
Zjn_sc00001.1	StringTie	exon	541457	541512	1000	+	.	gene_id "Zj_G00099"; transcript_id "Zj_G00099.2"; exon_number "2";
Zjn_sc00001.1	StringTie	exon	541540	541720	1000	+	.	gene_id "Zj_G00099"; transcript_id "Zj_G00099.2"; exon_number "3";
Zjn_sc00001.1	StringTie	transcript	541752	552379	1000	-	.	gene_id "Zj_G00100"; transcript_id "Zj_G00100.1";
Zjn_sc00001.1	StringTie	exon	541752	542428	1000	-	.	gene_id "Zj_G00100"; transcript_id "Zj_G00100.1"; exon_number "1";
Zjn_sc00001.1	StringTie	exon	542848	542919	1000	-	.	gene_id "Zj_G00100"; transcript_id "Zj_G00100.1"; exon_number "2";
Zjn_sc00001.1	StringTie	exon	543001	543645	1000	-	.	gene_id "Zj_G00100"; transcript_id "Zj_G00100.1"; exon_number "3";
Zjn_sc00001.1	StringTie	exon	543728	543888	1000	-	.	gene_id "Zj_G00100"; transcript_id "Zj_G00100.1"; exon_number "4";
Zjn_sc00001.1	StringTie	exon	544583	544740	1000	-	.	gene_id "Zj_G00100"; transcript_id "Zj_G00100.1"; exon_number "5";
Zjn_sc00001.1	StringTie	exon	545706	545860	1000	-	.	gene_id "Zj_G00100"; transcript_id "Zj_G00100.1"; exon_number "6";
Zjn_sc00001.1	StringTie	exon	545974	547457	1000	-	.	gene_id "Zj_G00100"; transcript_id "Zj_G00100.1"; exon_number "7";
Zjn_sc00001.1	StringTie	exon	547575	547978	1000	-	.	gene_id "Zj_G00100"; transcript_id "Zj_G00100.1"; exon_number "8";
Zjn_sc00001.1	StringTie	exon	548961	550288	1000	-	.	gene_id "Zj_G00100"; transcript_id "Zj_G00100.1"; exon_number "9";
Zjn_sc00001.1	StringTie	exon	550413	550775	1000	-	.	gene_id "Zj_G00100"; transcript_id "Zj_G00100.1"; exon_number "10";
Zjn_sc00001.1	StringTie	exon	550880	551007	1000	-	.	gene_id "Zj_G00100"; transcript_id "Zj_G00100.1"; exon_number "11";
Zjn_sc00001.1	StringTie	exon	551081	551153	1000	-	.	gene_id "Zj_G00100"; transcript_id "Zj_G00100.1"; exon_number "12";
Zjn_sc00001.1	StringTie	exon	551707	552379	1000	-	.	gene_id "Zj_G00100"; transcript_id "Zj_G00100.1"; exon_number "13";
Zjn_sc00001.1	StringTie	transcript	541767	552379	1000	-	.	gene_id "Zj_G00100"; transcript_id "Zj_G00100.2";
Zjn_sc00001.1	StringTie	exon	541767	542019	1000	-	.	gene_id "Zj_G00100"; transcript_id "Zj_G00100.2"; exon_number "1";
Zjn_sc00001.1	StringTie	exon	542848	542919	1000	-	.	gene_id "Zj_G00100"; transcript_id "Zj_G00100.2"; exon_number "2";
Zjn_sc00001.1	StringTie	exon	543001	543645	1000	-	.	gene_id "Zj_G00100"; transcript_id "Zj_G00100.2"; exon_number "3";
Zjn_sc00001.1	StringTie	exon	543728	543888	1000	-	.	gene_id "Zj_G00100"; transcript_id "Zj_G00100.2"; exon_number "4";
Zjn_sc00001.1	StringTie	exon	544583	544740	1000	-	.	gene_id "Zj_G00100"; transcript_id "Zj_G00100.2"; exon_number "5";
Zjn_sc00001.1	StringTie	exon	545706	545860	1000	-	.	gene_id "Zj_G00100"; transcript_id "Zj_G00100.2"; exon_number "6";
Zjn_sc00001.1	StringTie	exon	545974	547457	1000	-	.	gene_id "Zj_G00100"; transcript_id "Zj_G00100.2"; exon_number "7";
Zjn_sc00001.1	StringTie	exon	547575	547978	1000	-	.	gene_id "Zj_G00100"; transcript_id "Zj_G00100.2"; exon_number "8";
Zjn_sc00001.1	StringTie	exon	548961	550288	1000	-	.	gene_id "Zj_G00100"; transcript_id "Zj_G00100.2"; exon_number "9";
Zjn_sc00001.1	StringTie	exon	550413	550775	1000	-	.	gene_id "Zj_G00100"; transcript_id "Zj_G00100.2"; exon_number "10";
Zjn_sc00001.1	StringTie	exon	550880	551007	1000	-	.	gene_id "Zj_G00100"; transcript_id "Zj_G00100.2"; exon_number "11";
Zjn_sc00001.1	StringTie	exon	551081	551153	1000	-	.	gene_id "Zj_G00100"; transcript_id "Zj_G00100.2"; exon_number "12";
Zjn_sc00001.1	StringTie	exon	551707	552379	1000	-	.	gene_id "Zj_G00100"; transcript_id "Zj_G00100.2"; exon_number "13";
Zjn_sc00001.1	StringTie	transcript	554934	559868	1000	+	.	gene_id "Zj_G00101"; transcript_id "Zj_G00101.1";
Zjn_sc00001.1	StringTie	exon	554934	555188	1000	+	.	gene_id "Zj_G00101"; transcript_id "Zj_G00101.1"; exon_number "1";
Zjn_sc00001.1	StringTie	exon	555937	556180	1000	+	.	gene_id "Zj_G00101"; transcript_id "Zj_G00101.1"; exon_number "2";
Zjn_sc00001.1	StringTie	exon	556503	556748	1000	+	.	gene_id "Zj_G00101"; transcript_id "Zj_G00101.1"; exon_number "3";
Zjn_sc00001.1	StringTie	exon	557073	557126	1000	+	.	gene_id "Zj_G00101"; transcript_id "Zj_G00101.1"; exon_number "4";
Zjn_sc00001.1	StringTie	exon	557250	557510	1000	+	.	gene_id "Zj_G00101"; transcript_id "Zj_G00101.1"; exon_number "5";
Zjn_sc00001.1	StringTie	exon	557592	557644	1000	+	.	gene_id "Zj_G00101"; transcript_id "Zj_G00101.1"; exon_number "6";
Zjn_sc00001.1	StringTie	exon	557741	557855	1000	+	.	gene_id "Zj_G00101"; transcript_id "Zj_G00101.1"; exon_number "7";
Zjn_sc00001.1	StringTie	exon	557944	558198	1000	+	.	gene_id "Zj_G00101"; transcript_id "Zj_G00101.1"; exon_number "8";
Zjn_sc00001.1	StringTie	exon	558345	559868	1000	+	.	gene_id "Zj_G00101"; transcript_id "Zj_G00101.1"; exon_number "9";
Zjn_sc00001.1	StringTie	transcript	575742	588771	1000	-	.	gene_id "Zj_G00102"; transcript_id "Zj_G00102.1";
Zjn_sc00001.1	StringTie	exon	575742	576276	1000	-	.	gene_id "Zj_G00102"; transcript_id "Zj_G00102.1"; exon_number "1";
Zjn_sc00001.1	StringTie	exon	576644	577315	1000	-	.	gene_id "Zj_G00102"; transcript_id "Zj_G00102.1"; exon_number "2";
Zjn_sc00001.1	StringTie	exon	577421	577724	1000	-	.	gene_id "Zj_G00102"; transcript_id "Zj_G00102.1"; exon_number "3";
Zjn_sc00001.1	StringTie	exon	577803	578008	1000	-	.	gene_id "Zj_G00102"; transcript_id "Zj_G00102.1"; exon_number "4";
Zjn_sc00001.1	StringTie	exon	578195	578302	1000	-	.	gene_id "Zj_G00102"; transcript_id "Zj_G00102.1"; exon_number "5";
Zjn_sc00001.1	StringTie	exon	578531	578806	1000	-	.	gene_id "Zj_G00102"; transcript_id "Zj_G00102.1"; exon_number "6";
Zjn_sc00001.1	StringTie	exon	578925	579071	1000	-	.	gene_id "Zj_G00102"; transcript_id "Zj_G00102.1"; exon_number "7";
Zjn_sc00001.1	StringTie	exon	579322	579898	1000	-	.	gene_id "Zj_G00102"; transcript_id "Zj_G00102.1"; exon_number "8";
Zjn_sc00001.1	StringTie	exon	580145	580296	1000	-	.	gene_id "Zj_G00102"; transcript_id "Zj_G00102.1"; exon_number "9";
Zjn_sc00001.1	StringTie	exon	581663	581964	1000	-	.	gene_id "Zj_G00102"; transcript_id "Zj_G00102.1"; exon_number "10";
Zjn_sc00001.1	StringTie	exon	582063	582293	1000	-	.	gene_id "Zj_G00102"; transcript_id "Zj_G00102.1"; exon_number "11";
Zjn_sc00001.1	StringTie	exon	582633	583515	1000	-	.	gene_id "Zj_G00102"; transcript_id "Zj_G00102.1"; exon_number "12";
Zjn_sc00001.1	StringTie	exon	584438	584848	1000	-	.	gene_id "Zj_G00102"; transcript_id "Zj_G00102.1"; exon_number "13";
Zjn_sc00001.1	StringTie	exon	584936	585027	1000	-	.	gene_id "Zj_G00102"; transcript_id "Zj_G00102.1"; exon_number "14";
Zjn_sc00001.1	StringTie	exon	585107	585278	1000	-	.	gene_id "Zj_G00102"; transcript_id "Zj_G00102.1"; exon_number "15";
Zjn_sc00001.1	StringTie	exon	585418	585522	1000	-	.	gene_id "Zj_G00102"; transcript_id "Zj_G00102.1"; exon_number "16";
Zjn_sc00001.1	StringTie	exon	585723	585791	1000	-	.	gene_id "Zj_G00102"; transcript_id "Zj_G00102.1"; exon_number "17";
Zjn_sc00001.1	StringTie	exon	586292	586334	1000	-	.	gene_id "Zj_G00102"; transcript_id "Zj_G00102.1"; exon_number "18";
Zjn_sc00001.1	StringTie	exon	586600	586706	1000	-	.	gene_id "Zj_G00102"; transcript_id "Zj_G00102.1"; exon_number "19";
Zjn_sc00001.1	StringTie	exon	586777	586826	1000	-	.	gene_id "Zj_G00102"; transcript_id "Zj_G00102.1"; exon_number "20";
Zjn_sc00001.1	StringTie	exon	587475	587532	1000	-	.	gene_id "Zj_G00102"; transcript_id "Zj_G00102.1"; exon_number "21";
Zjn_sc00001.1	StringTie	exon	588387	588469	1000	-	.	gene_id "Zj_G00102"; transcript_id "Zj_G00102.1"; exon_number "22";
Zjn_sc00001.1	StringTie	exon	588556	588771	1000	-	.	gene_id "Zj_G00102"; transcript_id "Zj_G00102.1"; exon_number "23";
Zjn_sc00001.1	StringTie	transcript	575778	588771	1000	-	.	gene_id "Zj_G00102"; transcript_id "Zj_G00102.2";
Zjn_sc00001.1	StringTie	exon	575778	576276	1000	-	.	gene_id "Zj_G00102"; transcript_id "Zj_G00102.2"; exon_number "1";
Zjn_sc00001.1	StringTie	exon	576644	577315	1000	-	.	gene_id "Zj_G00102"; transcript_id "Zj_G00102.2"; exon_number "2";
Zjn_sc00001.1	StringTie	exon	577421	577724	1000	-	.	gene_id "Zj_G00102"; transcript_id "Zj_G00102.2"; exon_number "3";
Zjn_sc00001.1	StringTie	exon	577803	578008	1000	-	.	gene_id "Zj_G00102"; transcript_id "Zj_G00102.2"; exon_number "4";
Zjn_sc00001.1	StringTie	exon	578211	578302	1000	-	.	gene_id "Zj_G00102"; transcript_id "Zj_G00102.2"; exon_number "5";
Zjn_sc00001.1	StringTie	exon	578531	578586	1000	-	.	gene_id "Zj_G00102"; transcript_id "Zj_G00102.2"; exon_number "6";
Zjn_sc00001.1	StringTie	exon	578659	578806	1000	-	.	gene_id "Zj_G00102"; transcript_id "Zj_G00102.2"; exon_number "7";
Zjn_sc00001.1	StringTie	exon	578925	579071	1000	-	.	gene_id "Zj_G00102"; transcript_id "Zj_G00102.2"; exon_number "8";
Zjn_sc00001.1	StringTie	exon	579322	579898	1000	-	.	gene_id "Zj_G00102"; transcript_id "Zj_G00102.2"; exon_number "9";
Zjn_sc00001.1	StringTie	exon	580145	580296	1000	-	.	gene_id "Zj_G00102"; transcript_id "Zj_G00102.2"; exon_number "10";
Zjn_sc00001.1	StringTie	exon	581663	581964	1000	-	.	gene_id "Zj_G00102"; transcript_id "Zj_G00102.2"; exon_number "11";
Zjn_sc00001.1	StringTie	exon	582063	582293	1000	-	.	gene_id "Zj_G00102"; transcript_id "Zj_G00102.2"; exon_number "12";
Zjn_sc00001.1	StringTie	exon	582599	583515	1000	-	.	gene_id "Zj_G00102"; transcript_id "Zj_G00102.2"; exon_number "13";
Zjn_sc00001.1	StringTie	exon	584438	584614	1000	-	.	gene_id "Zj_G00102"; transcript_id "Zj_G00102.2"; exon_number "14";
Zjn_sc00001.1	StringTie	exon	584758	584848	1000	-	.	gene_id "Zj_G00102"; transcript_id "Zj_G00102.2"; exon_number "15";
Zjn_sc00001.1	StringTie	exon	584936	585027	1000	-	.	gene_id "Zj_G00102"; transcript_id "Zj_G00102.2"; exon_number "16";
Zjn_sc00001.1	StringTie	exon	585107	585278	1000	-	.	gene_id "Zj_G00102"; transcript_id "Zj_G00102.2"; exon_number "17";
Zjn_sc00001.1	StringTie	exon	585418	585522	1000	-	.	gene_id "Zj_G00102"; transcript_id "Zj_G00102.2"; exon_number "18";
Zjn_sc00001.1	StringTie	exon	585723	585791	1000	-	.	gene_id "Zj_G00102"; transcript_id "Zj_G00102.2"; exon_number "19";
Zjn_sc00001.1	StringTie	exon	586292	586334	1000	-	.	gene_id "Zj_G00102"; transcript_id "Zj_G00102.2"; exon_number "20";
Zjn_sc00001.1	StringTie	exon	586600	586706	1000	-	.	gene_id "Zj_G00102"; transcript_id "Zj_G00102.2"; exon_number "21";
Zjn_sc00001.1	StringTie	exon	586777	586826	1000	-	.	gene_id "Zj_G00102"; transcript_id "Zj_G00102.2"; exon_number "22";
Zjn_sc00001.1	StringTie	exon	587475	587532	1000	-	.	gene_id "Zj_G00102"; transcript_id "Zj_G00102.2"; exon_number "23";
Zjn_sc00001.1	StringTie	exon	588387	588469	1000	-	.	gene_id "Zj_G00102"; transcript_id "Zj_G00102.2"; exon_number "24";
Zjn_sc00001.1	StringTie	exon	588556	588771	1000	-	.	gene_id "Zj_G00102"; transcript_id "Zj_G00102.2"; exon_number "25";
Zjn_sc00001.1	StringTie	transcript	575794	588771	1000	-	.	gene_id "Zj_G00102"; transcript_id "Zj_G00102.3";
Zjn_sc00001.1	StringTie	exon	575794	576276	1000	-	.	gene_id "Zj_G00102"; transcript_id "Zj_G00102.3"; exon_number "1";
Zjn_sc00001.1	StringTie	exon	576644	577315	1000	-	.	gene_id "Zj_G00102"; transcript_id "Zj_G00102.3"; exon_number "2";
Zjn_sc00001.1	StringTie	exon	577421	577724	1000	-	.	gene_id "Zj_G00102"; transcript_id "Zj_G00102.3"; exon_number "3";
Zjn_sc00001.1	StringTie	exon	577803	578008	1000	-	.	gene_id "Zj_G00102"; transcript_id "Zj_G00102.3"; exon_number "4";
Zjn_sc00001.1	StringTie	exon	578211	578302	1000	-	.	gene_id "Zj_G00102"; transcript_id "Zj_G00102.3"; exon_number "5";
Zjn_sc00001.1	StringTie	exon	578531	578586	1000	-	.	gene_id "Zj_G00102"; transcript_id "Zj_G00102.3"; exon_number "6";
Zjn_sc00001.1	StringTie	exon	578659	578806	1000	-	.	gene_id "Zj_G00102"; transcript_id "Zj_G00102.3"; exon_number "7";
Zjn_sc00001.1	StringTie	exon	578925	579071	1000	-	.	gene_id "Zj_G00102"; transcript_id "Zj_G00102.3"; exon_number "8";
Zjn_sc00001.1	StringTie	exon	579322	579898	1000	-	.	gene_id "Zj_G00102"; transcript_id "Zj_G00102.3"; exon_number "9";
Zjn_sc00001.1	StringTie	exon	580145	580296	1000	-	.	gene_id "Zj_G00102"; transcript_id "Zj_G00102.3"; exon_number "10";
Zjn_sc00001.1	StringTie	exon	581663	581964	1000	-	.	gene_id "Zj_G00102"; transcript_id "Zj_G00102.3"; exon_number "11";
Zjn_sc00001.1	StringTie	exon	582063	582293	1000	-	.	gene_id "Zj_G00102"; transcript_id "Zj_G00102.3"; exon_number "12";
Zjn_sc00001.1	StringTie	exon	582633	583515	1000	-	.	gene_id "Zj_G00102"; transcript_id "Zj_G00102.3"; exon_number "13";
Zjn_sc00001.1	StringTie	exon	584438	584848	1000	-	.	gene_id "Zj_G00102"; transcript_id "Zj_G00102.3"; exon_number "14";
Zjn_sc00001.1	StringTie	exon	584936	585027	1000	-	.	gene_id "Zj_G00102"; transcript_id "Zj_G00102.3"; exon_number "15";
Zjn_sc00001.1	StringTie	exon	585107	585278	1000	-	.	gene_id "Zj_G00102"; transcript_id "Zj_G00102.3"; exon_number "16";
Zjn_sc00001.1	StringTie	exon	585418	585522	1000	-	.	gene_id "Zj_G00102"; transcript_id "Zj_G00102.3"; exon_number "17";
Zjn_sc00001.1	StringTie	exon	585723	585791	1000	-	.	gene_id "Zj_G00102"; transcript_id "Zj_G00102.3"; exon_number "18";
Zjn_sc00001.1	StringTie	exon	586292	586334	1000	-	.	gene_id "Zj_G00102"; transcript_id "Zj_G00102.3"; exon_number "19";
Zjn_sc00001.1	StringTie	exon	586600	586706	1000	-	.	gene_id "Zj_G00102"; transcript_id "Zj_G00102.3"; exon_number "20";
Zjn_sc00001.1	StringTie	exon	586777	586826	1000	-	.	gene_id "Zj_G00102"; transcript_id "Zj_G00102.3"; exon_number "21";
Zjn_sc00001.1	StringTie	exon	587475	587532	1000	-	.	gene_id "Zj_G00102"; transcript_id "Zj_G00102.3"; exon_number "22";
Zjn_sc00001.1	StringTie	exon	588387	588469	1000	-	.	gene_id "Zj_G00102"; transcript_id "Zj_G00102.3"; exon_number "23";
Zjn_sc00001.1	StringTie	exon	588556	588771	1000	-	.	gene_id "Zj_G00102"; transcript_id "Zj_G00102.3"; exon_number "24";
Zjn_sc00001.1	StringTie	transcript	575874	588771	1000	-	.	gene_id "Zj_G00102"; transcript_id "Zj_G00102.4";
Zjn_sc00001.1	StringTie	exon	575874	576276	1000	-	.	gene_id "Zj_G00102"; transcript_id "Zj_G00102.4"; exon_number "1";
Zjn_sc00001.1	StringTie	exon	576644	577315	1000	-	.	gene_id "Zj_G00102"; transcript_id "Zj_G00102.4"; exon_number "2";
Zjn_sc00001.1	StringTie	exon	577421	577724	1000	-	.	gene_id "Zj_G00102"; transcript_id "Zj_G00102.4"; exon_number "3";
Zjn_sc00001.1	StringTie	exon	577803	578302	1000	-	.	gene_id "Zj_G00102"; transcript_id "Zj_G00102.4"; exon_number "4";
Zjn_sc00001.1	StringTie	exon	578531	578586	1000	-	.	gene_id "Zj_G00102"; transcript_id "Zj_G00102.4"; exon_number "5";
Zjn_sc00001.1	StringTie	exon	578659	578806	1000	-	.	gene_id "Zj_G00102"; transcript_id "Zj_G00102.4"; exon_number "6";
Zjn_sc00001.1	StringTie	exon	578925	579071	1000	-	.	gene_id "Zj_G00102"; transcript_id "Zj_G00102.4"; exon_number "7";
Zjn_sc00001.1	StringTie	exon	579322	579898	1000	-	.	gene_id "Zj_G00102"; transcript_id "Zj_G00102.4"; exon_number "8";
Zjn_sc00001.1	StringTie	exon	580145	580296	1000	-	.	gene_id "Zj_G00102"; transcript_id "Zj_G00102.4"; exon_number "9";
Zjn_sc00001.1	StringTie	exon	581663	581964	1000	-	.	gene_id "Zj_G00102"; transcript_id "Zj_G00102.4"; exon_number "10";
Zjn_sc00001.1	StringTie	exon	582063	582293	1000	-	.	gene_id "Zj_G00102"; transcript_id "Zj_G00102.4"; exon_number "11";
Zjn_sc00001.1	StringTie	exon	582633	583515	1000	-	.	gene_id "Zj_G00102"; transcript_id "Zj_G00102.4"; exon_number "12";
Zjn_sc00001.1	StringTie	exon	584438	584848	1000	-	.	gene_id "Zj_G00102"; transcript_id "Zj_G00102.4"; exon_number "13";
Zjn_sc00001.1	StringTie	exon	584936	585027	1000	-	.	gene_id "Zj_G00102"; transcript_id "Zj_G00102.4"; exon_number "14";
Zjn_sc00001.1	StringTie	exon	585107	585278	1000	-	.	gene_id "Zj_G00102"; transcript_id "Zj_G00102.4"; exon_number "15";
Zjn_sc00001.1	StringTie	exon	585418	585522	1000	-	.	gene_id "Zj_G00102"; transcript_id "Zj_G00102.4"; exon_number "16";
Zjn_sc00001.1	StringTie	exon	585723	585791	1000	-	.	gene_id "Zj_G00102"; transcript_id "Zj_G00102.4"; exon_number "17";
Zjn_sc00001.1	StringTie	exon	586292	586334	1000	-	.	gene_id "Zj_G00102"; transcript_id "Zj_G00102.4"; exon_number "18";
Zjn_sc00001.1	StringTie	exon	586600	586706	1000	-	.	gene_id "Zj_G00102"; transcript_id "Zj_G00102.4"; exon_number "19";
Zjn_sc00001.1	StringTie	exon	586777	586826	1000	-	.	gene_id "Zj_G00102"; transcript_id "Zj_G00102.4"; exon_number "20";
Zjn_sc00001.1	StringTie	exon	587475	587532	1000	-	.	gene_id "Zj_G00102"; transcript_id "Zj_G00102.4"; exon_number "21";
Zjn_sc00001.1	StringTie	exon	588387	588469	1000	-	.	gene_id "Zj_G00102"; transcript_id "Zj_G00102.4"; exon_number "22";
Zjn_sc00001.1	StringTie	exon	588556	588771	1000	-	.	gene_id "Zj_G00102"; transcript_id "Zj_G00102.4"; exon_number "23";
Zjn_sc00001.1	StringTie	transcript	589511	596595	1000	+	.	gene_id "Zj_G00103"; transcript_id "Zj_G00103.1";
Zjn_sc00001.1	StringTie	exon	589511	589983	1000	+	.	gene_id "Zj_G00103"; transcript_id "Zj_G00103.1"; exon_number "1";
Zjn_sc00001.1	StringTie	exon	591235	591434	1000	+	.	gene_id "Zj_G00103"; transcript_id "Zj_G00103.1"; exon_number "2";
Zjn_sc00001.1	StringTie	exon	593936	594125	1000	+	.	gene_id "Zj_G00103"; transcript_id "Zj_G00103.1"; exon_number "3";
Zjn_sc00001.1	StringTie	exon	594898	595289	1000	+	.	gene_id "Zj_G00103"; transcript_id "Zj_G00103.1"; exon_number "4";
Zjn_sc00001.1	StringTie	exon	595395	596595	1000	+	.	gene_id "Zj_G00103"; transcript_id "Zj_G00103.1"; exon_number "5";
Zjn_sc00001.1	StringTie	transcript	589511	596595	1000	+	.	gene_id "Zj_G00103"; transcript_id "Zj_G00103.2";
Zjn_sc00001.1	StringTie	exon	589511	589983	1000	+	.	gene_id "Zj_G00103"; transcript_id "Zj_G00103.2"; exon_number "1";
Zjn_sc00001.1	StringTie	exon	590505	590557	1000	+	.	gene_id "Zj_G00103"; transcript_id "Zj_G00103.2"; exon_number "2";
Zjn_sc00001.1	StringTie	exon	591235	591434	1000	+	.	gene_id "Zj_G00103"; transcript_id "Zj_G00103.2"; exon_number "3";
Zjn_sc00001.1	StringTie	exon	593933	594125	1000	+	.	gene_id "Zj_G00103"; transcript_id "Zj_G00103.2"; exon_number "4";
Zjn_sc00001.1	StringTie	exon	594898	595289	1000	+	.	gene_id "Zj_G00103"; transcript_id "Zj_G00103.2"; exon_number "5";
Zjn_sc00001.1	StringTie	exon	595395	596595	1000	+	.	gene_id "Zj_G00103"; transcript_id "Zj_G00103.2"; exon_number "6";
Zjn_sc00001.1	StringTie	transcript	589594	596595	1000	+	.	gene_id "Zj_G00103"; transcript_id "Zj_G00103.3";
Zjn_sc00001.1	StringTie	exon	589594	589983	1000	+	.	gene_id "Zj_G00103"; transcript_id "Zj_G00103.3"; exon_number "1";
Zjn_sc00001.1	StringTie	exon	590505	590557	1000	+	.	gene_id "Zj_G00103"; transcript_id "Zj_G00103.3"; exon_number "2";
Zjn_sc00001.1	StringTie	exon	591235	591434	1000	+	.	gene_id "Zj_G00103"; transcript_id "Zj_G00103.3"; exon_number "3";
Zjn_sc00001.1	StringTie	exon	593936	594125	1000	+	.	gene_id "Zj_G00103"; transcript_id "Zj_G00103.3"; exon_number "4";
Zjn_sc00001.1	StringTie	exon	594898	595289	1000	+	.	gene_id "Zj_G00103"; transcript_id "Zj_G00103.3"; exon_number "5";
Zjn_sc00001.1	StringTie	exon	595395	596595	1000	+	.	gene_id "Zj_G00103"; transcript_id "Zj_G00103.3"; exon_number "6";
Zjn_sc00001.1	StringTie	transcript	589714	596595	1000	+	.	gene_id "Zj_G00103"; transcript_id "Zj_G00103.4";
Zjn_sc00001.1	StringTie	exon	589714	589983	1000	+	.	gene_id "Zj_G00103"; transcript_id "Zj_G00103.4"; exon_number "1";
Zjn_sc00001.1	StringTie	exon	591235	591434	1000	+	.	gene_id "Zj_G00103"; transcript_id "Zj_G00103.4"; exon_number "2";
Zjn_sc00001.1	StringTie	exon	593933	594125	1000	+	.	gene_id "Zj_G00103"; transcript_id "Zj_G00103.4"; exon_number "3";
Zjn_sc00001.1	StringTie	exon	594898	595289	1000	+	.	gene_id "Zj_G00103"; transcript_id "Zj_G00103.4"; exon_number "4";
Zjn_sc00001.1	StringTie	exon	595395	596595	1000	+	.	gene_id "Zj_G00103"; transcript_id "Zj_G00103.4"; exon_number "5";
Zjn_sc00001.1	StringTie	transcript	596657	600003	1000	-	.	gene_id "Zj_G00104"; transcript_id "Zj_G00104.1";
Zjn_sc00001.1	StringTie	exon	596657	597100	1000	-	.	gene_id "Zj_G00104"; transcript_id "Zj_G00104.1"; exon_number "1";
Zjn_sc00001.1	StringTie	exon	597189	597265	1000	-	.	gene_id "Zj_G00104"; transcript_id "Zj_G00104.1"; exon_number "2";
Zjn_sc00001.1	StringTie	exon	597395	597589	1000	-	.	gene_id "Zj_G00104"; transcript_id "Zj_G00104.1"; exon_number "3";
Zjn_sc00001.1	StringTie	exon	597706	597867	1000	-	.	gene_id "Zj_G00104"; transcript_id "Zj_G00104.1"; exon_number "4";
Zjn_sc00001.1	StringTie	exon	597954	598026	1000	-	.	gene_id "Zj_G00104"; transcript_id "Zj_G00104.1"; exon_number "5";
Zjn_sc00001.1	StringTie	exon	598110	598177	1000	-	.	gene_id "Zj_G00104"; transcript_id "Zj_G00104.1"; exon_number "6";
Zjn_sc00001.1	StringTie	exon	598283	598330	1000	-	.	gene_id "Zj_G00104"; transcript_id "Zj_G00104.1"; exon_number "7";
Zjn_sc00001.1	StringTie	exon	598469	598534	1000	-	.	gene_id "Zj_G00104"; transcript_id "Zj_G00104.1"; exon_number "8";
Zjn_sc00001.1	StringTie	exon	598705	598784	1000	-	.	gene_id "Zj_G00104"; transcript_id "Zj_G00104.1"; exon_number "9";
Zjn_sc00001.1	StringTie	exon	599309	600003	1000	-	.	gene_id "Zj_G00104"; transcript_id "Zj_G00104.1"; exon_number "10";
Zjn_sc00001.1	StringTie	transcript	596657	600003	1000	-	.	gene_id "Zj_G00104"; transcript_id "Zj_G00104.2";
Zjn_sc00001.1	StringTie	exon	596657	597100	1000	-	.	gene_id "Zj_G00104"; transcript_id "Zj_G00104.2"; exon_number "1";
Zjn_sc00001.1	StringTie	exon	597189	597265	1000	-	.	gene_id "Zj_G00104"; transcript_id "Zj_G00104.2"; exon_number "2";
Zjn_sc00001.1	StringTie	exon	597395	597589	1000	-	.	gene_id "Zj_G00104"; transcript_id "Zj_G00104.2"; exon_number "3";
Zjn_sc00001.1	StringTie	exon	597706	597867	1000	-	.	gene_id "Zj_G00104"; transcript_id "Zj_G00104.2"; exon_number "4";
Zjn_sc00001.1	StringTie	exon	597954	598026	1000	-	.	gene_id "Zj_G00104"; transcript_id "Zj_G00104.2"; exon_number "5";
Zjn_sc00001.1	StringTie	exon	598110	598177	1000	-	.	gene_id "Zj_G00104"; transcript_id "Zj_G00104.2"; exon_number "6";
Zjn_sc00001.1	StringTie	exon	598283	598330	1000	-	.	gene_id "Zj_G00104"; transcript_id "Zj_G00104.2"; exon_number "7";
Zjn_sc00001.1	StringTie	exon	598469	598534	1000	-	.	gene_id "Zj_G00104"; transcript_id "Zj_G00104.2"; exon_number "8";
Zjn_sc00001.1	StringTie	exon	598705	598784	1000	-	.	gene_id "Zj_G00104"; transcript_id "Zj_G00104.2"; exon_number "9";
Zjn_sc00001.1	StringTie	exon	599309	599388	1000	-	.	gene_id "Zj_G00104"; transcript_id "Zj_G00104.2"; exon_number "10";
Zjn_sc00001.1	StringTie	exon	599559	600003	1000	-	.	gene_id "Zj_G00104"; transcript_id "Zj_G00104.2"; exon_number "11";
Zjn_sc00001.1	StringTie	transcript	596657	600003	1000	-	.	gene_id "Zj_G00104"; transcript_id "Zj_G00104.3";
Zjn_sc00001.1	StringTie	exon	596657	597100	1000	-	.	gene_id "Zj_G00104"; transcript_id "Zj_G00104.3"; exon_number "1";
Zjn_sc00001.1	StringTie	exon	597189	597265	1000	-	.	gene_id "Zj_G00104"; transcript_id "Zj_G00104.3"; exon_number "2";
Zjn_sc00001.1	StringTie	exon	597395	597589	1000	-	.	gene_id "Zj_G00104"; transcript_id "Zj_G00104.3"; exon_number "3";
Zjn_sc00001.1	StringTie	exon	597706	597867	1000	-	.	gene_id "Zj_G00104"; transcript_id "Zj_G00104.3"; exon_number "4";
Zjn_sc00001.1	StringTie	exon	597954	598026	1000	-	.	gene_id "Zj_G00104"; transcript_id "Zj_G00104.3"; exon_number "5";
Zjn_sc00001.1	StringTie	exon	598110	598177	1000	-	.	gene_id "Zj_G00104"; transcript_id "Zj_G00104.3"; exon_number "6";
Zjn_sc00001.1	StringTie	exon	598283	598330	1000	-	.	gene_id "Zj_G00104"; transcript_id "Zj_G00104.3"; exon_number "7";
Zjn_sc00001.1	StringTie	exon	598469	598534	1000	-	.	gene_id "Zj_G00104"; transcript_id "Zj_G00104.3"; exon_number "8";
Zjn_sc00001.1	StringTie	exon	598705	598784	1000	-	.	gene_id "Zj_G00104"; transcript_id "Zj_G00104.3"; exon_number "9";
Zjn_sc00001.1	StringTie	exon	599309	599388	1000	-	.	gene_id "Zj_G00104"; transcript_id "Zj_G00104.3"; exon_number "10";
Zjn_sc00001.1	StringTie	exon	599675	600003	1000	-	.	gene_id "Zj_G00104"; transcript_id "Zj_G00104.3"; exon_number "11";
Zjn_sc00001.1	StringTie	transcript	596665	599308	1000	-	.	gene_id "Zj_G00104"; transcript_id "Zj_G00104.4";
Zjn_sc00001.1	StringTie	exon	596665	597100	1000	-	.	gene_id "Zj_G00104"; transcript_id "Zj_G00104.4"; exon_number "1";
Zjn_sc00001.1	StringTie	exon	597189	597265	1000	-	.	gene_id "Zj_G00104"; transcript_id "Zj_G00104.4"; exon_number "2";
Zjn_sc00001.1	StringTie	exon	597395	597589	1000	-	.	gene_id "Zj_G00104"; transcript_id "Zj_G00104.4"; exon_number "3";
Zjn_sc00001.1	StringTie	exon	597706	597867	1000	-	.	gene_id "Zj_G00104"; transcript_id "Zj_G00104.4"; exon_number "4";
Zjn_sc00001.1	StringTie	exon	597954	598026	1000	-	.	gene_id "Zj_G00104"; transcript_id "Zj_G00104.4"; exon_number "5";
Zjn_sc00001.1	StringTie	exon	598110	598161	1000	-	.	gene_id "Zj_G00104"; transcript_id "Zj_G00104.4"; exon_number "6";
Zjn_sc00001.1	StringTie	exon	598283	598330	1000	-	.	gene_id "Zj_G00104"; transcript_id "Zj_G00104.4"; exon_number "7";
Zjn_sc00001.1	StringTie	exon	598469	598534	1000	-	.	gene_id "Zj_G00104"; transcript_id "Zj_G00104.4"; exon_number "8";
Zjn_sc00001.1	StringTie	exon	598705	598784	1000	-	.	gene_id "Zj_G00104"; transcript_id "Zj_G00104.4"; exon_number "9";
Zjn_sc00001.1	StringTie	exon	598940	599308	1000	-	.	gene_id "Zj_G00104"; transcript_id "Zj_G00104.4"; exon_number "10";
Zjn_sc00001.1	StringTie	transcript	596665	600003	1000	-	.	gene_id "Zj_G00104"; transcript_id "Zj_G00104.5";
Zjn_sc00001.1	StringTie	exon	596665	597100	1000	-	.	gene_id "Zj_G00104"; transcript_id "Zj_G00104.5"; exon_number "1";
Zjn_sc00001.1	StringTie	exon	597189	597265	1000	-	.	gene_id "Zj_G00104"; transcript_id "Zj_G00104.5"; exon_number "2";
Zjn_sc00001.1	StringTie	exon	597395	597589	1000	-	.	gene_id "Zj_G00104"; transcript_id "Zj_G00104.5"; exon_number "3";
Zjn_sc00001.1	StringTie	exon	597706	597867	1000	-	.	gene_id "Zj_G00104"; transcript_id "Zj_G00104.5"; exon_number "4";
Zjn_sc00001.1	StringTie	exon	597954	598026	1000	-	.	gene_id "Zj_G00104"; transcript_id "Zj_G00104.5"; exon_number "5";
Zjn_sc00001.1	StringTie	exon	598110	598161	1000	-	.	gene_id "Zj_G00104"; transcript_id "Zj_G00104.5"; exon_number "6";
Zjn_sc00001.1	StringTie	exon	598283	598330	1000	-	.	gene_id "Zj_G00104"; transcript_id "Zj_G00104.5"; exon_number "7";
Zjn_sc00001.1	StringTie	exon	598469	598534	1000	-	.	gene_id "Zj_G00104"; transcript_id "Zj_G00104.5"; exon_number "8";
Zjn_sc00001.1	StringTie	exon	598705	598784	1000	-	.	gene_id "Zj_G00104"; transcript_id "Zj_G00104.5"; exon_number "9";
Zjn_sc00001.1	StringTie	exon	599309	599388	1000	-	.	gene_id "Zj_G00104"; transcript_id "Zj_G00104.5"; exon_number "10";
Zjn_sc00001.1	StringTie	exon	599675	600003	1000	-	.	gene_id "Zj_G00104"; transcript_id "Zj_G00104.5"; exon_number "11";
Zjn_sc00001.1	StringTie	transcript	596668	600003	1000	-	.	gene_id "Zj_G00104"; transcript_id "Zj_G00104.6";
Zjn_sc00001.1	StringTie	exon	596668	597100	1000	-	.	gene_id "Zj_G00104"; transcript_id "Zj_G00104.6"; exon_number "1";
Zjn_sc00001.1	StringTie	exon	597189	597265	1000	-	.	gene_id "Zj_G00104"; transcript_id "Zj_G00104.6"; exon_number "2";
Zjn_sc00001.1	StringTie	exon	597395	597589	1000	-	.	gene_id "Zj_G00104"; transcript_id "Zj_G00104.6"; exon_number "3";
Zjn_sc00001.1	StringTie	exon	597706	597867	1000	-	.	gene_id "Zj_G00104"; transcript_id "Zj_G00104.6"; exon_number "4";
Zjn_sc00001.1	StringTie	exon	597954	598026	1000	-	.	gene_id "Zj_G00104"; transcript_id "Zj_G00104.6"; exon_number "5";
Zjn_sc00001.1	StringTie	exon	598110	598161	1000	-	.	gene_id "Zj_G00104"; transcript_id "Zj_G00104.6"; exon_number "6";
Zjn_sc00001.1	StringTie	exon	598283	598330	1000	-	.	gene_id "Zj_G00104"; transcript_id "Zj_G00104.6"; exon_number "7";
Zjn_sc00001.1	StringTie	exon	598469	598534	1000	-	.	gene_id "Zj_G00104"; transcript_id "Zj_G00104.6"; exon_number "8";
Zjn_sc00001.1	StringTie	exon	598705	598784	1000	-	.	gene_id "Zj_G00104"; transcript_id "Zj_G00104.6"; exon_number "9";
Zjn_sc00001.1	StringTie	exon	599309	599388	1000	-	.	gene_id "Zj_G00104"; transcript_id "Zj_G00104.6"; exon_number "10";
Zjn_sc00001.1	StringTie	exon	599559	600003	1000	-	.	gene_id "Zj_G00104"; transcript_id "Zj_G00104.6"; exon_number "11";
Zjn_sc00001.1	StringTie	transcript	596706	599308	1000	-	.	gene_id "Zj_G00104"; transcript_id "Zj_G00104.7";
Zjn_sc00001.1	StringTie	exon	596706	597100	1000	-	.	gene_id "Zj_G00104"; transcript_id "Zj_G00104.7"; exon_number "1";
Zjn_sc00001.1	StringTie	exon	597189	597265	1000	-	.	gene_id "Zj_G00104"; transcript_id "Zj_G00104.7"; exon_number "2";
Zjn_sc00001.1	StringTie	exon	597395	597589	1000	-	.	gene_id "Zj_G00104"; transcript_id "Zj_G00104.7"; exon_number "3";
Zjn_sc00001.1	StringTie	exon	597706	597867	1000	-	.	gene_id "Zj_G00104"; transcript_id "Zj_G00104.7"; exon_number "4";
Zjn_sc00001.1	StringTie	exon	597954	598026	1000	-	.	gene_id "Zj_G00104"; transcript_id "Zj_G00104.7"; exon_number "5";
Zjn_sc00001.1	StringTie	exon	598110	598177	1000	-	.	gene_id "Zj_G00104"; transcript_id "Zj_G00104.7"; exon_number "6";
Zjn_sc00001.1	StringTie	exon	598283	598330	1000	-	.	gene_id "Zj_G00104"; transcript_id "Zj_G00104.7"; exon_number "7";
Zjn_sc00001.1	StringTie	exon	598469	598534	1000	-	.	gene_id "Zj_G00104"; transcript_id "Zj_G00104.7"; exon_number "8";
Zjn_sc00001.1	StringTie	exon	598705	598784	1000	-	.	gene_id "Zj_G00104"; transcript_id "Zj_G00104.7"; exon_number "9";
Zjn_sc00001.1	StringTie	exon	598940	599308	1000	-	.	gene_id "Zj_G00104"; transcript_id "Zj_G00104.7"; exon_number "10";
Zjn_sc00001.1	StringTie	transcript	604045	607132	1000	-	.	gene_id "Zj_G00105"; transcript_id "Zj_G00105.1";
Zjn_sc00001.1	StringTie	exon	604045	604600	1000	-	.	gene_id "Zj_G00105"; transcript_id "Zj_G00105.1"; exon_number "1";
Zjn_sc00001.1	StringTie	exon	604723	604876	1000	-	.	gene_id "Zj_G00105"; transcript_id "Zj_G00105.1"; exon_number "2";
Zjn_sc00001.1	StringTie	exon	605076	605313	1000	-	.	gene_id "Zj_G00105"; transcript_id "Zj_G00105.1"; exon_number "3";
Zjn_sc00001.1	StringTie	exon	605427	605640	1000	-	.	gene_id "Zj_G00105"; transcript_id "Zj_G00105.1"; exon_number "4";
Zjn_sc00001.1	StringTie	exon	605816	605997	1000	-	.	gene_id "Zj_G00105"; transcript_id "Zj_G00105.1"; exon_number "5";
Zjn_sc00001.1	StringTie	exon	606133	606234	1000	-	.	gene_id "Zj_G00105"; transcript_id "Zj_G00105.1"; exon_number "6";
Zjn_sc00001.1	StringTie	exon	606323	606367	1000	-	.	gene_id "Zj_G00105"; transcript_id "Zj_G00105.1"; exon_number "7";
Zjn_sc00001.1	StringTie	exon	606483	607132	1000	-	.	gene_id "Zj_G00105"; transcript_id "Zj_G00105.1"; exon_number "8";
Zjn_sc00001.1	StringTie	transcript	607328	611916	1000	+	.	gene_id "Zj_G00106"; transcript_id "Zj_G00106.1";
Zjn_sc00001.1	StringTie	exon	607328	607598	1000	+	.	gene_id "Zj_G00106"; transcript_id "Zj_G00106.1"; exon_number "1";
Zjn_sc00001.1	StringTie	exon	608054	608167	1000	+	.	gene_id "Zj_G00106"; transcript_id "Zj_G00106.1"; exon_number "2";
Zjn_sc00001.1	StringTie	exon	608489	608640	1000	+	.	gene_id "Zj_G00106"; transcript_id "Zj_G00106.1"; exon_number "3";
Zjn_sc00001.1	StringTie	exon	609194	609287	1000	+	.	gene_id "Zj_G00106"; transcript_id "Zj_G00106.1"; exon_number "4";
Zjn_sc00001.1	StringTie	exon	609382	609452	1000	+	.	gene_id "Zj_G00106"; transcript_id "Zj_G00106.1"; exon_number "5";
Zjn_sc00001.1	StringTie	exon	609518	609624	1000	+	.	gene_id "Zj_G00106"; transcript_id "Zj_G00106.1"; exon_number "6";
Zjn_sc00001.1	StringTie	exon	610047	610168	1000	+	.	gene_id "Zj_G00106"; transcript_id "Zj_G00106.1"; exon_number "7";
Zjn_sc00001.1	StringTie	exon	610636	610724	1000	+	.	gene_id "Zj_G00106"; transcript_id "Zj_G00106.1"; exon_number "8";
Zjn_sc00001.1	StringTie	exon	611006	611065	1000	+	.	gene_id "Zj_G00106"; transcript_id "Zj_G00106.1"; exon_number "9";
Zjn_sc00001.1	StringTie	exon	611328	611432	1000	+	.	gene_id "Zj_G00106"; transcript_id "Zj_G00106.1"; exon_number "10";
Zjn_sc00001.1	StringTie	exon	611593	611916	1000	+	.	gene_id "Zj_G00106"; transcript_id "Zj_G00106.1"; exon_number "11";
Zjn_sc00001.1	StringTie	transcript	614617	618935	1000	-	.	gene_id "Zj_G00107"; transcript_id "Zj_G00107.1";
Zjn_sc00001.1	StringTie	exon	614617	615308	1000	-	.	gene_id "Zj_G00107"; transcript_id "Zj_G00107.1"; exon_number "1";
Zjn_sc00001.1	StringTie	exon	615460	615577	1000	-	.	gene_id "Zj_G00107"; transcript_id "Zj_G00107.1"; exon_number "2";
Zjn_sc00001.1	StringTie	exon	616224	616324	1000	-	.	gene_id "Zj_G00107"; transcript_id "Zj_G00107.1"; exon_number "3";
Zjn_sc00001.1	StringTie	exon	616743	616970	1000	-	.	gene_id "Zj_G00107"; transcript_id "Zj_G00107.1"; exon_number "4";
Zjn_sc00001.1	StringTie	exon	617571	617888	1000	-	.	gene_id "Zj_G00107"; transcript_id "Zj_G00107.1"; exon_number "5";
Zjn_sc00001.1	StringTie	exon	617978	618262	1000	-	.	gene_id "Zj_G00107"; transcript_id "Zj_G00107.1"; exon_number "6";
Zjn_sc00001.1	StringTie	exon	618347	618935	1000	-	.	gene_id "Zj_G00107"; transcript_id "Zj_G00107.1"; exon_number "7";
Zjn_sc00001.1	StringTie	transcript	621968	624484	1000	+	.	gene_id "Zj_G00108"; transcript_id "Zj_G00108.1";
Zjn_sc00001.1	StringTie	exon	621968	622525	1000	+	.	gene_id "Zj_G00108"; transcript_id "Zj_G00108.1"; exon_number "1";
Zjn_sc00001.1	StringTie	exon	622712	623576	1000	+	.	gene_id "Zj_G00108"; transcript_id "Zj_G00108.1"; exon_number "2";
Zjn_sc00001.1	StringTie	exon	624408	624484	1000	+	.	gene_id "Zj_G00108"; transcript_id "Zj_G00108.1"; exon_number "3";
Zjn_sc00001.1	StringTie	transcript	622134	623576	1000	+	.	gene_id "Zj_G00108"; transcript_id "Zj_G00108.2";
Zjn_sc00001.1	StringTie	exon	622134	622525	1000	+	.	gene_id "Zj_G00108"; transcript_id "Zj_G00108.2"; exon_number "1";
Zjn_sc00001.1	StringTie	exon	622665	623576	1000	+	.	gene_id "Zj_G00108"; transcript_id "Zj_G00108.2"; exon_number "2";
Zjn_sc00001.1	StringTie	transcript	627253	628258	1000	.	.	gene_id "Zj_G00109"; transcript_id "Zj_G00109.1";
Zjn_sc00001.1	StringTie	exon	627253	628258	1000	.	.	gene_id "Zj_G00109"; transcript_id "Zj_G00109.1"; exon_number "1";
Zjn_sc00001.1	StringTie	transcript	628868	630581	1000	+	.	gene_id "Zj_G00110"; transcript_id "Zj_G00110.1";
Zjn_sc00001.1	StringTie	exon	628868	629212	1000	+	.	gene_id "Zj_G00110"; transcript_id "Zj_G00110.1"; exon_number "1";
Zjn_sc00001.1	StringTie	exon	629303	629527	1000	+	.	gene_id "Zj_G00110"; transcript_id "Zj_G00110.1"; exon_number "2";
Zjn_sc00001.1	StringTie	exon	629800	630101	1000	+	.	gene_id "Zj_G00110"; transcript_id "Zj_G00110.1"; exon_number "3";
Zjn_sc00001.1	StringTie	exon	630232	630581	1000	+	.	gene_id "Zj_G00110"; transcript_id "Zj_G00110.1"; exon_number "4";
Zjn_sc00001.1	StringTie	transcript	630764	633596	1000	-	.	gene_id "Zj_G00111"; transcript_id "Zj_G00111.1";
Zjn_sc00001.1	StringTie	exon	630764	631266	1000	-	.	gene_id "Zj_G00111"; transcript_id "Zj_G00111.1"; exon_number "1";
Zjn_sc00001.1	StringTie	exon	631488	631667	1000	-	.	gene_id "Zj_G00111"; transcript_id "Zj_G00111.1"; exon_number "2";
Zjn_sc00001.1	StringTie	exon	631798	631924	1000	-	.	gene_id "Zj_G00111"; transcript_id "Zj_G00111.1"; exon_number "3";
Zjn_sc00001.1	StringTie	exon	632025	632112	1000	-	.	gene_id "Zj_G00111"; transcript_id "Zj_G00111.1"; exon_number "4";
Zjn_sc00001.1	StringTie	exon	632767	633596	1000	-	.	gene_id "Zj_G00111"; transcript_id "Zj_G00111.1"; exon_number "5";
Zjn_sc00001.1	StringTie	transcript	630764	633596	1000	-	.	gene_id "Zj_G00111"; transcript_id "Zj_G00111.2";
Zjn_sc00001.1	StringTie	exon	630764	631266	1000	-	.	gene_id "Zj_G00111"; transcript_id "Zj_G00111.2"; exon_number "1";
Zjn_sc00001.1	StringTie	exon	631488	631667	1000	-	.	gene_id "Zj_G00111"; transcript_id "Zj_G00111.2"; exon_number "2";
Zjn_sc00001.1	StringTie	exon	631798	631924	1000	-	.	gene_id "Zj_G00111"; transcript_id "Zj_G00111.2"; exon_number "3";
Zjn_sc00001.1	StringTie	exon	632025	632285	1000	-	.	gene_id "Zj_G00111"; transcript_id "Zj_G00111.2"; exon_number "4";
Zjn_sc00001.1	StringTie	exon	632767	633596	1000	-	.	gene_id "Zj_G00111"; transcript_id "Zj_G00111.2"; exon_number "5";
Zjn_sc00001.1	StringTie	transcript	634338	639573	1000	-	.	gene_id "Zj_G00112"; transcript_id "Zj_G00112.1";
Zjn_sc00001.1	StringTie	exon	634338	635249	1000	-	.	gene_id "Zj_G00112"; transcript_id "Zj_G00112.1"; exon_number "1";
Zjn_sc00001.1	StringTie	exon	635740	635823	1000	-	.	gene_id "Zj_G00112"; transcript_id "Zj_G00112.1"; exon_number "2";
Zjn_sc00001.1	StringTie	exon	635947	636009	1000	-	.	gene_id "Zj_G00112"; transcript_id "Zj_G00112.1"; exon_number "3";
Zjn_sc00001.1	StringTie	exon	636100	636238	1000	-	.	gene_id "Zj_G00112"; transcript_id "Zj_G00112.1"; exon_number "4";
Zjn_sc00001.1	StringTie	exon	636329	636430	1000	-	.	gene_id "Zj_G00112"; transcript_id "Zj_G00112.1"; exon_number "5";
Zjn_sc00001.1	StringTie	exon	636533	636633	1000	-	.	gene_id "Zj_G00112"; transcript_id "Zj_G00112.1"; exon_number "6";
Zjn_sc00001.1	StringTie	exon	636730	636796	1000	-	.	gene_id "Zj_G00112"; transcript_id "Zj_G00112.1"; exon_number "7";
Zjn_sc00001.1	StringTie	exon	636886	636932	1000	-	.	gene_id "Zj_G00112"; transcript_id "Zj_G00112.1"; exon_number "8";
Zjn_sc00001.1	StringTie	exon	637025	637219	1000	-	.	gene_id "Zj_G00112"; transcript_id "Zj_G00112.1"; exon_number "9";
Zjn_sc00001.1	StringTie	exon	637314	637360	1000	-	.	gene_id "Zj_G00112"; transcript_id "Zj_G00112.1"; exon_number "10";
Zjn_sc00001.1	StringTie	exon	637441	637500	1000	-	.	gene_id "Zj_G00112"; transcript_id "Zj_G00112.1"; exon_number "11";
Zjn_sc00001.1	StringTie	exon	637670	637767	1000	-	.	gene_id "Zj_G00112"; transcript_id "Zj_G00112.1"; exon_number "12";
Zjn_sc00001.1	StringTie	exon	638719	638837	1000	-	.	gene_id "Zj_G00112"; transcript_id "Zj_G00112.1"; exon_number "13";
Zjn_sc00001.1	StringTie	exon	638945	639573	1000	-	.	gene_id "Zj_G00112"; transcript_id "Zj_G00112.1"; exon_number "14";
Zjn_sc00001.1	StringTie	transcript	644448	647240	1000	+	.	gene_id "Zj_G00113"; transcript_id "Zj_G00113.1";
Zjn_sc00001.1	StringTie	exon	644448	644655	1000	+	.	gene_id "Zj_G00113"; transcript_id "Zj_G00113.1"; exon_number "1";
Zjn_sc00001.1	StringTie	exon	645614	645730	1000	+	.	gene_id "Zj_G00113"; transcript_id "Zj_G00113.1"; exon_number "2";
Zjn_sc00001.1	StringTie	exon	646215	647240	1000	+	.	gene_id "Zj_G00113"; transcript_id "Zj_G00113.1"; exon_number "3";
Zjn_sc00001.1	StringTie	transcript	647463	649708	1000	+	.	gene_id "Zj_G00114"; transcript_id "Zj_G00114.1";
Zjn_sc00001.1	StringTie	exon	647463	647691	1000	+	.	gene_id "Zj_G00114"; transcript_id "Zj_G00114.1"; exon_number "1";
Zjn_sc00001.1	StringTie	exon	648198	648285	1000	+	.	gene_id "Zj_G00114"; transcript_id "Zj_G00114.1"; exon_number "2";
Zjn_sc00001.1	StringTie	exon	648377	648478	1000	+	.	gene_id "Zj_G00114"; transcript_id "Zj_G00114.1"; exon_number "3";
Zjn_sc00001.1	StringTie	exon	648571	648666	1000	+	.	gene_id "Zj_G00114"; transcript_id "Zj_G00114.1"; exon_number "4";
Zjn_sc00001.1	StringTie	exon	648834	648865	1000	+	.	gene_id "Zj_G00114"; transcript_id "Zj_G00114.1"; exon_number "5";
Zjn_sc00001.1	StringTie	exon	648975	649050	1000	+	.	gene_id "Zj_G00114"; transcript_id "Zj_G00114.1"; exon_number "6";
Zjn_sc00001.1	StringTie	exon	649210	649263	1000	+	.	gene_id "Zj_G00114"; transcript_id "Zj_G00114.1"; exon_number "7";
Zjn_sc00001.1	StringTie	exon	649399	649708	1000	+	.	gene_id "Zj_G00114"; transcript_id "Zj_G00114.1"; exon_number "8";
Zjn_sc00001.1	StringTie	transcript	650242	651714	1000	-	.	gene_id "Zj_G00115"; transcript_id "Zj_G00115.1";
Zjn_sc00001.1	StringTie	exon	650242	651219	1000	-	.	gene_id "Zj_G00115"; transcript_id "Zj_G00115.1"; exon_number "1";
Zjn_sc00001.1	StringTie	exon	651312	651714	1000	-	.	gene_id "Zj_G00115"; transcript_id "Zj_G00115.1"; exon_number "2";
Zjn_sc00001.1	StringTie	transcript	660893	663028	1000	.	.	gene_id "Zj_G00116"; transcript_id "Zj_G00116.1";
Zjn_sc00001.1	StringTie	exon	660893	663028	1000	.	.	gene_id "Zj_G00116"; transcript_id "Zj_G00116.1"; exon_number "1";
Zjn_sc00001.1	StringTie	transcript	663506	668883	1000	-	.	gene_id "Zj_G00117"; transcript_id "Zj_G00117.1";
Zjn_sc00001.1	StringTie	exon	663506	664181	1000	-	.	gene_id "Zj_G00117"; transcript_id "Zj_G00117.1"; exon_number "1";
Zjn_sc00001.1	StringTie	exon	664712	664805	1000	-	.	gene_id "Zj_G00117"; transcript_id "Zj_G00117.1"; exon_number "2";
Zjn_sc00001.1	StringTie	exon	664882	665079	1000	-	.	gene_id "Zj_G00117"; transcript_id "Zj_G00117.1"; exon_number "3";
Zjn_sc00001.1	StringTie	exon	665193	665291	1000	-	.	gene_id "Zj_G00117"; transcript_id "Zj_G00117.1"; exon_number "4";
Zjn_sc00001.1	StringTie	exon	665382	665541	1000	-	.	gene_id "Zj_G00117"; transcript_id "Zj_G00117.1"; exon_number "5";
Zjn_sc00001.1	StringTie	exon	665888	665985	1000	-	.	gene_id "Zj_G00117"; transcript_id "Zj_G00117.1"; exon_number "6";
Zjn_sc00001.1	StringTie	exon	666105	666224	1000	-	.	gene_id "Zj_G00117"; transcript_id "Zj_G00117.1"; exon_number "7";
Zjn_sc00001.1	StringTie	exon	666459	666530	1000	-	.	gene_id "Zj_G00117"; transcript_id "Zj_G00117.1"; exon_number "8";
Zjn_sc00001.1	StringTie	exon	666611	666685	1000	-	.	gene_id "Zj_G00117"; transcript_id "Zj_G00117.1"; exon_number "9";
Zjn_sc00001.1	StringTie	exon	666774	666899	1000	-	.	gene_id "Zj_G00117"; transcript_id "Zj_G00117.1"; exon_number "10";
Zjn_sc00001.1	StringTie	exon	666980	667222	1000	-	.	gene_id "Zj_G00117"; transcript_id "Zj_G00117.1"; exon_number "11";
Zjn_sc00001.1	StringTie	exon	667322	667405	1000	-	.	gene_id "Zj_G00117"; transcript_id "Zj_G00117.1"; exon_number "12";
Zjn_sc00001.1	StringTie	exon	667493	667594	1000	-	.	gene_id "Zj_G00117"; transcript_id "Zj_G00117.1"; exon_number "13";
Zjn_sc00001.1	StringTie	exon	667690	667809	1000	-	.	gene_id "Zj_G00117"; transcript_id "Zj_G00117.1"; exon_number "14";
Zjn_sc00001.1	StringTie	exon	667908	667946	1000	-	.	gene_id "Zj_G00117"; transcript_id "Zj_G00117.1"; exon_number "15";
Zjn_sc00001.1	StringTie	exon	668064	668142	1000	-	.	gene_id "Zj_G00117"; transcript_id "Zj_G00117.1"; exon_number "16";
Zjn_sc00001.1	StringTie	exon	668253	668449	1000	-	.	gene_id "Zj_G00117"; transcript_id "Zj_G00117.1"; exon_number "17";
Zjn_sc00001.1	StringTie	exon	668669	668883	1000	-	.	gene_id "Zj_G00117"; transcript_id "Zj_G00117.1"; exon_number "18";
Zjn_sc00001.1	StringTie	transcript	668960	671542	1000	-	.	gene_id "Zj_G00118"; transcript_id "Zj_G00118.1";
Zjn_sc00001.1	StringTie	exon	668960	669113	1000	-	.	gene_id "Zj_G00118"; transcript_id "Zj_G00118.1"; exon_number "1";
Zjn_sc00001.1	StringTie	exon	669201	669253	1000	-	.	gene_id "Zj_G00118"; transcript_id "Zj_G00118.1"; exon_number "2";
Zjn_sc00001.1	StringTie	exon	669621	669738	1000	-	.	gene_id "Zj_G00118"; transcript_id "Zj_G00118.1"; exon_number "3";
Zjn_sc00001.1	StringTie	exon	669974	670329	1000	-	.	gene_id "Zj_G00118"; transcript_id "Zj_G00118.1"; exon_number "4";
Zjn_sc00001.1	StringTie	exon	670771	671213	1000	-	.	gene_id "Zj_G00118"; transcript_id "Zj_G00118.1"; exon_number "5";
Zjn_sc00001.1	StringTie	exon	671343	671542	1000	-	.	gene_id "Zj_G00118"; transcript_id "Zj_G00118.1"; exon_number "6";
Zjn_sc00001.1	StringTie	transcript	668964	671542	1000	-	.	gene_id "Zj_G00118"; transcript_id "Zj_G00118.2";
Zjn_sc00001.1	StringTie	exon	668964	669113	1000	-	.	gene_id "Zj_G00118"; transcript_id "Zj_G00118.2"; exon_number "1";
Zjn_sc00001.1	StringTie	exon	669201	669253	1000	-	.	gene_id "Zj_G00118"; transcript_id "Zj_G00118.2"; exon_number "2";
Zjn_sc00001.1	StringTie	exon	669621	669738	1000	-	.	gene_id "Zj_G00118"; transcript_id "Zj_G00118.2"; exon_number "3";
Zjn_sc00001.1	StringTie	exon	669974	670329	1000	-	.	gene_id "Zj_G00118"; transcript_id "Zj_G00118.2"; exon_number "4";
Zjn_sc00001.1	StringTie	exon	670771	671542	1000	-	.	gene_id "Zj_G00118"; transcript_id "Zj_G00118.2"; exon_number "5";
Zjn_sc00001.1	StringTie	transcript	668964	671542	1000	-	.	gene_id "Zj_G00118"; transcript_id "Zj_G00118.3";
Zjn_sc00001.1	StringTie	exon	668964	669113	1000	-	.	gene_id "Zj_G00118"; transcript_id "Zj_G00118.3"; exon_number "1";
Zjn_sc00001.1	StringTie	exon	669201	669253	1000	-	.	gene_id "Zj_G00118"; transcript_id "Zj_G00118.3"; exon_number "2";
Zjn_sc00001.1	StringTie	exon	669621	669738	1000	-	.	gene_id "Zj_G00118"; transcript_id "Zj_G00118.3"; exon_number "3";
Zjn_sc00001.1	StringTie	exon	669974	670329	1000	-	.	gene_id "Zj_G00118"; transcript_id "Zj_G00118.3"; exon_number "4";
Zjn_sc00001.1	StringTie	exon	670771	671213	1000	-	.	gene_id "Zj_G00118"; transcript_id "Zj_G00118.3"; exon_number "5";
Zjn_sc00001.1	StringTie	exon	671335	671542	1000	-	.	gene_id "Zj_G00118"; transcript_id "Zj_G00118.3"; exon_number "6";
Zjn_sc00001.1	StringTie	transcript	671633	676050	1000	+	.	gene_id "Zj_G00119"; transcript_id "Zj_G00119.1";
Zjn_sc00001.1	StringTie	exon	671633	672057	1000	+	.	gene_id "Zj_G00119"; transcript_id "Zj_G00119.1"; exon_number "1";
Zjn_sc00001.1	StringTie	exon	672148	672188	1000	+	.	gene_id "Zj_G00119"; transcript_id "Zj_G00119.1"; exon_number "2";
Zjn_sc00001.1	StringTie	exon	672487	672579	1000	+	.	gene_id "Zj_G00119"; transcript_id "Zj_G00119.1"; exon_number "3";
Zjn_sc00001.1	StringTie	exon	672837	672911	1000	+	.	gene_id "Zj_G00119"; transcript_id "Zj_G00119.1"; exon_number "4";
Zjn_sc00001.1	StringTie	exon	673082	673131	1000	+	.	gene_id "Zj_G00119"; transcript_id "Zj_G00119.1"; exon_number "5";
Zjn_sc00001.1	StringTie	exon	673277	673366	1000	+	.	gene_id "Zj_G00119"; transcript_id "Zj_G00119.1"; exon_number "6";
Zjn_sc00001.1	StringTie	exon	673550	673606	1000	+	.	gene_id "Zj_G00119"; transcript_id "Zj_G00119.1"; exon_number "7";
Zjn_sc00001.1	StringTie	exon	673961	674030	1000	+	.	gene_id "Zj_G00119"; transcript_id "Zj_G00119.1"; exon_number "8";
Zjn_sc00001.1	StringTie	exon	674357	674458	1000	+	.	gene_id "Zj_G00119"; transcript_id "Zj_G00119.1"; exon_number "9";
Zjn_sc00001.1	StringTie	exon	674534	674586	1000	+	.	gene_id "Zj_G00119"; transcript_id "Zj_G00119.1"; exon_number "10";
Zjn_sc00001.1	StringTie	exon	674730	674877	1000	+	.	gene_id "Zj_G00119"; transcript_id "Zj_G00119.1"; exon_number "11";
Zjn_sc00001.1	StringTie	exon	674949	675033	1000	+	.	gene_id "Zj_G00119"; transcript_id "Zj_G00119.1"; exon_number "12";
Zjn_sc00001.1	StringTie	exon	675189	675317	1000	+	.	gene_id "Zj_G00119"; transcript_id "Zj_G00119.1"; exon_number "13";
Zjn_sc00001.1	StringTie	exon	675572	676050	1000	+	.	gene_id "Zj_G00119"; transcript_id "Zj_G00119.1"; exon_number "14";
Zjn_sc00001.1	StringTie	transcript	671633	676050	1000	+	.	gene_id "Zj_G00119"; transcript_id "Zj_G00119.2";
Zjn_sc00001.1	StringTie	exon	671633	672057	1000	+	.	gene_id "Zj_G00119"; transcript_id "Zj_G00119.2"; exon_number "1";
Zjn_sc00001.1	StringTie	exon	672148	672188	1000	+	.	gene_id "Zj_G00119"; transcript_id "Zj_G00119.2"; exon_number "2";
Zjn_sc00001.1	StringTie	exon	672487	672659	1000	+	.	gene_id "Zj_G00119"; transcript_id "Zj_G00119.2"; exon_number "3";
Zjn_sc00001.1	StringTie	exon	672837	672911	1000	+	.	gene_id "Zj_G00119"; transcript_id "Zj_G00119.2"; exon_number "4";
Zjn_sc00001.1	StringTie	exon	673082	673131	1000	+	.	gene_id "Zj_G00119"; transcript_id "Zj_G00119.2"; exon_number "5";
Zjn_sc00001.1	StringTie	exon	673277	673366	1000	+	.	gene_id "Zj_G00119"; transcript_id "Zj_G00119.2"; exon_number "6";
Zjn_sc00001.1	StringTie	exon	673550	673606	1000	+	.	gene_id "Zj_G00119"; transcript_id "Zj_G00119.2"; exon_number "7";
Zjn_sc00001.1	StringTie	exon	673961	674030	1000	+	.	gene_id "Zj_G00119"; transcript_id "Zj_G00119.2"; exon_number "8";
Zjn_sc00001.1	StringTie	exon	674357	674458	1000	+	.	gene_id "Zj_G00119"; transcript_id "Zj_G00119.2"; exon_number "9";
Zjn_sc00001.1	StringTie	exon	674534	674586	1000	+	.	gene_id "Zj_G00119"; transcript_id "Zj_G00119.2"; exon_number "10";
Zjn_sc00001.1	StringTie	exon	674730	674877	1000	+	.	gene_id "Zj_G00119"; transcript_id "Zj_G00119.2"; exon_number "11";
Zjn_sc00001.1	StringTie	exon	674949	675033	1000	+	.	gene_id "Zj_G00119"; transcript_id "Zj_G00119.2"; exon_number "12";
Zjn_sc00001.1	StringTie	exon	675189	675317	1000	+	.	gene_id "Zj_G00119"; transcript_id "Zj_G00119.2"; exon_number "13";
Zjn_sc00001.1	StringTie	exon	675572	676050	1000	+	.	gene_id "Zj_G00119"; transcript_id "Zj_G00119.2"; exon_number "14";
Zjn_sc00001.1	StringTie	transcript	671710	676050	1000	+	.	gene_id "Zj_G00119"; transcript_id "Zj_G00119.3";
Zjn_sc00001.1	StringTie	exon	671710	672057	1000	+	.	gene_id "Zj_G00119"; transcript_id "Zj_G00119.3"; exon_number "1";
Zjn_sc00001.1	StringTie	exon	672148	672188	1000	+	.	gene_id "Zj_G00119"; transcript_id "Zj_G00119.3"; exon_number "2";
Zjn_sc00001.1	StringTie	exon	672487	672659	1000	+	.	gene_id "Zj_G00119"; transcript_id "Zj_G00119.3"; exon_number "3";
Zjn_sc00001.1	StringTie	exon	672837	672911	1000	+	.	gene_id "Zj_G00119"; transcript_id "Zj_G00119.3"; exon_number "4";
Zjn_sc00001.1	StringTie	exon	673082	673131	1000	+	.	gene_id "Zj_G00119"; transcript_id "Zj_G00119.3"; exon_number "5";
Zjn_sc00001.1	StringTie	exon	673277	673366	1000	+	.	gene_id "Zj_G00119"; transcript_id "Zj_G00119.3"; exon_number "6";
Zjn_sc00001.1	StringTie	exon	673550	673606	1000	+	.	gene_id "Zj_G00119"; transcript_id "Zj_G00119.3"; exon_number "7";
Zjn_sc00001.1	StringTie	exon	673961	674030	1000	+	.	gene_id "Zj_G00119"; transcript_id "Zj_G00119.3"; exon_number "8";
Zjn_sc00001.1	StringTie	exon	674357	674458	1000	+	.	gene_id "Zj_G00119"; transcript_id "Zj_G00119.3"; exon_number "9";
Zjn_sc00001.1	StringTie	exon	674534	674877	1000	+	.	gene_id "Zj_G00119"; transcript_id "Zj_G00119.3"; exon_number "10";
Zjn_sc00001.1	StringTie	exon	674949	675033	1000	+	.	gene_id "Zj_G00119"; transcript_id "Zj_G00119.3"; exon_number "11";
Zjn_sc00001.1	StringTie	exon	675189	675317	1000	+	.	gene_id "Zj_G00119"; transcript_id "Zj_G00119.3"; exon_number "12";
Zjn_sc00001.1	StringTie	exon	675572	676050	1000	+	.	gene_id "Zj_G00119"; transcript_id "Zj_G00119.3"; exon_number "13";
Zjn_sc00001.1	StringTie	transcript	671720	676050	1000	+	.	gene_id "Zj_G00119"; transcript_id "Zj_G00119.4";
Zjn_sc00001.1	StringTie	exon	671720	672057	1000	+	.	gene_id "Zj_G00119"; transcript_id "Zj_G00119.4"; exon_number "1";
Zjn_sc00001.1	StringTie	exon	672148	672188	1000	+	.	gene_id "Zj_G00119"; transcript_id "Zj_G00119.4"; exon_number "2";
Zjn_sc00001.1	StringTie	exon	672487	672659	1000	+	.	gene_id "Zj_G00119"; transcript_id "Zj_G00119.4"; exon_number "3";
Zjn_sc00001.1	StringTie	exon	672837	672911	1000	+	.	gene_id "Zj_G00119"; transcript_id "Zj_G00119.4"; exon_number "4";
Zjn_sc00001.1	StringTie	exon	673082	673131	1000	+	.	gene_id "Zj_G00119"; transcript_id "Zj_G00119.4"; exon_number "5";
Zjn_sc00001.1	StringTie	exon	673277	673366	1000	+	.	gene_id "Zj_G00119"; transcript_id "Zj_G00119.4"; exon_number "6";
Zjn_sc00001.1	StringTie	exon	673550	673606	1000	+	.	gene_id "Zj_G00119"; transcript_id "Zj_G00119.4"; exon_number "7";
Zjn_sc00001.1	StringTie	exon	673961	674030	1000	+	.	gene_id "Zj_G00119"; transcript_id "Zj_G00119.4"; exon_number "8";
Zjn_sc00001.1	StringTie	exon	674357	674458	1000	+	.	gene_id "Zj_G00119"; transcript_id "Zj_G00119.4"; exon_number "9";
Zjn_sc00001.1	StringTie	exon	674730	674877	1000	+	.	gene_id "Zj_G00119"; transcript_id "Zj_G00119.4"; exon_number "10";
Zjn_sc00001.1	StringTie	exon	674949	675033	1000	+	.	gene_id "Zj_G00119"; transcript_id "Zj_G00119.4"; exon_number "11";
Zjn_sc00001.1	StringTie	exon	675189	675317	1000	+	.	gene_id "Zj_G00119"; transcript_id "Zj_G00119.4"; exon_number "12";
Zjn_sc00001.1	StringTie	exon	675572	676050	1000	+	.	gene_id "Zj_G00119"; transcript_id "Zj_G00119.4"; exon_number "13";
Zjn_sc00001.1	StringTie	transcript	676183	679162	1000	-	.	gene_id "Zj_G00120"; transcript_id "Zj_G00120.1";
Zjn_sc00001.1	StringTie	exon	676183	676547	1000	-	.	gene_id "Zj_G00120"; transcript_id "Zj_G00120.1"; exon_number "1";
Zjn_sc00001.1	StringTie	exon	676626	676760	1000	-	.	gene_id "Zj_G00120"; transcript_id "Zj_G00120.1"; exon_number "2";
Zjn_sc00001.1	StringTie	exon	677242	677372	1000	-	.	gene_id "Zj_G00120"; transcript_id "Zj_G00120.1"; exon_number "3";
Zjn_sc00001.1	StringTie	exon	677481	677570	1000	-	.	gene_id "Zj_G00120"; transcript_id "Zj_G00120.1"; exon_number "4";
Zjn_sc00001.1	StringTie	exon	677853	677920	1000	-	.	gene_id "Zj_G00120"; transcript_id "Zj_G00120.1"; exon_number "5";
Zjn_sc00001.1	StringTie	exon	678157	678208	1000	-	.	gene_id "Zj_G00120"; transcript_id "Zj_G00120.1"; exon_number "6";
Zjn_sc00001.1	StringTie	exon	678705	679162	1000	-	.	gene_id "Zj_G00120"; transcript_id "Zj_G00120.1"; exon_number "7";
Zjn_sc00001.1	StringTie	transcript	681218	686327	1000	-	.	gene_id "Zj_G00121"; transcript_id "Zj_G00121.1";
Zjn_sc00001.1	StringTie	exon	681218	681690	1000	-	.	gene_id "Zj_G00121"; transcript_id "Zj_G00121.1"; exon_number "1";
Zjn_sc00001.1	StringTie	exon	681766	681879	1000	-	.	gene_id "Zj_G00121"; transcript_id "Zj_G00121.1"; exon_number "2";
Zjn_sc00001.1	StringTie	exon	681999	682104	1000	-	.	gene_id "Zj_G00121"; transcript_id "Zj_G00121.1"; exon_number "3";
Zjn_sc00001.1	StringTie	exon	685620	685692	1000	-	.	gene_id "Zj_G00121"; transcript_id "Zj_G00121.1"; exon_number "4";
Zjn_sc00001.1	StringTie	exon	685799	685915	1000	-	.	gene_id "Zj_G00121"; transcript_id "Zj_G00121.1"; exon_number "5";
Zjn_sc00001.1	StringTie	exon	686132	686327	1000	-	.	gene_id "Zj_G00121"; transcript_id "Zj_G00121.1"; exon_number "6";
Zjn_sc00001.1	StringTie	transcript	689906	691649	1000	+	.	gene_id "Zj_G00122"; transcript_id "Zj_G00122.1";
Zjn_sc00001.1	StringTie	exon	689906	690100	1000	+	.	gene_id "Zj_G00122"; transcript_id "Zj_G00122.1"; exon_number "1";
Zjn_sc00001.1	StringTie	exon	690978	691017	1000	+	.	gene_id "Zj_G00122"; transcript_id "Zj_G00122.1"; exon_number "2";
Zjn_sc00001.1	StringTie	exon	691097	691197	1000	+	.	gene_id "Zj_G00122"; transcript_id "Zj_G00122.1"; exon_number "3";
Zjn_sc00001.1	StringTie	exon	691284	691649	1000	+	.	gene_id "Zj_G00122"; transcript_id "Zj_G00122.1"; exon_number "4";
Zjn_sc00001.1	StringTie	transcript	692318	695409	1000	+	.	gene_id "Zj_G00123"; transcript_id "Zj_G00123.1";
Zjn_sc00001.1	StringTie	exon	692318	692581	1000	+	.	gene_id "Zj_G00123"; transcript_id "Zj_G00123.1"; exon_number "1";
Zjn_sc00001.1	StringTie	exon	693347	693497	1000	+	.	gene_id "Zj_G00123"; transcript_id "Zj_G00123.1"; exon_number "2";
Zjn_sc00001.1	StringTie	exon	693599	693665	1000	+	.	gene_id "Zj_G00123"; transcript_id "Zj_G00123.1"; exon_number "3";
Zjn_sc00001.1	StringTie	exon	693756	693990	1000	+	.	gene_id "Zj_G00123"; transcript_id "Zj_G00123.1"; exon_number "4";
Zjn_sc00001.1	StringTie	exon	694571	695409	1000	+	.	gene_id "Zj_G00123"; transcript_id "Zj_G00123.1"; exon_number "5";
Zjn_sc00001.1	StringTie	transcript	692344	695409	1000	+	.	gene_id "Zj_G00123"; transcript_id "Zj_G00123.2";
Zjn_sc00001.1	StringTie	exon	692344	692581	1000	+	.	gene_id "Zj_G00123"; transcript_id "Zj_G00123.2"; exon_number "1";
Zjn_sc00001.1	StringTie	exon	693347	693497	1000	+	.	gene_id "Zj_G00123"; transcript_id "Zj_G00123.2"; exon_number "2";
Zjn_sc00001.1	StringTie	exon	693599	693665	1000	+	.	gene_id "Zj_G00123"; transcript_id "Zj_G00123.2"; exon_number "3";
Zjn_sc00001.1	StringTie	exon	693741	693990	1000	+	.	gene_id "Zj_G00123"; transcript_id "Zj_G00123.2"; exon_number "4";
Zjn_sc00001.1	StringTie	exon	694571	695409	1000	+	.	gene_id "Zj_G00123"; transcript_id "Zj_G00123.2"; exon_number "5";
Zjn_sc00001.1	StringTie	transcript	697150	697725	1000	.	.	gene_id "Zj_G00124"; transcript_id "Zj_G00124.1";
Zjn_sc00001.1	StringTie	exon	697150	697725	1000	.	.	gene_id "Zj_G00124"; transcript_id "Zj_G00124.1"; exon_number "1";
Zjn_sc00001.1	StringTie	transcript	698272	707167	1000	+	.	gene_id "Zj_G00125"; transcript_id "Zj_G00125.1";
Zjn_sc00001.1	StringTie	exon	698272	698821	1000	+	.	gene_id "Zj_G00125"; transcript_id "Zj_G00125.1"; exon_number "1";
Zjn_sc00001.1	StringTie	exon	698907	699503	1000	+	.	gene_id "Zj_G00125"; transcript_id "Zj_G00125.1"; exon_number "2";
Zjn_sc00001.1	StringTie	exon	700245	701256	1000	+	.	gene_id "Zj_G00125"; transcript_id "Zj_G00125.1"; exon_number "3";
Zjn_sc00001.1	StringTie	exon	701344	701629	1000	+	.	gene_id "Zj_G00125"; transcript_id "Zj_G00125.1"; exon_number "4";
Zjn_sc00001.1	StringTie	exon	701715	701839	1000	+	.	gene_id "Zj_G00125"; transcript_id "Zj_G00125.1"; exon_number "5";
Zjn_sc00001.1	StringTie	exon	701914	702395	1000	+	.	gene_id "Zj_G00125"; transcript_id "Zj_G00125.1"; exon_number "6";
Zjn_sc00001.1	StringTie	exon	703310	703338	1000	+	.	gene_id "Zj_G00125"; transcript_id "Zj_G00125.1"; exon_number "7";
Zjn_sc00001.1	StringTie	exon	703634	704254	1000	+	.	gene_id "Zj_G00125"; transcript_id "Zj_G00125.1"; exon_number "8";
Zjn_sc00001.1	StringTie	exon	705074	706473	1000	+	.	gene_id "Zj_G00125"; transcript_id "Zj_G00125.1"; exon_number "9";
Zjn_sc00001.1	StringTie	exon	706673	707167	1000	+	.	gene_id "Zj_G00125"; transcript_id "Zj_G00125.1"; exon_number "10";
Zjn_sc00001.1	StringTie	transcript	710939	717440	1000	-	.	gene_id "Zj_G00126"; transcript_id "Zj_G00126.1";
Zjn_sc00001.1	StringTie	exon	710939	713303	1000	-	.	gene_id "Zj_G00126"; transcript_id "Zj_G00126.1"; exon_number "1";
Zjn_sc00001.1	StringTie	exon	713631	713807	1000	-	.	gene_id "Zj_G00126"; transcript_id "Zj_G00126.1"; exon_number "2";
Zjn_sc00001.1	StringTie	exon	714380	714522	1000	-	.	gene_id "Zj_G00126"; transcript_id "Zj_G00126.1"; exon_number "3";
Zjn_sc00001.1	StringTie	exon	714964	715205	1000	-	.	gene_id "Zj_G00126"; transcript_id "Zj_G00126.1"; exon_number "4";
Zjn_sc00001.1	StringTie	exon	715650	715837	1000	-	.	gene_id "Zj_G00126"; transcript_id "Zj_G00126.1"; exon_number "5";
Zjn_sc00001.1	StringTie	exon	715929	716636	1000	-	.	gene_id "Zj_G00126"; transcript_id "Zj_G00126.1"; exon_number "6";
Zjn_sc00001.1	StringTie	exon	717070	717440	1000	-	.	gene_id "Zj_G00126"; transcript_id "Zj_G00126.1"; exon_number "7";
Zjn_sc00001.1	StringTie	transcript	710939	713303	1000	-	.	gene_id "Zj_G00126"; transcript_id "Zj_G00126.2";
Zjn_sc00001.1	StringTie	exon	710939	711247	1000	-	.	gene_id "Zj_G00126"; transcript_id "Zj_G00126.2"; exon_number "1";
Zjn_sc00001.1	StringTie	exon	711336	713303	1000	-	.	gene_id "Zj_G00126"; transcript_id "Zj_G00126.2"; exon_number "2";
Zjn_sc00001.1	StringTie	transcript	710939	712357	1000	+	.	gene_id "Zj_G00127"; transcript_id "Zj_G00127.1";
Zjn_sc00001.1	StringTie	exon	710939	711925	1000	+	.	gene_id "Zj_G00127"; transcript_id "Zj_G00127.1"; exon_number "1";
Zjn_sc00001.1	StringTie	exon	712012	712357	1000	+	.	gene_id "Zj_G00127"; transcript_id "Zj_G00127.1"; exon_number "2";
Zjn_sc00001.1	StringTie	transcript	717649	721769	1000	+	.	gene_id "Zj_G00128"; transcript_id "Zj_G00128.1";
Zjn_sc00001.1	StringTie	exon	717649	718213	1000	+	.	gene_id "Zj_G00128"; transcript_id "Zj_G00128.1"; exon_number "1";
Zjn_sc00001.1	StringTie	exon	718362	718449	1000	+	.	gene_id "Zj_G00128"; transcript_id "Zj_G00128.1"; exon_number "2";
Zjn_sc00001.1	StringTie	exon	718543	718634	1000	+	.	gene_id "Zj_G00128"; transcript_id "Zj_G00128.1"; exon_number "3";
Zjn_sc00001.1	StringTie	exon	718739	718857	1000	+	.	gene_id "Zj_G00128"; transcript_id "Zj_G00128.1"; exon_number "4";
Zjn_sc00001.1	StringTie	exon	719727	719842	1000	+	.	gene_id "Zj_G00128"; transcript_id "Zj_G00128.1"; exon_number "5";
Zjn_sc00001.1	StringTie	exon	719925	720052	1000	+	.	gene_id "Zj_G00128"; transcript_id "Zj_G00128.1"; exon_number "6";
Zjn_sc00001.1	StringTie	exon	720156	720242	1000	+	.	gene_id "Zj_G00128"; transcript_id "Zj_G00128.1"; exon_number "7";
Zjn_sc00001.1	StringTie	exon	720409	720469	1000	+	.	gene_id "Zj_G00128"; transcript_id "Zj_G00128.1"; exon_number "8";
Zjn_sc00001.1	StringTie	exon	720591	720631	1000	+	.	gene_id "Zj_G00128"; transcript_id "Zj_G00128.1"; exon_number "9";
Zjn_sc00001.1	StringTie	exon	720716	720836	1000	+	.	gene_id "Zj_G00128"; transcript_id "Zj_G00128.1"; exon_number "10";
Zjn_sc00001.1	StringTie	exon	721344	721769	1000	+	.	gene_id "Zj_G00128"; transcript_id "Zj_G00128.1"; exon_number "11";
Zjn_sc00001.1	StringTie	transcript	722198	727218	1000	+	.	gene_id "Zj_G00129"; transcript_id "Zj_G00129.1";
Zjn_sc00001.1	StringTie	exon	722198	722534	1000	+	.	gene_id "Zj_G00129"; transcript_id "Zj_G00129.1"; exon_number "1";
Zjn_sc00001.1	StringTie	exon	722756	722830	1000	+	.	gene_id "Zj_G00129"; transcript_id "Zj_G00129.1"; exon_number "2";
Zjn_sc00001.1	StringTie	exon	722962	723015	1000	+	.	gene_id "Zj_G00129"; transcript_id "Zj_G00129.1"; exon_number "3";
Zjn_sc00001.1	StringTie	exon	723104	723169	1000	+	.	gene_id "Zj_G00129"; transcript_id "Zj_G00129.1"; exon_number "4";
Zjn_sc00001.1	StringTie	exon	723568	723668	1000	+	.	gene_id "Zj_G00129"; transcript_id "Zj_G00129.1"; exon_number "5";
Zjn_sc00001.1	StringTie	exon	723744	723799	1000	+	.	gene_id "Zj_G00129"; transcript_id "Zj_G00129.1"; exon_number "6";
Zjn_sc00001.1	StringTie	exon	723903	724019	1000	+	.	gene_id "Zj_G00129"; transcript_id "Zj_G00129.1"; exon_number "7";
Zjn_sc00001.1	StringTie	exon	724096	724136	1000	+	.	gene_id "Zj_G00129"; transcript_id "Zj_G00129.1"; exon_number "8";
Zjn_sc00001.1	StringTie	exon	724232	724332	1000	+	.	gene_id "Zj_G00129"; transcript_id "Zj_G00129.1"; exon_number "9";
Zjn_sc00001.1	StringTie	exon	724440	724535	1000	+	.	gene_id "Zj_G00129"; transcript_id "Zj_G00129.1"; exon_number "10";
Zjn_sc00001.1	StringTie	exon	724616	724680	1000	+	.	gene_id "Zj_G00129"; transcript_id "Zj_G00129.1"; exon_number "11";
Zjn_sc00001.1	StringTie	exon	724762	724833	1000	+	.	gene_id "Zj_G00129"; transcript_id "Zj_G00129.1"; exon_number "12";
Zjn_sc00001.1	StringTie	exon	724938	725093	1000	+	.	gene_id "Zj_G00129"; transcript_id "Zj_G00129.1"; exon_number "13";
Zjn_sc00001.1	StringTie	exon	725239	725465	1000	+	.	gene_id "Zj_G00129"; transcript_id "Zj_G00129.1"; exon_number "14";
Zjn_sc00001.1	StringTie	exon	725561	725600	1000	+	.	gene_id "Zj_G00129"; transcript_id "Zj_G00129.1"; exon_number "15";
Zjn_sc00001.1	StringTie	exon	725694	725839	1000	+	.	gene_id "Zj_G00129"; transcript_id "Zj_G00129.1"; exon_number "16";
Zjn_sc00001.1	StringTie	exon	725920	726021	1000	+	.	gene_id "Zj_G00129"; transcript_id "Zj_G00129.1"; exon_number "17";
Zjn_sc00001.1	StringTie	exon	726134	726178	1000	+	.	gene_id "Zj_G00129"; transcript_id "Zj_G00129.1"; exon_number "18";
Zjn_sc00001.1	StringTie	exon	726266	726406	1000	+	.	gene_id "Zj_G00129"; transcript_id "Zj_G00129.1"; exon_number "19";
Zjn_sc00001.1	StringTie	exon	726488	726583	1000	+	.	gene_id "Zj_G00129"; transcript_id "Zj_G00129.1"; exon_number "20";
Zjn_sc00001.1	StringTie	exon	726678	726779	1000	+	.	gene_id "Zj_G00129"; transcript_id "Zj_G00129.1"; exon_number "21";
Zjn_sc00001.1	StringTie	exon	726882	727218	1000	+	.	gene_id "Zj_G00129"; transcript_id "Zj_G00129.1"; exon_number "22";
Zjn_sc00001.1	StringTie	transcript	722486	724833	1000	+	.	gene_id "Zj_G00129"; transcript_id "Zj_G00129.2";
Zjn_sc00001.1	StringTie	exon	722486	722534	1000	+	.	gene_id "Zj_G00129"; transcript_id "Zj_G00129.2"; exon_number "1";
Zjn_sc00001.1	StringTie	exon	722756	722830	1000	+	.	gene_id "Zj_G00129"; transcript_id "Zj_G00129.2"; exon_number "2";
Zjn_sc00001.1	StringTie	exon	722962	723015	1000	+	.	gene_id "Zj_G00129"; transcript_id "Zj_G00129.2"; exon_number "3";
Zjn_sc00001.1	StringTie	exon	723104	723169	1000	+	.	gene_id "Zj_G00129"; transcript_id "Zj_G00129.2"; exon_number "4";
Zjn_sc00001.1	StringTie	exon	723568	723668	1000	+	.	gene_id "Zj_G00129"; transcript_id "Zj_G00129.2"; exon_number "5";
Zjn_sc00001.1	StringTie	exon	723744	723799	1000	+	.	gene_id "Zj_G00129"; transcript_id "Zj_G00129.2"; exon_number "6";
Zjn_sc00001.1	StringTie	exon	723903	724023	1000	+	.	gene_id "Zj_G00129"; transcript_id "Zj_G00129.2"; exon_number "7";
Zjn_sc00001.1	StringTie	exon	724096	724136	1000	+	.	gene_id "Zj_G00129"; transcript_id "Zj_G00129.2"; exon_number "8";
Zjn_sc00001.1	StringTie	exon	724232	724332	1000	+	.	gene_id "Zj_G00129"; transcript_id "Zj_G00129.2"; exon_number "9";
Zjn_sc00001.1	StringTie	exon	724440	724680	1000	+	.	gene_id "Zj_G00129"; transcript_id "Zj_G00129.2"; exon_number "10";
Zjn_sc00001.1	StringTie	exon	724762	724833	1000	+	.	gene_id "Zj_G00129"; transcript_id "Zj_G00129.2"; exon_number "11";
Zjn_sc00001.1	StringTie	transcript	734432	738398	1000	-	.	gene_id "Zj_G00130"; transcript_id "Zj_G00130.1";
Zjn_sc00001.1	StringTie	exon	734432	735117	1000	-	.	gene_id "Zj_G00130"; transcript_id "Zj_G00130.1"; exon_number "1";
Zjn_sc00001.1	StringTie	exon	735504	735890	1000	-	.	gene_id "Zj_G00130"; transcript_id "Zj_G00130.1"; exon_number "2";
Zjn_sc00001.1	StringTie	exon	736159	736390	1000	-	.	gene_id "Zj_G00130"; transcript_id "Zj_G00130.1"; exon_number "3";
Zjn_sc00001.1	StringTie	exon	737833	738398	1000	-	.	gene_id "Zj_G00130"; transcript_id "Zj_G00130.1"; exon_number "4";
Zjn_sc00001.1	StringTie	transcript	734511	737491	1000	-	.	gene_id "Zj_G00130"; transcript_id "Zj_G00130.2";
Zjn_sc00001.1	StringTie	exon	734511	735117	1000	-	.	gene_id "Zj_G00130"; transcript_id "Zj_G00130.2"; exon_number "1";
Zjn_sc00001.1	StringTie	exon	735504	735890	1000	-	.	gene_id "Zj_G00130"; transcript_id "Zj_G00130.2"; exon_number "2";
Zjn_sc00001.1	StringTie	exon	736159	736390	1000	-	.	gene_id "Zj_G00130"; transcript_id "Zj_G00130.2"; exon_number "3";
Zjn_sc00001.1	StringTie	exon	736927	737491	1000	-	.	gene_id "Zj_G00130"; transcript_id "Zj_G00130.2"; exon_number "4";
Zjn_sc00001.1	StringTie	transcript	740033	741512	1000	+	.	gene_id "Zj_G00131"; transcript_id "Zj_G00131.1";
Zjn_sc00001.1	StringTie	exon	740033	740130	1000	+	.	gene_id "Zj_G00131"; transcript_id "Zj_G00131.1"; exon_number "1";
Zjn_sc00001.1	StringTie	exon	740230	740393	1000	+	.	gene_id "Zj_G00131"; transcript_id "Zj_G00131.1"; exon_number "2";
Zjn_sc00001.1	StringTie	exon	740495	740725	1000	+	.	gene_id "Zj_G00131"; transcript_id "Zj_G00131.1"; exon_number "3";
Zjn_sc00001.1	StringTie	exon	740842	741512	1000	+	.	gene_id "Zj_G00131"; transcript_id "Zj_G00131.1"; exon_number "4";
Zjn_sc00001.1	StringTie	transcript	741782	744377	1000	+	.	gene_id "Zj_G00132"; transcript_id "Zj_G00132.1";
Zjn_sc00001.1	StringTie	exon	741782	741988	1000	+	.	gene_id "Zj_G00132"; transcript_id "Zj_G00132.1"; exon_number "1";
Zjn_sc00001.1	StringTie	exon	743442	743767	1000	+	.	gene_id "Zj_G00132"; transcript_id "Zj_G00132.1"; exon_number "2";
Zjn_sc00001.1	StringTie	exon	743852	744012	1000	+	.	gene_id "Zj_G00132"; transcript_id "Zj_G00132.1"; exon_number "3";
Zjn_sc00001.1	StringTie	exon	744092	744377	1000	+	.	gene_id "Zj_G00132"; transcript_id "Zj_G00132.1"; exon_number "4";
Zjn_sc00001.1	StringTie	transcript	745078	749706	1000	+	.	gene_id "Zj_G00133"; transcript_id "Zj_G00133.1";
Zjn_sc00001.1	StringTie	exon	745078	745223	1000	+	.	gene_id "Zj_G00133"; transcript_id "Zj_G00133.1"; exon_number "1";
Zjn_sc00001.1	StringTie	exon	745299	745490	1000	+	.	gene_id "Zj_G00133"; transcript_id "Zj_G00133.1"; exon_number "2";
Zjn_sc00001.1	StringTie	exon	745966	746616	1000	+	.	gene_id "Zj_G00133"; transcript_id "Zj_G00133.1"; exon_number "3";
Zjn_sc00001.1	StringTie	exon	746711	746881	1000	+	.	gene_id "Zj_G00133"; transcript_id "Zj_G00133.1"; exon_number "4";
Zjn_sc00001.1	StringTie	exon	746970	747037	1000	+	.	gene_id "Zj_G00133"; transcript_id "Zj_G00133.1"; exon_number "5";
Zjn_sc00001.1	StringTie	exon	747135	747357	1000	+	.	gene_id "Zj_G00133"; transcript_id "Zj_G00133.1"; exon_number "6";
Zjn_sc00001.1	StringTie	exon	747476	747575	1000	+	.	gene_id "Zj_G00133"; transcript_id "Zj_G00133.1"; exon_number "7";
Zjn_sc00001.1	StringTie	exon	747667	747782	1000	+	.	gene_id "Zj_G00133"; transcript_id "Zj_G00133.1"; exon_number "8";
Zjn_sc00001.1	StringTie	exon	747870	747927	1000	+	.	gene_id "Zj_G00133"; transcript_id "Zj_G00133.1"; exon_number "9";
Zjn_sc00001.1	StringTie	exon	748624	748775	1000	+	.	gene_id "Zj_G00133"; transcript_id "Zj_G00133.1"; exon_number "10";
Zjn_sc00001.1	StringTie	exon	749239	749434	1000	+	.	gene_id "Zj_G00133"; transcript_id "Zj_G00133.1"; exon_number "11";
Zjn_sc00001.1	StringTie	exon	749670	749706	1000	+	.	gene_id "Zj_G00133"; transcript_id "Zj_G00133.1"; exon_number "12";
Zjn_sc00001.1	StringTie	transcript	749237	750346	1000	+	.	gene_id "Zj_G00133"; transcript_id "Zj_G00133.2";
Zjn_sc00001.1	StringTie	exon	749237	749434	1000	+	.	gene_id "Zj_G00133"; transcript_id "Zj_G00133.2"; exon_number "1";
Zjn_sc00001.1	StringTie	exon	749670	749840	1000	+	.	gene_id "Zj_G00133"; transcript_id "Zj_G00133.2"; exon_number "2";
Zjn_sc00001.1	StringTie	exon	749912	750008	1000	+	.	gene_id "Zj_G00133"; transcript_id "Zj_G00133.2"; exon_number "3";
Zjn_sc00001.1	StringTie	exon	750104	750346	1000	+	.	gene_id "Zj_G00133"; transcript_id "Zj_G00133.2"; exon_number "4";
Zjn_sc00001.1	StringTie	transcript	751328	753640	1000	+	.	gene_id "Zj_G00134"; transcript_id "Zj_G00134.1";
Zjn_sc00001.1	StringTie	exon	751328	751824	1000	+	.	gene_id "Zj_G00134"; transcript_id "Zj_G00134.1"; exon_number "1";
Zjn_sc00001.1	StringTie	exon	752003	752109	1000	+	.	gene_id "Zj_G00134"; transcript_id "Zj_G00134.1"; exon_number "2";
Zjn_sc00001.1	StringTie	exon	752340	752448	1000	+	.	gene_id "Zj_G00134"; transcript_id "Zj_G00134.1"; exon_number "3";
Zjn_sc00001.1	StringTie	exon	752541	752702	1000	+	.	gene_id "Zj_G00134"; transcript_id "Zj_G00134.1"; exon_number "4";
Zjn_sc00001.1	StringTie	exon	752834	753007	1000	+	.	gene_id "Zj_G00134"; transcript_id "Zj_G00134.1"; exon_number "5";
Zjn_sc00001.1	StringTie	exon	753282	753640	1000	+	.	gene_id "Zj_G00134"; transcript_id "Zj_G00134.1"; exon_number "6";
Zjn_sc00001.1	StringTie	transcript	754386	758367	1000	+	.	gene_id "Zj_G00135"; transcript_id "Zj_G00135.1";
Zjn_sc00001.1	StringTie	exon	754386	754582	1000	+	.	gene_id "Zj_G00135"; transcript_id "Zj_G00135.1"; exon_number "1";
Zjn_sc00001.1	StringTie	exon	754870	758367	1000	+	.	gene_id "Zj_G00135"; transcript_id "Zj_G00135.1"; exon_number "2";
Zjn_sc00001.1	StringTie	transcript	754427	758367	1000	+	.	gene_id "Zj_G00135"; transcript_id "Zj_G00135.2";
Zjn_sc00001.1	StringTie	exon	754427	758367	1000	+	.	gene_id "Zj_G00135"; transcript_id "Zj_G00135.2"; exon_number "1";
Zjn_sc00001.1	StringTie	transcript	754499	758367	1000	+	.	gene_id "Zj_G00135"; transcript_id "Zj_G00135.3";
Zjn_sc00001.1	StringTie	exon	754499	754635	1000	+	.	gene_id "Zj_G00135"; transcript_id "Zj_G00135.3"; exon_number "1";
Zjn_sc00001.1	StringTie	exon	754870	758367	1000	+	.	gene_id "Zj_G00135"; transcript_id "Zj_G00135.3"; exon_number "2";
Zjn_sc00001.1	StringTie	transcript	766344	766762	1000	-	.	gene_id "Zj_G00136"; transcript_id "Zj_G00136.1";
Zjn_sc00001.1	StringTie	exon	766344	766395	1000	-	.	gene_id "Zj_G00136"; transcript_id "Zj_G00136.1"; exon_number "1";
Zjn_sc00001.1	StringTie	exon	766509	766648	1000	-	.	gene_id "Zj_G00136"; transcript_id "Zj_G00136.1"; exon_number "2";
Zjn_sc00001.1	StringTie	exon	766744	766762	1000	-	.	gene_id "Zj_G00136"; transcript_id "Zj_G00136.1"; exon_number "3";
Zjn_sc00001.1	StringTie	transcript	767585	771998	1000	+	.	gene_id "Zj_G00137"; transcript_id "Zj_G00137.1";
Zjn_sc00001.1	StringTie	exon	767585	769130	1000	+	.	gene_id "Zj_G00137"; transcript_id "Zj_G00137.1"; exon_number "1";
Zjn_sc00001.1	StringTie	exon	769220	769384	1000	+	.	gene_id "Zj_G00137"; transcript_id "Zj_G00137.1"; exon_number "2";
Zjn_sc00001.1	StringTie	exon	769480	769645	1000	+	.	gene_id "Zj_G00137"; transcript_id "Zj_G00137.1"; exon_number "3";
Zjn_sc00001.1	StringTie	exon	769744	769860	1000	+	.	gene_id "Zj_G00137"; transcript_id "Zj_G00137.1"; exon_number "4";
Zjn_sc00001.1	StringTie	exon	769970	770163	1000	+	.	gene_id "Zj_G00137"; transcript_id "Zj_G00137.1"; exon_number "5";
Zjn_sc00001.1	StringTie	exon	770278	770384	1000	+	.	gene_id "Zj_G00137"; transcript_id "Zj_G00137.1"; exon_number "6";
Zjn_sc00001.1	StringTie	exon	770488	770569	1000	+	.	gene_id "Zj_G00137"; transcript_id "Zj_G00137.1"; exon_number "7";
Zjn_sc00001.1	StringTie	exon	771016	771998	1000	+	.	gene_id "Zj_G00137"; transcript_id "Zj_G00137.1"; exon_number "8";
Zjn_sc00001.1	StringTie	transcript	767942	771998	1000	+	.	gene_id "Zj_G00137"; transcript_id "Zj_G00137.2";
Zjn_sc00001.1	StringTie	exon	767942	769130	1000	+	.	gene_id "Zj_G00137"; transcript_id "Zj_G00137.2"; exon_number "1";
Zjn_sc00001.1	StringTie	exon	769220	769376	1000	+	.	gene_id "Zj_G00137"; transcript_id "Zj_G00137.2"; exon_number "2";
Zjn_sc00001.1	StringTie	exon	769480	769645	1000	+	.	gene_id "Zj_G00137"; transcript_id "Zj_G00137.2"; exon_number "3";
Zjn_sc00001.1	StringTie	exon	769744	769879	1000	+	.	gene_id "Zj_G00137"; transcript_id "Zj_G00137.2"; exon_number "4";
Zjn_sc00001.1	StringTie	exon	769970	770163	1000	+	.	gene_id "Zj_G00137"; transcript_id "Zj_G00137.2"; exon_number "5";
Zjn_sc00001.1	StringTie	exon	770278	770384	1000	+	.	gene_id "Zj_G00137"; transcript_id "Zj_G00137.2"; exon_number "6";
Zjn_sc00001.1	StringTie	exon	770488	770569	1000	+	.	gene_id "Zj_G00137"; transcript_id "Zj_G00137.2"; exon_number "7";
Zjn_sc00001.1	StringTie	exon	771016	771998	1000	+	.	gene_id "Zj_G00137"; transcript_id "Zj_G00137.2"; exon_number "8";
Zjn_sc00001.1	StringTie	transcript	768650	771998	1000	+	.	gene_id "Zj_G00137"; transcript_id "Zj_G00137.3";
Zjn_sc00001.1	StringTie	exon	768650	769130	1000	+	.	gene_id "Zj_G00137"; transcript_id "Zj_G00137.3"; exon_number "1";
Zjn_sc00001.1	StringTie	exon	769285	769376	1000	+	.	gene_id "Zj_G00137"; transcript_id "Zj_G00137.3"; exon_number "2";
Zjn_sc00001.1	StringTie	exon	769480	769645	1000	+	.	gene_id "Zj_G00137"; transcript_id "Zj_G00137.3"; exon_number "3";
Zjn_sc00001.1	StringTie	exon	769744	769860	1000	+	.	gene_id "Zj_G00137"; transcript_id "Zj_G00137.3"; exon_number "4";
Zjn_sc00001.1	StringTie	exon	769970	770163	1000	+	.	gene_id "Zj_G00137"; transcript_id "Zj_G00137.3"; exon_number "5";
Zjn_sc00001.1	StringTie	exon	770278	770384	1000	+	.	gene_id "Zj_G00137"; transcript_id "Zj_G00137.3"; exon_number "6";
Zjn_sc00001.1	StringTie	exon	770488	770569	1000	+	.	gene_id "Zj_G00137"; transcript_id "Zj_G00137.3"; exon_number "7";
Zjn_sc00001.1	StringTie	exon	771016	771998	1000	+	.	gene_id "Zj_G00137"; transcript_id "Zj_G00137.3"; exon_number "8";
Zjn_sc00001.1	StringTie	transcript	768902	769645	1000	+	.	gene_id "Zj_G00137"; transcript_id "Zj_G00137.4";
Zjn_sc00001.1	StringTie	exon	768902	769130	1000	+	.	gene_id "Zj_G00137"; transcript_id "Zj_G00137.4"; exon_number "1";
Zjn_sc00001.1	StringTie	exon	769228	769384	1000	+	.	gene_id "Zj_G00137"; transcript_id "Zj_G00137.4"; exon_number "2";
Zjn_sc00001.1	StringTie	exon	769480	769645	1000	+	.	gene_id "Zj_G00137"; transcript_id "Zj_G00137.4"; exon_number "3";
Zjn_sc00001.1	StringTie	transcript	780327	795509	1000	+	.	gene_id "Zj_G00138"; transcript_id "Zj_G00138.1";
Zjn_sc00001.1	StringTie	exon	780327	780444	1000	+	.	gene_id "Zj_G00138"; transcript_id "Zj_G00138.1"; exon_number "1";
Zjn_sc00001.1	StringTie	exon	781143	781455	1000	+	.	gene_id "Zj_G00138"; transcript_id "Zj_G00138.1"; exon_number "2";
Zjn_sc00001.1	StringTie	exon	782474	782916	1000	+	.	gene_id "Zj_G00138"; transcript_id "Zj_G00138.1"; exon_number "3";
Zjn_sc00001.1	StringTie	exon	783069	783200	1000	+	.	gene_id "Zj_G00138"; transcript_id "Zj_G00138.1"; exon_number "4";
Zjn_sc00001.1	StringTie	exon	783398	783496	1000	+	.	gene_id "Zj_G00138"; transcript_id "Zj_G00138.1"; exon_number "5";
Zjn_sc00001.1	StringTie	exon	783574	783644	1000	+	.	gene_id "Zj_G00138"; transcript_id "Zj_G00138.1"; exon_number "6";
Zjn_sc00001.1	StringTie	exon	784118	784214	1000	+	.	gene_id "Zj_G00138"; transcript_id "Zj_G00138.1"; exon_number "7";
Zjn_sc00001.1	StringTie	exon	785042	785134	1000	+	.	gene_id "Zj_G00138"; transcript_id "Zj_G00138.1"; exon_number "8";
Zjn_sc00001.1	StringTie	exon	785227	785372	1000	+	.	gene_id "Zj_G00138"; transcript_id "Zj_G00138.1"; exon_number "9";
Zjn_sc00001.1	StringTie	exon	786067	786226	1000	+	.	gene_id "Zj_G00138"; transcript_id "Zj_G00138.1"; exon_number "10";
Zjn_sc00001.1	StringTie	exon	786750	786860	1000	+	.	gene_id "Zj_G00138"; transcript_id "Zj_G00138.1"; exon_number "11";
Zjn_sc00001.1	StringTie	exon	786943	787158	1000	+	.	gene_id "Zj_G00138"; transcript_id "Zj_G00138.1"; exon_number "12";
Zjn_sc00001.1	StringTie	exon	788000	788157	1000	+	.	gene_id "Zj_G00138"; transcript_id "Zj_G00138.1"; exon_number "13";
Zjn_sc00001.1	StringTie	exon	788700	788829	1000	+	.	gene_id "Zj_G00138"; transcript_id "Zj_G00138.1"; exon_number "14";
Zjn_sc00001.1	StringTie	exon	789037	789095	1000	+	.	gene_id "Zj_G00138"; transcript_id "Zj_G00138.1"; exon_number "15";
Zjn_sc00001.1	StringTie	exon	789195	789300	1000	+	.	gene_id "Zj_G00138"; transcript_id "Zj_G00138.1"; exon_number "16";
Zjn_sc00001.1	StringTie	exon	789563	789659	1000	+	.	gene_id "Zj_G00138"; transcript_id "Zj_G00138.1"; exon_number "17";
Zjn_sc00001.1	StringTie	exon	790014	790129	1000	+	.	gene_id "Zj_G00138"; transcript_id "Zj_G00138.1"; exon_number "18";
Zjn_sc00001.1	StringTie	exon	790209	790406	1000	+	.	gene_id "Zj_G00138"; transcript_id "Zj_G00138.1"; exon_number "19";
Zjn_sc00001.1	StringTie	exon	790535	790645	1000	+	.	gene_id "Zj_G00138"; transcript_id "Zj_G00138.1"; exon_number "20";
Zjn_sc00001.1	StringTie	exon	791194	791433	1000	+	.	gene_id "Zj_G00138"; transcript_id "Zj_G00138.1"; exon_number "21";
Zjn_sc00001.1	StringTie	exon	791597	791695	1000	+	.	gene_id "Zj_G00138"; transcript_id "Zj_G00138.1"; exon_number "22";
Zjn_sc00001.1	StringTie	exon	792392	792487	1000	+	.	gene_id "Zj_G00138"; transcript_id "Zj_G00138.1"; exon_number "23";
Zjn_sc00001.1	StringTie	exon	792571	792768	1000	+	.	gene_id "Zj_G00138"; transcript_id "Zj_G00138.1"; exon_number "24";
Zjn_sc00001.1	StringTie	exon	792837	792911	1000	+	.	gene_id "Zj_G00138"; transcript_id "Zj_G00138.1"; exon_number "25";
Zjn_sc00001.1	StringTie	exon	793039	793167	1000	+	.	gene_id "Zj_G00138"; transcript_id "Zj_G00138.1"; exon_number "26";
Zjn_sc00001.1	StringTie	exon	793243	793341	1000	+	.	gene_id "Zj_G00138"; transcript_id "Zj_G00138.1"; exon_number "27";
Zjn_sc00001.1	StringTie	exon	793587	793729	1000	+	.	gene_id "Zj_G00138"; transcript_id "Zj_G00138.1"; exon_number "28";
Zjn_sc00001.1	StringTie	exon	793815	793908	1000	+	.	gene_id "Zj_G00138"; transcript_id "Zj_G00138.1"; exon_number "29";
Zjn_sc00001.1	StringTie	exon	793975	794213	1000	+	.	gene_id "Zj_G00138"; transcript_id "Zj_G00138.1"; exon_number "30";
Zjn_sc00001.1	StringTie	exon	794372	794450	1000	+	.	gene_id "Zj_G00138"; transcript_id "Zj_G00138.1"; exon_number "31";
Zjn_sc00001.1	StringTie	exon	794594	794677	1000	+	.	gene_id "Zj_G00138"; transcript_id "Zj_G00138.1"; exon_number "32";
Zjn_sc00001.1	StringTie	exon	794781	795509	1000	+	.	gene_id "Zj_G00138"; transcript_id "Zj_G00138.1"; exon_number "33";
Zjn_sc00001.1	StringTie	transcript	795760	798834	1000	+	.	gene_id "Zj_G00139"; transcript_id "Zj_G00139.1";
Zjn_sc00001.1	StringTie	exon	795760	796506	1000	+	.	gene_id "Zj_G00139"; transcript_id "Zj_G00139.1"; exon_number "1";
Zjn_sc00001.1	StringTie	exon	796713	797153	1000	+	.	gene_id "Zj_G00139"; transcript_id "Zj_G00139.1"; exon_number "2";
Zjn_sc00001.1	StringTie	exon	797761	797841	1000	+	.	gene_id "Zj_G00139"; transcript_id "Zj_G00139.1"; exon_number "3";
Zjn_sc00001.1	StringTie	exon	798154	798248	1000	+	.	gene_id "Zj_G00139"; transcript_id "Zj_G00139.1"; exon_number "4";
Zjn_sc00001.1	StringTie	exon	798334	798560	1000	+	.	gene_id "Zj_G00139"; transcript_id "Zj_G00139.1"; exon_number "5";
Zjn_sc00001.1	StringTie	exon	798766	798834	1000	+	.	gene_id "Zj_G00139"; transcript_id "Zj_G00139.1"; exon_number "6";
Zjn_sc00001.1	StringTie	transcript	798631	800037	1000	-	.	gene_id "Zj_G00140"; transcript_id "Zj_G00140.1";
Zjn_sc00001.1	StringTie	exon	798631	799004	1000	-	.	gene_id "Zj_G00140"; transcript_id "Zj_G00140.1"; exon_number "1";
Zjn_sc00001.1	StringTie	exon	799104	800037	1000	-	.	gene_id "Zj_G00140"; transcript_id "Zj_G00140.1"; exon_number "2";
Zjn_sc00001.1	StringTie	transcript	800382	804452	1000	-	.	gene_id "Zj_G00141"; transcript_id "Zj_G00141.1";
Zjn_sc00001.1	StringTie	exon	800382	800815	1000	-	.	gene_id "Zj_G00141"; transcript_id "Zj_G00141.1"; exon_number "1";
Zjn_sc00001.1	StringTie	exon	801084	801214	1000	-	.	gene_id "Zj_G00141"; transcript_id "Zj_G00141.1"; exon_number "2";
Zjn_sc00001.1	StringTie	exon	801487	801591	1000	-	.	gene_id "Zj_G00141"; transcript_id "Zj_G00141.1"; exon_number "3";
Zjn_sc00001.1	StringTie	exon	801674	801760	1000	-	.	gene_id "Zj_G00141"; transcript_id "Zj_G00141.1"; exon_number "4";
Zjn_sc00001.1	StringTie	exon	801918	802025	1000	-	.	gene_id "Zj_G00141"; transcript_id "Zj_G00141.1"; exon_number "5";
Zjn_sc00001.1	StringTie	exon	802319	802621	1000	-	.	gene_id "Zj_G00141"; transcript_id "Zj_G00141.1"; exon_number "6";
Zjn_sc00001.1	StringTie	exon	803006	803271	1000	-	.	gene_id "Zj_G00141"; transcript_id "Zj_G00141.1"; exon_number "7";
Zjn_sc00001.1	StringTie	exon	803516	803621	1000	-	.	gene_id "Zj_G00141"; transcript_id "Zj_G00141.1"; exon_number "8";
Zjn_sc00001.1	StringTie	exon	803708	803921	1000	-	.	gene_id "Zj_G00141"; transcript_id "Zj_G00141.1"; exon_number "9";
Zjn_sc00001.1	StringTie	exon	804101	804452	1000	-	.	gene_id "Zj_G00141"; transcript_id "Zj_G00141.1"; exon_number "10";
Zjn_sc00001.1	StringTie	transcript	800439	804452	1000	-	.	gene_id "Zj_G00141"; transcript_id "Zj_G00141.2";
Zjn_sc00001.1	StringTie	exon	800439	800815	1000	-	.	gene_id "Zj_G00141"; transcript_id "Zj_G00141.2"; exon_number "1";
Zjn_sc00001.1	StringTie	exon	801084	801214	1000	-	.	gene_id "Zj_G00141"; transcript_id "Zj_G00141.2"; exon_number "2";
Zjn_sc00001.1	StringTie	exon	801487	801591	1000	-	.	gene_id "Zj_G00141"; transcript_id "Zj_G00141.2"; exon_number "3";
Zjn_sc00001.1	StringTie	exon	801674	801760	1000	-	.	gene_id "Zj_G00141"; transcript_id "Zj_G00141.2"; exon_number "4";
Zjn_sc00001.1	StringTie	exon	801918	802025	1000	-	.	gene_id "Zj_G00141"; transcript_id "Zj_G00141.2"; exon_number "5";
Zjn_sc00001.1	StringTie	exon	802319	802598	1000	-	.	gene_id "Zj_G00141"; transcript_id "Zj_G00141.2"; exon_number "6";
Zjn_sc00001.1	StringTie	exon	803006	803271	1000	-	.	gene_id "Zj_G00141"; transcript_id "Zj_G00141.2"; exon_number "7";
Zjn_sc00001.1	StringTie	exon	803516	803621	1000	-	.	gene_id "Zj_G00141"; transcript_id "Zj_G00141.2"; exon_number "8";
Zjn_sc00001.1	StringTie	exon	803708	803921	1000	-	.	gene_id "Zj_G00141"; transcript_id "Zj_G00141.2"; exon_number "9";
Zjn_sc00001.1	StringTie	exon	804101	804452	1000	-	.	gene_id "Zj_G00141"; transcript_id "Zj_G00141.2"; exon_number "10";
Zjn_sc00001.1	StringTie	transcript	805265	807384	1000	+	.	gene_id "Zj_G00142"; transcript_id "Zj_G00142.1";
Zjn_sc00001.1	StringTie	exon	805265	805519	1000	+	.	gene_id "Zj_G00142"; transcript_id "Zj_G00142.1"; exon_number "1";
Zjn_sc00001.1	StringTie	exon	805596	805759	1000	+	.	gene_id "Zj_G00142"; transcript_id "Zj_G00142.1"; exon_number "2";
Zjn_sc00001.1	StringTie	exon	806023	806704	1000	+	.	gene_id "Zj_G00142"; transcript_id "Zj_G00142.1"; exon_number "3";
Zjn_sc00001.1	StringTie	exon	806785	806876	1000	+	.	gene_id "Zj_G00142"; transcript_id "Zj_G00142.1"; exon_number "4";
Zjn_sc00001.1	StringTie	exon	806979	807384	1000	+	.	gene_id "Zj_G00142"; transcript_id "Zj_G00142.1"; exon_number "5";
Zjn_sc00001.1	StringTie	transcript	807562	813372	1000	-	.	gene_id "Zj_G00143"; transcript_id "Zj_G00143.1";
Zjn_sc00001.1	StringTie	exon	807562	808138	1000	-	.	gene_id "Zj_G00143"; transcript_id "Zj_G00143.1"; exon_number "1";
Zjn_sc00001.1	StringTie	exon	808529	808650	1000	-	.	gene_id "Zj_G00143"; transcript_id "Zj_G00143.1"; exon_number "2";
Zjn_sc00001.1	StringTie	exon	808746	808883	1000	-	.	gene_id "Zj_G00143"; transcript_id "Zj_G00143.1"; exon_number "3";
Zjn_sc00001.1	StringTie	exon	809124	809259	1000	-	.	gene_id "Zj_G00143"; transcript_id "Zj_G00143.1"; exon_number "4";
Zjn_sc00001.1	StringTie	exon	809644	813372	1000	-	.	gene_id "Zj_G00143"; transcript_id "Zj_G00143.1"; exon_number "5";
Zjn_sc00001.1	StringTie	transcript	814673	815211	1000	-	.	gene_id "Zj_G00144"; transcript_id "Zj_G00144.1";
Zjn_sc00001.1	StringTie	exon	814673	814796	1000	-	.	gene_id "Zj_G00144"; transcript_id "Zj_G00144.1"; exon_number "1";
Zjn_sc00001.1	StringTie	exon	815023	815211	1000	-	.	gene_id "Zj_G00144"; transcript_id "Zj_G00144.1"; exon_number "2";
Zjn_sc00001.1	StringTie	transcript	817674	819692	1000	+	.	gene_id "Zj_G00145"; transcript_id "Zj_G00145.1";
Zjn_sc00001.1	StringTie	exon	817674	818154	1000	+	.	gene_id "Zj_G00145"; transcript_id "Zj_G00145.1"; exon_number "1";
Zjn_sc00001.1	StringTie	exon	818319	819692	1000	+	.	gene_id "Zj_G00145"; transcript_id "Zj_G00145.1"; exon_number "2";
Zjn_sc00001.1	StringTie	transcript	820997	829951	1000	-	.	gene_id "Zj_G00146"; transcript_id "Zj_G00146.1";
Zjn_sc00001.1	StringTie	exon	820997	821502	1000	-	.	gene_id "Zj_G00146"; transcript_id "Zj_G00146.1"; exon_number "1";
Zjn_sc00001.1	StringTie	exon	821590	821828	1000	-	.	gene_id "Zj_G00146"; transcript_id "Zj_G00146.1"; exon_number "2";
Zjn_sc00001.1	StringTie	exon	822082	822436	1000	-	.	gene_id "Zj_G00146"; transcript_id "Zj_G00146.1"; exon_number "3";
Zjn_sc00001.1	StringTie	exon	822514	822645	1000	-	.	gene_id "Zj_G00146"; transcript_id "Zj_G00146.1"; exon_number "4";
Zjn_sc00001.1	StringTie	exon	823137	823283	1000	-	.	gene_id "Zj_G00146"; transcript_id "Zj_G00146.1"; exon_number "5";
Zjn_sc00001.1	StringTie	exon	823407	823504	1000	-	.	gene_id "Zj_G00146"; transcript_id "Zj_G00146.1"; exon_number "6";
Zjn_sc00001.1	StringTie	exon	824104	824314	1000	-	.	gene_id "Zj_G00146"; transcript_id "Zj_G00146.1"; exon_number "7";
Zjn_sc00001.1	StringTie	exon	824392	824577	1000	-	.	gene_id "Zj_G00146"; transcript_id "Zj_G00146.1"; exon_number "8";
Zjn_sc00001.1	StringTie	exon	825141	825233	1000	-	.	gene_id "Zj_G00146"; transcript_id "Zj_G00146.1"; exon_number "9";
Zjn_sc00001.1	StringTie	exon	825322	825838	1000	-	.	gene_id "Zj_G00146"; transcript_id "Zj_G00146.1"; exon_number "10";
Zjn_sc00001.1	StringTie	exon	825921	826048	1000	-	.	gene_id "Zj_G00146"; transcript_id "Zj_G00146.1"; exon_number "11";
Zjn_sc00001.1	StringTie	exon	826140	826267	1000	-	.	gene_id "Zj_G00146"; transcript_id "Zj_G00146.1"; exon_number "12";
Zjn_sc00001.1	StringTie	exon	826701	826743	1000	-	.	gene_id "Zj_G00146"; transcript_id "Zj_G00146.1"; exon_number "13";
Zjn_sc00001.1	StringTie	exon	827550	827669	1000	-	.	gene_id "Zj_G00146"; transcript_id "Zj_G00146.1"; exon_number "14";
Zjn_sc00001.1	StringTie	exon	827778	827875	1000	-	.	gene_id "Zj_G00146"; transcript_id "Zj_G00146.1"; exon_number "15";
Zjn_sc00001.1	StringTie	exon	827968	828025	1000	-	.	gene_id "Zj_G00146"; transcript_id "Zj_G00146.1"; exon_number "16";
Zjn_sc00001.1	StringTie	exon	828299	828404	1000	-	.	gene_id "Zj_G00146"; transcript_id "Zj_G00146.1"; exon_number "17";
Zjn_sc00001.1	StringTie	exon	828493	828529	1000	-	.	gene_id "Zj_G00146"; transcript_id "Zj_G00146.1"; exon_number "18";
Zjn_sc00001.1	StringTie	exon	828609	828705	1000	-	.	gene_id "Zj_G00146"; transcript_id "Zj_G00146.1"; exon_number "19";
Zjn_sc00001.1	StringTie	exon	829074	829196	1000	-	.	gene_id "Zj_G00146"; transcript_id "Zj_G00146.1"; exon_number "20";
Zjn_sc00001.1	StringTie	exon	829279	829336	1000	-	.	gene_id "Zj_G00146"; transcript_id "Zj_G00146.1"; exon_number "21";
Zjn_sc00001.1	StringTie	exon	829411	829951	1000	-	.	gene_id "Zj_G00146"; transcript_id "Zj_G00146.1"; exon_number "22";
Zjn_sc00001.1	StringTie	transcript	820997	829951	1000	-	.	gene_id "Zj_G00146"; transcript_id "Zj_G00146.2";
Zjn_sc00001.1	StringTie	exon	820997	821502	1000	-	.	gene_id "Zj_G00146"; transcript_id "Zj_G00146.2"; exon_number "1";
Zjn_sc00001.1	StringTie	exon	821590	821828	1000	-	.	gene_id "Zj_G00146"; transcript_id "Zj_G00146.2"; exon_number "2";
Zjn_sc00001.1	StringTie	exon	822082	822436	1000	-	.	gene_id "Zj_G00146"; transcript_id "Zj_G00146.2"; exon_number "3";
Zjn_sc00001.1	StringTie	exon	822514	822639	1000	-	.	gene_id "Zj_G00146"; transcript_id "Zj_G00146.2"; exon_number "4";
Zjn_sc00001.1	StringTie	exon	823137	823283	1000	-	.	gene_id "Zj_G00146"; transcript_id "Zj_G00146.2"; exon_number "5";
Zjn_sc00001.1	StringTie	exon	823407	823504	1000	-	.	gene_id "Zj_G00146"; transcript_id "Zj_G00146.2"; exon_number "6";
Zjn_sc00001.1	StringTie	exon	824104	824314	1000	-	.	gene_id "Zj_G00146"; transcript_id "Zj_G00146.2"; exon_number "7";
Zjn_sc00001.1	StringTie	exon	824392	824577	1000	-	.	gene_id "Zj_G00146"; transcript_id "Zj_G00146.2"; exon_number "8";
Zjn_sc00001.1	StringTie	exon	825141	825233	1000	-	.	gene_id "Zj_G00146"; transcript_id "Zj_G00146.2"; exon_number "9";
Zjn_sc00001.1	StringTie	exon	825322	825838	1000	-	.	gene_id "Zj_G00146"; transcript_id "Zj_G00146.2"; exon_number "10";
Zjn_sc00001.1	StringTie	exon	825921	826048	1000	-	.	gene_id "Zj_G00146"; transcript_id "Zj_G00146.2"; exon_number "11";
Zjn_sc00001.1	StringTie	exon	826140	826267	1000	-	.	gene_id "Zj_G00146"; transcript_id "Zj_G00146.2"; exon_number "12";
Zjn_sc00001.1	StringTie	exon	826701	826743	1000	-	.	gene_id "Zj_G00146"; transcript_id "Zj_G00146.2"; exon_number "13";
Zjn_sc00001.1	StringTie	exon	827550	827669	1000	-	.	gene_id "Zj_G00146"; transcript_id "Zj_G00146.2"; exon_number "14";
Zjn_sc00001.1	StringTie	exon	827778	827875	1000	-	.	gene_id "Zj_G00146"; transcript_id "Zj_G00146.2"; exon_number "15";
Zjn_sc00001.1	StringTie	exon	827968	828025	1000	-	.	gene_id "Zj_G00146"; transcript_id "Zj_G00146.2"; exon_number "16";
Zjn_sc00001.1	StringTie	exon	828299	828404	1000	-	.	gene_id "Zj_G00146"; transcript_id "Zj_G00146.2"; exon_number "17";
Zjn_sc00001.1	StringTie	exon	828493	828529	1000	-	.	gene_id "Zj_G00146"; transcript_id "Zj_G00146.2"; exon_number "18";
Zjn_sc00001.1	StringTie	exon	828609	828705	1000	-	.	gene_id "Zj_G00146"; transcript_id "Zj_G00146.2"; exon_number "19";
Zjn_sc00001.1	StringTie	exon	829074	829196	1000	-	.	gene_id "Zj_G00146"; transcript_id "Zj_G00146.2"; exon_number "20";
Zjn_sc00001.1	StringTie	exon	829279	829336	1000	-	.	gene_id "Zj_G00146"; transcript_id "Zj_G00146.2"; exon_number "21";
Zjn_sc00001.1	StringTie	exon	829411	829951	1000	-	.	gene_id "Zj_G00146"; transcript_id "Zj_G00146.2"; exon_number "22";
Zjn_sc00001.1	StringTie	transcript	835077	839561	1000	+	.	gene_id "Zj_G00147"; transcript_id "Zj_G00147.1";
Zjn_sc00001.1	StringTie	exon	835077	835967	1000	+	.	gene_id "Zj_G00147"; transcript_id "Zj_G00147.1"; exon_number "1";
Zjn_sc00001.1	StringTie	exon	836080	836334	1000	+	.	gene_id "Zj_G00147"; transcript_id "Zj_G00147.1"; exon_number "2";
Zjn_sc00001.1	StringTie	exon	836438	836556	1000	+	.	gene_id "Zj_G00147"; transcript_id "Zj_G00147.1"; exon_number "3";
Zjn_sc00001.1	StringTie	exon	837667	837759	1000	+	.	gene_id "Zj_G00147"; transcript_id "Zj_G00147.1"; exon_number "4";
Zjn_sc00001.1	StringTie	exon	837840	837945	1000	+	.	gene_id "Zj_G00147"; transcript_id "Zj_G00147.1"; exon_number "5";
Zjn_sc00001.1	StringTie	exon	838093	839197	1000	+	.	gene_id "Zj_G00147"; transcript_id "Zj_G00147.1"; exon_number "6";
Zjn_sc00001.1	StringTie	exon	839537	839561	1000	+	.	gene_id "Zj_G00147"; transcript_id "Zj_G00147.1"; exon_number "7";
Zjn_sc00001.1	StringTie	transcript	835084	842047	1000	+	.	gene_id "Zj_G00147"; transcript_id "Zj_G00147.2";
Zjn_sc00001.1	StringTie	exon	835084	835967	1000	+	.	gene_id "Zj_G00147"; transcript_id "Zj_G00147.2"; exon_number "1";
Zjn_sc00001.1	StringTie	exon	836080	836334	1000	+	.	gene_id "Zj_G00147"; transcript_id "Zj_G00147.2"; exon_number "2";
Zjn_sc00001.1	StringTie	exon	836438	836556	1000	+	.	gene_id "Zj_G00147"; transcript_id "Zj_G00147.2"; exon_number "3";
Zjn_sc00001.1	StringTie	exon	837667	837759	1000	+	.	gene_id "Zj_G00147"; transcript_id "Zj_G00147.2"; exon_number "4";
Zjn_sc00001.1	StringTie	exon	837840	837945	1000	+	.	gene_id "Zj_G00147"; transcript_id "Zj_G00147.2"; exon_number "5";
Zjn_sc00001.1	StringTie	exon	838093	838294	1000	+	.	gene_id "Zj_G00147"; transcript_id "Zj_G00147.2"; exon_number "6";
Zjn_sc00001.1	StringTie	exon	839036	839197	1000	+	.	gene_id "Zj_G00147"; transcript_id "Zj_G00147.2"; exon_number "7";
Zjn_sc00001.1	StringTie	exon	840820	842047	1000	+	.	gene_id "Zj_G00147"; transcript_id "Zj_G00147.2"; exon_number "8";
Zjn_sc00001.1	StringTie	transcript	838662	842097	1000	-	.	gene_id "Zj_G00148"; transcript_id "Zj_G00148.1";
Zjn_sc00001.1	StringTie	exon	838662	839156	1000	-	.	gene_id "Zj_G00148"; transcript_id "Zj_G00148.1"; exon_number "1";
Zjn_sc00001.1	StringTie	exon	839917	839998	1000	-	.	gene_id "Zj_G00148"; transcript_id "Zj_G00148.1"; exon_number "2";
Zjn_sc00001.1	StringTie	exon	840185	840215	1000	-	.	gene_id "Zj_G00148"; transcript_id "Zj_G00148.1"; exon_number "3";
Zjn_sc00001.1	StringTie	exon	840317	840369	1000	-	.	gene_id "Zj_G00148"; transcript_id "Zj_G00148.1"; exon_number "4";
Zjn_sc00001.1	StringTie	exon	840448	840467	1000	-	.	gene_id "Zj_G00148"; transcript_id "Zj_G00148.1"; exon_number "5";
Zjn_sc00001.1	StringTie	exon	840555	840623	1000	-	.	gene_id "Zj_G00148"; transcript_id "Zj_G00148.1"; exon_number "6";
Zjn_sc00001.1	StringTie	exon	840700	840813	1000	-	.	gene_id "Zj_G00148"; transcript_id "Zj_G00148.1"; exon_number "7";
Zjn_sc00001.1	StringTie	exon	841609	842097	1000	-	.	gene_id "Zj_G00148"; transcript_id "Zj_G00148.1"; exon_number "8";
Zjn_sc00001.1	StringTie	transcript	838721	842097	1000	-	.	gene_id "Zj_G00148"; transcript_id "Zj_G00148.2";
Zjn_sc00001.1	StringTie	exon	838721	839156	1000	-	.	gene_id "Zj_G00148"; transcript_id "Zj_G00148.2"; exon_number "1";
Zjn_sc00001.1	StringTie	exon	839917	839998	1000	-	.	gene_id "Zj_G00148"; transcript_id "Zj_G00148.2"; exon_number "2";
Zjn_sc00001.1	StringTie	exon	840185	840215	1000	-	.	gene_id "Zj_G00148"; transcript_id "Zj_G00148.2"; exon_number "3";
Zjn_sc00001.1	StringTie	exon	840317	840369	1000	-	.	gene_id "Zj_G00148"; transcript_id "Zj_G00148.2"; exon_number "4";
Zjn_sc00001.1	StringTie	exon	840448	840467	1000	-	.	gene_id "Zj_G00148"; transcript_id "Zj_G00148.2"; exon_number "5";
Zjn_sc00001.1	StringTie	exon	840555	840623	1000	-	.	gene_id "Zj_G00148"; transcript_id "Zj_G00148.2"; exon_number "6";
Zjn_sc00001.1	StringTie	exon	840700	840813	1000	-	.	gene_id "Zj_G00148"; transcript_id "Zj_G00148.2"; exon_number "7";
Zjn_sc00001.1	StringTie	exon	841698	842097	1000	-	.	gene_id "Zj_G00148"; transcript_id "Zj_G00148.2"; exon_number "8";
Zjn_sc00001.1	StringTie	transcript	852670	856035	1000	+	.	gene_id "Zj_G00149"; transcript_id "Zj_G00149.1";
Zjn_sc00001.1	StringTie	exon	852670	853318	1000	+	.	gene_id "Zj_G00149"; transcript_id "Zj_G00149.1"; exon_number "1";
Zjn_sc00001.1	StringTie	exon	853823	854171	1000	+	.	gene_id "Zj_G00149"; transcript_id "Zj_G00149.1"; exon_number "2";
Zjn_sc00001.1	StringTie	exon	854606	854882	1000	+	.	gene_id "Zj_G00149"; transcript_id "Zj_G00149.1"; exon_number "3";
Zjn_sc00001.1	StringTie	exon	855453	856035	1000	+	.	gene_id "Zj_G00149"; transcript_id "Zj_G00149.1"; exon_number "4";
Zjn_sc00001.1	StringTie	transcript	843334	844941	1000	-	.	gene_id "Zj_G00150"; transcript_id "Zj_G00150.1";
Zjn_sc00001.1	StringTie	exon	843334	843884	1000	-	.	gene_id "Zj_G00150"; transcript_id "Zj_G00150.1"; exon_number "1";
Zjn_sc00001.1	StringTie	exon	844147	844289	1000	-	.	gene_id "Zj_G00150"; transcript_id "Zj_G00150.1"; exon_number "2";
Zjn_sc00001.1	StringTie	exon	844420	844519	1000	-	.	gene_id "Zj_G00150"; transcript_id "Zj_G00150.1"; exon_number "3";
Zjn_sc00001.1	StringTie	exon	844607	844684	1000	-	.	gene_id "Zj_G00150"; transcript_id "Zj_G00150.1"; exon_number "4";
Zjn_sc00001.1	StringTie	exon	844803	844941	1000	-	.	gene_id "Zj_G00150"; transcript_id "Zj_G00150.1"; exon_number "5";
Zjn_sc00001.1	StringTie	transcript	843334	844941	1000	-	.	gene_id "Zj_G00150"; transcript_id "Zj_G00150.2";
Zjn_sc00001.1	StringTie	exon	843334	843884	1000	-	.	gene_id "Zj_G00150"; transcript_id "Zj_G00150.2"; exon_number "1";
Zjn_sc00001.1	StringTie	exon	844147	844289	1000	-	.	gene_id "Zj_G00150"; transcript_id "Zj_G00150.2"; exon_number "2";
Zjn_sc00001.1	StringTie	exon	844394	844519	1000	-	.	gene_id "Zj_G00150"; transcript_id "Zj_G00150.2"; exon_number "3";
Zjn_sc00001.1	StringTie	exon	844607	844684	1000	-	.	gene_id "Zj_G00150"; transcript_id "Zj_G00150.2"; exon_number "4";
Zjn_sc00001.1	StringTie	exon	844803	844941	1000	-	.	gene_id "Zj_G00150"; transcript_id "Zj_G00150.2"; exon_number "5";
Zjn_sc00001.1	StringTie	transcript	845893	847755	1000	+	.	gene_id "Zj_G00151"; transcript_id "Zj_G00151.1";
Zjn_sc00001.1	StringTie	exon	845893	846142	1000	+	.	gene_id "Zj_G00151"; transcript_id "Zj_G00151.1"; exon_number "1";
Zjn_sc00001.1	StringTie	exon	846270	846417	1000	+	.	gene_id "Zj_G00151"; transcript_id "Zj_G00151.1"; exon_number "2";
Zjn_sc00001.1	StringTie	exon	846493	846792	1000	+	.	gene_id "Zj_G00151"; transcript_id "Zj_G00151.1"; exon_number "3";
Zjn_sc00001.1	StringTie	exon	847325	847755	1000	+	.	gene_id "Zj_G00151"; transcript_id "Zj_G00151.1"; exon_number "4";
Zjn_sc00001.1	StringTie	transcript	847754	850906	1000	-	.	gene_id "Zj_G00152"; transcript_id "Zj_G00152.1";
Zjn_sc00001.1	StringTie	exon	847754	848297	1000	-	.	gene_id "Zj_G00152"; transcript_id "Zj_G00152.1"; exon_number "1";
Zjn_sc00001.1	StringTie	exon	848374	848476	1000	-	.	gene_id "Zj_G00152"; transcript_id "Zj_G00152.1"; exon_number "2";
Zjn_sc00001.1	StringTie	exon	848580	848611	1000	-	.	gene_id "Zj_G00152"; transcript_id "Zj_G00152.1"; exon_number "3";
Zjn_sc00001.1	StringTie	exon	848724	848941	1000	-	.	gene_id "Zj_G00152"; transcript_id "Zj_G00152.1"; exon_number "4";
Zjn_sc00001.1	StringTie	exon	849061	849176	1000	-	.	gene_id "Zj_G00152"; transcript_id "Zj_G00152.1"; exon_number "5";
Zjn_sc00001.1	StringTie	exon	849309	849552	1000	-	.	gene_id "Zj_G00152"; transcript_id "Zj_G00152.1"; exon_number "6";
Zjn_sc00001.1	StringTie	exon	849647	849734	1000	-	.	gene_id "Zj_G00152"; transcript_id "Zj_G00152.1"; exon_number "7";
Zjn_sc00001.1	StringTie	exon	849827	849898	1000	-	.	gene_id "Zj_G00152"; transcript_id "Zj_G00152.1"; exon_number "8";
Zjn_sc00001.1	StringTie	exon	849975	850050	1000	-	.	gene_id "Zj_G00152"; transcript_id "Zj_G00152.1"; exon_number "9";
Zjn_sc00001.1	StringTie	exon	850137	850195	1000	-	.	gene_id "Zj_G00152"; transcript_id "Zj_G00152.1"; exon_number "10";
Zjn_sc00001.1	StringTie	exon	850307	850906	1000	-	.	gene_id "Zj_G00152"; transcript_id "Zj_G00152.1"; exon_number "11";
Zjn_sc00001.1	StringTie	transcript	865330	869784	1000	+	.	gene_id "Zj_G00153"; transcript_id "Zj_G00153.1";
Zjn_sc00001.1	StringTie	exon	865330	865921	1000	+	.	gene_id "Zj_G00153"; transcript_id "Zj_G00153.1"; exon_number "1";
Zjn_sc00001.1	StringTie	exon	866379	866440	1000	+	.	gene_id "Zj_G00153"; transcript_id "Zj_G00153.1"; exon_number "2";
Zjn_sc00001.1	StringTie	exon	866650	866704	1000	+	.	gene_id "Zj_G00153"; transcript_id "Zj_G00153.1"; exon_number "3";
Zjn_sc00001.1	StringTie	exon	866818	866916	1000	+	.	gene_id "Zj_G00153"; transcript_id "Zj_G00153.1"; exon_number "4";
Zjn_sc00001.1	StringTie	exon	867266	867352	1000	+	.	gene_id "Zj_G00153"; transcript_id "Zj_G00153.1"; exon_number "5";
Zjn_sc00001.1	StringTie	exon	867485	867601	1000	+	.	gene_id "Zj_G00153"; transcript_id "Zj_G00153.1"; exon_number "6";
Zjn_sc00001.1	StringTie	exon	867895	867987	1000	+	.	gene_id "Zj_G00153"; transcript_id "Zj_G00153.1"; exon_number "7";
Zjn_sc00001.1	StringTie	exon	868629	868659	1000	+	.	gene_id "Zj_G00153"; transcript_id "Zj_G00153.1"; exon_number "8";
Zjn_sc00001.1	StringTie	exon	869318	869784	1000	+	.	gene_id "Zj_G00153"; transcript_id "Zj_G00153.1"; exon_number "9";
Zjn_sc00001.1	StringTie	transcript	872303	889294	1000	-	.	gene_id "Zj_G00154"; transcript_id "Zj_G00154.1";
Zjn_sc00001.1	StringTie	exon	872303	873996	1000	-	.	gene_id "Zj_G00154"; transcript_id "Zj_G00154.1"; exon_number "1";
Zjn_sc00001.1	StringTie	exon	874115	876281	1000	-	.	gene_id "Zj_G00154"; transcript_id "Zj_G00154.1"; exon_number "2";
Zjn_sc00001.1	StringTie	exon	888880	889294	1000	-	.	gene_id "Zj_G00154"; transcript_id "Zj_G00154.1"; exon_number "3";
Zjn_sc00001.1	StringTie	transcript	872334	889294	1000	-	.	gene_id "Zj_G00154"; transcript_id "Zj_G00154.2";
Zjn_sc00001.1	StringTie	exon	872334	873996	1000	-	.	gene_id "Zj_G00154"; transcript_id "Zj_G00154.2"; exon_number "1";
Zjn_sc00001.1	StringTie	exon	874115	875900	1000	-	.	gene_id "Zj_G00154"; transcript_id "Zj_G00154.2"; exon_number "2";
Zjn_sc00001.1	StringTie	exon	876085	876281	1000	-	.	gene_id "Zj_G00154"; transcript_id "Zj_G00154.2"; exon_number "3";
Zjn_sc00001.1	StringTie	exon	888880	889294	1000	-	.	gene_id "Zj_G00154"; transcript_id "Zj_G00154.2"; exon_number "4";
Zjn_sc00001.1	StringTie	transcript	873250	889294	1000	-	.	gene_id "Zj_G00154"; transcript_id "Zj_G00154.3";
Zjn_sc00001.1	StringTie	exon	873250	873996	1000	-	.	gene_id "Zj_G00154"; transcript_id "Zj_G00154.3"; exon_number "1";
Zjn_sc00001.1	StringTie	exon	874115	875692	1000	-	.	gene_id "Zj_G00154"; transcript_id "Zj_G00154.3"; exon_number "2";
Zjn_sc00001.1	StringTie	exon	875783	876281	1000	-	.	gene_id "Zj_G00154"; transcript_id "Zj_G00154.3"; exon_number "3";
Zjn_sc00001.1	StringTie	exon	888880	889294	1000	-	.	gene_id "Zj_G00154"; transcript_id "Zj_G00154.3"; exon_number "4";
Zjn_sc00001.1	StringTie	transcript	891423	895466	1000	-	.	gene_id "Zj_G00155"; transcript_id "Zj_G00155.1";
Zjn_sc00001.1	StringTie	exon	891423	892186	1000	-	.	gene_id "Zj_G00155"; transcript_id "Zj_G00155.1"; exon_number "1";
Zjn_sc00001.1	StringTie	exon	892459	892609	1000	-	.	gene_id "Zj_G00155"; transcript_id "Zj_G00155.1"; exon_number "2";
Zjn_sc00001.1	StringTie	exon	892728	892850	1000	-	.	gene_id "Zj_G00155"; transcript_id "Zj_G00155.1"; exon_number "3";
Zjn_sc00001.1	StringTie	exon	893274	893364	1000	-	.	gene_id "Zj_G00155"; transcript_id "Zj_G00155.1"; exon_number "4";
Zjn_sc00001.1	StringTie	exon	893445	893639	1000	-	.	gene_id "Zj_G00155"; transcript_id "Zj_G00155.1"; exon_number "5";
Zjn_sc00001.1	StringTie	exon	893887	894119	1000	-	.	gene_id "Zj_G00155"; transcript_id "Zj_G00155.1"; exon_number "6";
Zjn_sc00001.1	StringTie	exon	894195	894275	1000	-	.	gene_id "Zj_G00155"; transcript_id "Zj_G00155.1"; exon_number "7";
Zjn_sc00001.1	StringTie	exon	894360	894456	1000	-	.	gene_id "Zj_G00155"; transcript_id "Zj_G00155.1"; exon_number "8";
Zjn_sc00001.1	StringTie	exon	894608	894699	1000	-	.	gene_id "Zj_G00155"; transcript_id "Zj_G00155.1"; exon_number "9";
Zjn_sc00001.1	StringTie	exon	894927	895063	1000	-	.	gene_id "Zj_G00155"; transcript_id "Zj_G00155.1"; exon_number "10";
Zjn_sc00001.1	StringTie	exon	895147	895466	1000	-	.	gene_id "Zj_G00155"; transcript_id "Zj_G00155.1"; exon_number "11";
Zjn_sc00001.1	StringTie	transcript	891474	895466	1000	-	.	gene_id "Zj_G00155"; transcript_id "Zj_G00155.2";
Zjn_sc00001.1	StringTie	exon	891474	892186	1000	-	.	gene_id "Zj_G00155"; transcript_id "Zj_G00155.2"; exon_number "1";
Zjn_sc00001.1	StringTie	exon	892459	892609	1000	-	.	gene_id "Zj_G00155"; transcript_id "Zj_G00155.2"; exon_number "2";
Zjn_sc00001.1	StringTie	exon	892728	892850	1000	-	.	gene_id "Zj_G00155"; transcript_id "Zj_G00155.2"; exon_number "3";
Zjn_sc00001.1	StringTie	exon	893274	893364	1000	-	.	gene_id "Zj_G00155"; transcript_id "Zj_G00155.2"; exon_number "4";
Zjn_sc00001.1	StringTie	exon	893445	893639	1000	-	.	gene_id "Zj_G00155"; transcript_id "Zj_G00155.2"; exon_number "5";
Zjn_sc00001.1	StringTie	exon	893887	894115	1000	-	.	gene_id "Zj_G00155"; transcript_id "Zj_G00155.2"; exon_number "6";
Zjn_sc00001.1	StringTie	exon	894195	894275	1000	-	.	gene_id "Zj_G00155"; transcript_id "Zj_G00155.2"; exon_number "7";
Zjn_sc00001.1	StringTie	exon	894360	894456	1000	-	.	gene_id "Zj_G00155"; transcript_id "Zj_G00155.2"; exon_number "8";
Zjn_sc00001.1	StringTie	exon	894608	894699	1000	-	.	gene_id "Zj_G00155"; transcript_id "Zj_G00155.2"; exon_number "9";
Zjn_sc00001.1	StringTie	exon	894927	895063	1000	-	.	gene_id "Zj_G00155"; transcript_id "Zj_G00155.2"; exon_number "10";
Zjn_sc00001.1	StringTie	exon	895147	895466	1000	-	.	gene_id "Zj_G00155"; transcript_id "Zj_G00155.2"; exon_number "11";
Zjn_sc00001.1	StringTie	transcript	895738	899064	1000	+	.	gene_id "Zj_G00156"; transcript_id "Zj_G00156.1";
Zjn_sc00001.1	StringTie	exon	895738	895956	1000	+	.	gene_id "Zj_G00156"; transcript_id "Zj_G00156.1"; exon_number "1";
Zjn_sc00001.1	StringTie	exon	896054	896106	1000	+	.	gene_id "Zj_G00156"; transcript_id "Zj_G00156.1"; exon_number "2";
Zjn_sc00001.1	StringTie	exon	896648	896772	1000	+	.	gene_id "Zj_G00156"; transcript_id "Zj_G00156.1"; exon_number "3";
Zjn_sc00001.1	StringTie	exon	896862	896957	1000	+	.	gene_id "Zj_G00156"; transcript_id "Zj_G00156.1"; exon_number "4";
Zjn_sc00001.1	StringTie	exon	897244	897381	1000	+	.	gene_id "Zj_G00156"; transcript_id "Zj_G00156.1"; exon_number "5";
Zjn_sc00001.1	StringTie	exon	897456	897521	1000	+	.	gene_id "Zj_G00156"; transcript_id "Zj_G00156.1"; exon_number "6";
Zjn_sc00001.1	StringTie	exon	897629	897741	1000	+	.	gene_id "Zj_G00156"; transcript_id "Zj_G00156.1"; exon_number "7";
Zjn_sc00001.1	StringTie	exon	897817	897927	1000	+	.	gene_id "Zj_G00156"; transcript_id "Zj_G00156.1"; exon_number "8";
Zjn_sc00001.1	StringTie	exon	898258	898301	1000	+	.	gene_id "Zj_G00156"; transcript_id "Zj_G00156.1"; exon_number "9";
Zjn_sc00001.1	StringTie	exon	898395	898500	1000	+	.	gene_id "Zj_G00156"; transcript_id "Zj_G00156.1"; exon_number "10";
Zjn_sc00001.1	StringTie	exon	898837	899064	1000	+	.	gene_id "Zj_G00156"; transcript_id "Zj_G00156.1"; exon_number "11";
Zjn_sc00001.1	StringTie	transcript	895750	899064	1000	+	.	gene_id "Zj_G00156"; transcript_id "Zj_G00156.2";
Zjn_sc00001.1	StringTie	exon	895750	895956	1000	+	.	gene_id "Zj_G00156"; transcript_id "Zj_G00156.2"; exon_number "1";
Zjn_sc00001.1	StringTie	exon	896054	896106	1000	+	.	gene_id "Zj_G00156"; transcript_id "Zj_G00156.2"; exon_number "2";
Zjn_sc00001.1	StringTie	exon	896648	896772	1000	+	.	gene_id "Zj_G00156"; transcript_id "Zj_G00156.2"; exon_number "3";
Zjn_sc00001.1	StringTie	exon	896862	896957	1000	+	.	gene_id "Zj_G00156"; transcript_id "Zj_G00156.2"; exon_number "4";
Zjn_sc00001.1	StringTie	exon	897244	897381	1000	+	.	gene_id "Zj_G00156"; transcript_id "Zj_G00156.2"; exon_number "5";
Zjn_sc00001.1	StringTie	exon	897456	897521	1000	+	.	gene_id "Zj_G00156"; transcript_id "Zj_G00156.2"; exon_number "6";
Zjn_sc00001.1	StringTie	exon	897629	897741	1000	+	.	gene_id "Zj_G00156"; transcript_id "Zj_G00156.2"; exon_number "7";
Zjn_sc00001.1	StringTie	exon	897817	897927	1000	+	.	gene_id "Zj_G00156"; transcript_id "Zj_G00156.2"; exon_number "8";
Zjn_sc00001.1	StringTie	exon	898258	898301	1000	+	.	gene_id "Zj_G00156"; transcript_id "Zj_G00156.2"; exon_number "9";
Zjn_sc00001.1	StringTie	exon	898395	898504	1000	+	.	gene_id "Zj_G00156"; transcript_id "Zj_G00156.2"; exon_number "10";
Zjn_sc00001.1	StringTie	exon	898837	899064	1000	+	.	gene_id "Zj_G00156"; transcript_id "Zj_G00156.2"; exon_number "11";
Zjn_sc00001.1	StringTie	transcript	899520	902217	1000	+	.	gene_id "Zj_G00157"; transcript_id "Zj_G00157.1";
Zjn_sc00001.1	StringTie	exon	899520	900026	1000	+	.	gene_id "Zj_G00157"; transcript_id "Zj_G00157.1"; exon_number "1";
Zjn_sc00001.1	StringTie	exon	900142	900500	1000	+	.	gene_id "Zj_G00157"; transcript_id "Zj_G00157.1"; exon_number "2";
Zjn_sc00001.1	StringTie	exon	900580	901376	1000	+	.	gene_id "Zj_G00157"; transcript_id "Zj_G00157.1"; exon_number "3";
Zjn_sc00001.1	StringTie	exon	901938	902217	1000	+	.	gene_id "Zj_G00157"; transcript_id "Zj_G00157.1"; exon_number "4";
Zjn_sc00001.1	StringTie	transcript	899588	902217	1000	+	.	gene_id "Zj_G00157"; transcript_id "Zj_G00157.2";
Zjn_sc00001.1	StringTie	exon	899588	900026	1000	+	.	gene_id "Zj_G00157"; transcript_id "Zj_G00157.2"; exon_number "1";
Zjn_sc00001.1	StringTie	exon	900142	900500	1000	+	.	gene_id "Zj_G00157"; transcript_id "Zj_G00157.2"; exon_number "2";
Zjn_sc00001.1	StringTie	exon	900580	901372	1000	+	.	gene_id "Zj_G00157"; transcript_id "Zj_G00157.2"; exon_number "3";
Zjn_sc00001.1	StringTie	exon	901938	902217	1000	+	.	gene_id "Zj_G00157"; transcript_id "Zj_G00157.2"; exon_number "4";
Zjn_sc00001.1	StringTie	transcript	902317	903695	1000	-	.	gene_id "Zj_G00158"; transcript_id "Zj_G00158.1";
Zjn_sc00001.1	StringTie	exon	902317	902671	1000	-	.	gene_id "Zj_G00158"; transcript_id "Zj_G00158.1"; exon_number "1";
Zjn_sc00001.1	StringTie	exon	902762	902918	1000	-	.	gene_id "Zj_G00158"; transcript_id "Zj_G00158.1"; exon_number "2";
Zjn_sc00001.1	StringTie	exon	903568	903695	1000	-	.	gene_id "Zj_G00158"; transcript_id "Zj_G00158.1"; exon_number "3";
Zjn_sc00001.1	StringTie	transcript	904246	906008	1000	.	.	gene_id "Zj_G00159"; transcript_id "Zj_G00159.1";
Zjn_sc00001.1	StringTie	exon	904246	906008	1000	.	.	gene_id "Zj_G00159"; transcript_id "Zj_G00159.1"; exon_number "1";
Zjn_sc00001.1	StringTie	transcript	912164	912808	1000	.	.	gene_id "Zj_G00160"; transcript_id "Zj_G00160.1";
Zjn_sc00001.1	StringTie	exon	912164	912808	1000	.	.	gene_id "Zj_G00160"; transcript_id "Zj_G00160.1"; exon_number "1";
Zjn_sc00001.1	StringTie	transcript	913339	916277	1000	+	.	gene_id "Zj_G00161"; transcript_id "Zj_G00161.1";
Zjn_sc00001.1	StringTie	exon	913339	913783	1000	+	.	gene_id "Zj_G00161"; transcript_id "Zj_G00161.1"; exon_number "1";
Zjn_sc00001.1	StringTie	exon	915111	915242	1000	+	.	gene_id "Zj_G00161"; transcript_id "Zj_G00161.1"; exon_number "2";
Zjn_sc00001.1	StringTie	exon	915331	915694	1000	+	.	gene_id "Zj_G00161"; transcript_id "Zj_G00161.1"; exon_number "3";
Zjn_sc00001.1	StringTie	exon	915776	916277	1000	+	.	gene_id "Zj_G00161"; transcript_id "Zj_G00161.1"; exon_number "4";
Zjn_sc00001.1	StringTie	transcript	913339	916277	1000	+	.	gene_id "Zj_G00161"; transcript_id "Zj_G00161.2";
Zjn_sc00001.1	StringTie	exon	913339	913783	1000	+	.	gene_id "Zj_G00161"; transcript_id "Zj_G00161.2"; exon_number "1";
Zjn_sc00001.1	StringTie	exon	915111	915242	1000	+	.	gene_id "Zj_G00161"; transcript_id "Zj_G00161.2"; exon_number "2";
Zjn_sc00001.1	StringTie	exon	915344	915694	1000	+	.	gene_id "Zj_G00161"; transcript_id "Zj_G00161.2"; exon_number "3";
Zjn_sc00001.1	StringTie	exon	915776	916277	1000	+	.	gene_id "Zj_G00161"; transcript_id "Zj_G00161.2"; exon_number "4";
Zjn_sc00001.1	StringTie	transcript	913354	916277	1000	+	.	gene_id "Zj_G00161"; transcript_id "Zj_G00161.3";
Zjn_sc00001.1	StringTie	exon	913354	913783	1000	+	.	gene_id "Zj_G00161"; transcript_id "Zj_G00161.3"; exon_number "1";
Zjn_sc00001.1	StringTie	exon	915111	915242	1000	+	.	gene_id "Zj_G00161"; transcript_id "Zj_G00161.3"; exon_number "2";
Zjn_sc00001.1	StringTie	exon	915335	915694	1000	+	.	gene_id "Zj_G00161"; transcript_id "Zj_G00161.3"; exon_number "3";
Zjn_sc00001.1	StringTie	exon	915776	916277	1000	+	.	gene_id "Zj_G00161"; transcript_id "Zj_G00161.3"; exon_number "4";
Zjn_sc00001.1	StringTie	transcript	916431	927610	1000	-	.	gene_id "Zj_G00162"; transcript_id "Zj_G00162.1";
Zjn_sc00001.1	StringTie	exon	916431	918344	1000	-	.	gene_id "Zj_G00162"; transcript_id "Zj_G00162.1"; exon_number "1";
Zjn_sc00001.1	StringTie	exon	918918	919032	1000	-	.	gene_id "Zj_G00162"; transcript_id "Zj_G00162.1"; exon_number "2";
Zjn_sc00001.1	StringTie	exon	919126	920087	1000	-	.	gene_id "Zj_G00162"; transcript_id "Zj_G00162.1"; exon_number "3";
Zjn_sc00001.1	StringTie	exon	920162	920254	1000	-	.	gene_id "Zj_G00162"; transcript_id "Zj_G00162.1"; exon_number "4";
Zjn_sc00001.1	StringTie	exon	920617	920710	1000	-	.	gene_id "Zj_G00162"; transcript_id "Zj_G00162.1"; exon_number "5";
Zjn_sc00001.1	StringTie	exon	920794	920885	1000	-	.	gene_id "Zj_G00162"; transcript_id "Zj_G00162.1"; exon_number "6";
Zjn_sc00001.1	StringTie	exon	920954	921181	1000	-	.	gene_id "Zj_G00162"; transcript_id "Zj_G00162.1"; exon_number "7";
Zjn_sc00001.1	StringTie	exon	921312	921527	1000	-	.	gene_id "Zj_G00162"; transcript_id "Zj_G00162.1"; exon_number "8";
Zjn_sc00001.1	StringTie	exon	921637	921737	1000	-	.	gene_id "Zj_G00162"; transcript_id "Zj_G00162.1"; exon_number "9";
Zjn_sc00001.1	StringTie	exon	921848	922083	1000	-	.	gene_id "Zj_G00162"; transcript_id "Zj_G00162.1"; exon_number "10";
Zjn_sc00001.1	StringTie	exon	922157	922372	1000	-	.	gene_id "Zj_G00162"; transcript_id "Zj_G00162.1"; exon_number "11";
Zjn_sc00001.1	StringTie	exon	922480	922677	1000	-	.	gene_id "Zj_G00162"; transcript_id "Zj_G00162.1"; exon_number "12";
Zjn_sc00001.1	StringTie	exon	923539	923667	1000	-	.	gene_id "Zj_G00162"; transcript_id "Zj_G00162.1"; exon_number "13";
Zjn_sc00001.1	StringTie	exon	924470	924664	1000	-	.	gene_id "Zj_G00162"; transcript_id "Zj_G00162.1"; exon_number "14";
Zjn_sc00001.1	StringTie	exon	925026	925154	1000	-	.	gene_id "Zj_G00162"; transcript_id "Zj_G00162.1"; exon_number "15";
Zjn_sc00001.1	StringTie	exon	926895	927610	1000	-	.	gene_id "Zj_G00162"; transcript_id "Zj_G00162.1"; exon_number "16";
Zjn_sc00001.1	StringTie	transcript	916431	927610	1000	-	.	gene_id "Zj_G00162"; transcript_id "Zj_G00162.2";
Zjn_sc00001.1	StringTie	exon	916431	918344	1000	-	.	gene_id "Zj_G00162"; transcript_id "Zj_G00162.2"; exon_number "1";
Zjn_sc00001.1	StringTie	exon	918918	919032	1000	-	.	gene_id "Zj_G00162"; transcript_id "Zj_G00162.2"; exon_number "2";
Zjn_sc00001.1	StringTie	exon	919126	920087	1000	-	.	gene_id "Zj_G00162"; transcript_id "Zj_G00162.2"; exon_number "3";
Zjn_sc00001.1	StringTie	exon	920162	920254	1000	-	.	gene_id "Zj_G00162"; transcript_id "Zj_G00162.2"; exon_number "4";
Zjn_sc00001.1	StringTie	exon	920617	920710	1000	-	.	gene_id "Zj_G00162"; transcript_id "Zj_G00162.2"; exon_number "5";
Zjn_sc00001.1	StringTie	exon	920794	920885	1000	-	.	gene_id "Zj_G00162"; transcript_id "Zj_G00162.2"; exon_number "6";
Zjn_sc00001.1	StringTie	exon	920954	921181	1000	-	.	gene_id "Zj_G00162"; transcript_id "Zj_G00162.2"; exon_number "7";
Zjn_sc00001.1	StringTie	exon	921312	921527	1000	-	.	gene_id "Zj_G00162"; transcript_id "Zj_G00162.2"; exon_number "8";
Zjn_sc00001.1	StringTie	exon	921637	921737	1000	-	.	gene_id "Zj_G00162"; transcript_id "Zj_G00162.2"; exon_number "9";
Zjn_sc00001.1	StringTie	exon	921848	922083	1000	-	.	gene_id "Zj_G00162"; transcript_id "Zj_G00162.2"; exon_number "10";
Zjn_sc00001.1	StringTie	exon	922157	922372	1000	-	.	gene_id "Zj_G00162"; transcript_id "Zj_G00162.2"; exon_number "11";
Zjn_sc00001.1	StringTie	exon	922480	922677	1000	-	.	gene_id "Zj_G00162"; transcript_id "Zj_G00162.2"; exon_number "12";
Zjn_sc00001.1	StringTie	exon	923539	923667	1000	-	.	gene_id "Zj_G00162"; transcript_id "Zj_G00162.2"; exon_number "13";
Zjn_sc00001.1	StringTie	exon	924470	924647	1000	-	.	gene_id "Zj_G00162"; transcript_id "Zj_G00162.2"; exon_number "14";
Zjn_sc00001.1	StringTie	exon	925042	925154	1000	-	.	gene_id "Zj_G00162"; transcript_id "Zj_G00162.2"; exon_number "15";
Zjn_sc00001.1	StringTie	exon	926895	927610	1000	-	.	gene_id "Zj_G00162"; transcript_id "Zj_G00162.2"; exon_number "16";
Zjn_sc00001.1	StringTie	transcript	916580	927610	1000	-	.	gene_id "Zj_G00162"; transcript_id "Zj_G00162.3";
Zjn_sc00001.1	StringTie	exon	916580	918344	1000	-	.	gene_id "Zj_G00162"; transcript_id "Zj_G00162.3"; exon_number "1";
Zjn_sc00001.1	StringTie	exon	918918	919032	1000	-	.	gene_id "Zj_G00162"; transcript_id "Zj_G00162.3"; exon_number "2";
Zjn_sc00001.1	StringTie	exon	919126	920087	1000	-	.	gene_id "Zj_G00162"; transcript_id "Zj_G00162.3"; exon_number "3";
Zjn_sc00001.1	StringTie	exon	920162	920254	1000	-	.	gene_id "Zj_G00162"; transcript_id "Zj_G00162.3"; exon_number "4";
Zjn_sc00001.1	StringTie	exon	920617	920710	1000	-	.	gene_id "Zj_G00162"; transcript_id "Zj_G00162.3"; exon_number "5";
Zjn_sc00001.1	StringTie	exon	920794	920885	1000	-	.	gene_id "Zj_G00162"; transcript_id "Zj_G00162.3"; exon_number "6";
Zjn_sc00001.1	StringTie	exon	920954	921181	1000	-	.	gene_id "Zj_G00162"; transcript_id "Zj_G00162.3"; exon_number "7";
Zjn_sc00001.1	StringTie	exon	921312	921527	1000	-	.	gene_id "Zj_G00162"; transcript_id "Zj_G00162.3"; exon_number "8";
Zjn_sc00001.1	StringTie	exon	921637	921737	1000	-	.	gene_id "Zj_G00162"; transcript_id "Zj_G00162.3"; exon_number "9";
Zjn_sc00001.1	StringTie	exon	921848	922083	1000	-	.	gene_id "Zj_G00162"; transcript_id "Zj_G00162.3"; exon_number "10";
Zjn_sc00001.1	StringTie	exon	922157	922372	1000	-	.	gene_id "Zj_G00162"; transcript_id "Zj_G00162.3"; exon_number "11";
Zjn_sc00001.1	StringTie	exon	922480	922677	1000	-	.	gene_id "Zj_G00162"; transcript_id "Zj_G00162.3"; exon_number "12";
Zjn_sc00001.1	StringTie	exon	923539	923667	1000	-	.	gene_id "Zj_G00162"; transcript_id "Zj_G00162.3"; exon_number "13";
Zjn_sc00001.1	StringTie	exon	924470	924647	1000	-	.	gene_id "Zj_G00162"; transcript_id "Zj_G00162.3"; exon_number "14";
Zjn_sc00001.1	StringTie	exon	925026	925154	1000	-	.	gene_id "Zj_G00162"; transcript_id "Zj_G00162.3"; exon_number "15";
Zjn_sc00001.1	StringTie	exon	926895	927610	1000	-	.	gene_id "Zj_G00162"; transcript_id "Zj_G00162.3"; exon_number "16";
Zjn_sc00001.1	StringTie	transcript	917953	927610	1000	-	.	gene_id "Zj_G00162"; transcript_id "Zj_G00162.4";
Zjn_sc00001.1	StringTie	exon	917953	918344	1000	-	.	gene_id "Zj_G00162"; transcript_id "Zj_G00162.4"; exon_number "1";
Zjn_sc00001.1	StringTie	exon	918918	919032	1000	-	.	gene_id "Zj_G00162"; transcript_id "Zj_G00162.4"; exon_number "2";
Zjn_sc00001.1	StringTie	exon	919126	920087	1000	-	.	gene_id "Zj_G00162"; transcript_id "Zj_G00162.4"; exon_number "3";
Zjn_sc00001.1	StringTie	exon	920162	920254	1000	-	.	gene_id "Zj_G00162"; transcript_id "Zj_G00162.4"; exon_number "4";
Zjn_sc00001.1	StringTie	exon	920617	920710	1000	-	.	gene_id "Zj_G00162"; transcript_id "Zj_G00162.4"; exon_number "5";
Zjn_sc00001.1	StringTie	exon	920794	920885	1000	-	.	gene_id "Zj_G00162"; transcript_id "Zj_G00162.4"; exon_number "6";
Zjn_sc00001.1	StringTie	exon	920954	921181	1000	-	.	gene_id "Zj_G00162"; transcript_id "Zj_G00162.4"; exon_number "7";
Zjn_sc00001.1	StringTie	exon	921312	921527	1000	-	.	gene_id "Zj_G00162"; transcript_id "Zj_G00162.4"; exon_number "8";
Zjn_sc00001.1	StringTie	exon	921637	921737	1000	-	.	gene_id "Zj_G00162"; transcript_id "Zj_G00162.4"; exon_number "9";
Zjn_sc00001.1	StringTie	exon	921848	922083	1000	-	.	gene_id "Zj_G00162"; transcript_id "Zj_G00162.4"; exon_number "10";
Zjn_sc00001.1	StringTie	exon	922157	922372	1000	-	.	gene_id "Zj_G00162"; transcript_id "Zj_G00162.4"; exon_number "11";
Zjn_sc00001.1	StringTie	exon	922480	922677	1000	-	.	gene_id "Zj_G00162"; transcript_id "Zj_G00162.4"; exon_number "12";
Zjn_sc00001.1	StringTie	exon	923539	923667	1000	-	.	gene_id "Zj_G00162"; transcript_id "Zj_G00162.4"; exon_number "13";
Zjn_sc00001.1	StringTie	exon	924470	924664	1000	-	.	gene_id "Zj_G00162"; transcript_id "Zj_G00162.4"; exon_number "14";
Zjn_sc00001.1	StringTie	exon	925026	925107	1000	-	.	gene_id "Zj_G00162"; transcript_id "Zj_G00162.4"; exon_number "15";
Zjn_sc00001.1	StringTie	exon	926895	927610	1000	-	.	gene_id "Zj_G00162"; transcript_id "Zj_G00162.4"; exon_number "16";
Zjn_sc00001.1	StringTie	transcript	927054	927591	1000	+	.	gene_id "Zj_G00163"; transcript_id "Zj_G00163.1";
Zjn_sc00001.1	StringTie	exon	927054	927158	1000	+	.	gene_id "Zj_G00163"; transcript_id "Zj_G00163.1"; exon_number "1";
Zjn_sc00001.1	StringTie	exon	927207	927591	1000	+	.	gene_id "Zj_G00163"; transcript_id "Zj_G00163.1"; exon_number "2";
Zjn_sc00001.1	StringTie	transcript	927072	927591	1000	+	.	gene_id "Zj_G00163"; transcript_id "Zj_G00163.2";
Zjn_sc00001.1	StringTie	exon	927072	927206	1000	+	.	gene_id "Zj_G00163"; transcript_id "Zj_G00163.2"; exon_number "1";
Zjn_sc00001.1	StringTie	exon	927303	927591	1000	+	.	gene_id "Zj_G00163"; transcript_id "Zj_G00163.2"; exon_number "2";
Zjn_sc00001.1	StringTie	transcript	932600	935292	1000	+	.	gene_id "Zj_G00164"; transcript_id "Zj_G00164.1";
Zjn_sc00001.1	StringTie	exon	932600	932752	1000	+	.	gene_id "Zj_G00164"; transcript_id "Zj_G00164.1"; exon_number "1";
Zjn_sc00001.1	StringTie	exon	934170	934377	1000	+	.	gene_id "Zj_G00164"; transcript_id "Zj_G00164.1"; exon_number "2";
Zjn_sc00001.1	StringTie	exon	934528	934657	1000	+	.	gene_id "Zj_G00164"; transcript_id "Zj_G00164.1"; exon_number "3";
Zjn_sc00001.1	StringTie	exon	934790	935292	1000	+	.	gene_id "Zj_G00164"; transcript_id "Zj_G00164.1"; exon_number "4";
Zjn_sc00001.1	StringTie	transcript	936843	962167	1000	-	.	gene_id "Zj_G00165"; transcript_id "Zj_G00165.1";
Zjn_sc00001.1	StringTie	exon	936843	937073	1000	-	.	gene_id "Zj_G00165"; transcript_id "Zj_G00165.1"; exon_number "1";
Zjn_sc00001.1	StringTie	exon	937223	937491	1000	-	.	gene_id "Zj_G00165"; transcript_id "Zj_G00165.1"; exon_number "2";
Zjn_sc00001.1	StringTie	exon	937605	937778	1000	-	.	gene_id "Zj_G00165"; transcript_id "Zj_G00165.1"; exon_number "3";
Zjn_sc00001.1	StringTie	exon	938130	938264	1000	-	.	gene_id "Zj_G00165"; transcript_id "Zj_G00165.1"; exon_number "4";
Zjn_sc00001.1	StringTie	exon	938426	938498	1000	-	.	gene_id "Zj_G00165"; transcript_id "Zj_G00165.1"; exon_number "5";
Zjn_sc00001.1	StringTie	exon	938586	938647	1000	-	.	gene_id "Zj_G00165"; transcript_id "Zj_G00165.1"; exon_number "6";
Zjn_sc00001.1	StringTie	exon	938720	938803	1000	-	.	gene_id "Zj_G00165"; transcript_id "Zj_G00165.1"; exon_number "7";
Zjn_sc00001.1	StringTie	exon	938897	939025	1000	-	.	gene_id "Zj_G00165"; transcript_id "Zj_G00165.1"; exon_number "8";
Zjn_sc00001.1	StringTie	exon	939115	939288	1000	-	.	gene_id "Zj_G00165"; transcript_id "Zj_G00165.1"; exon_number "9";
Zjn_sc00001.1	StringTie	exon	939655	939815	1000	-	.	gene_id "Zj_G00165"; transcript_id "Zj_G00165.1"; exon_number "10";
Zjn_sc00001.1	StringTie	exon	940470	940536	1000	-	.	gene_id "Zj_G00165"; transcript_id "Zj_G00165.1"; exon_number "11";
Zjn_sc00001.1	StringTie	exon	940623	940697	1000	-	.	gene_id "Zj_G00165"; transcript_id "Zj_G00165.1"; exon_number "12";
Zjn_sc00001.1	StringTie	exon	940778	940858	1000	-	.	gene_id "Zj_G00165"; transcript_id "Zj_G00165.1"; exon_number "13";
Zjn_sc00001.1	StringTie	exon	941074	941265	1000	-	.	gene_id "Zj_G00165"; transcript_id "Zj_G00165.1"; exon_number "14";
Zjn_sc00001.1	StringTie	exon	941335	941448	1000	-	.	gene_id "Zj_G00165"; transcript_id "Zj_G00165.1"; exon_number "15";
Zjn_sc00001.1	StringTie	exon	942113	942319	1000	-	.	gene_id "Zj_G00165"; transcript_id "Zj_G00165.1"; exon_number "16";
Zjn_sc00001.1	StringTie	exon	942518	942732	1000	-	.	gene_id "Zj_G00165"; transcript_id "Zj_G00165.1"; exon_number "17";
Zjn_sc00001.1	StringTie	exon	942805	942970	1000	-	.	gene_id "Zj_G00165"; transcript_id "Zj_G00165.1"; exon_number "18";
Zjn_sc00001.1	StringTie	exon	943053	943181	1000	-	.	gene_id "Zj_G00165"; transcript_id "Zj_G00165.1"; exon_number "19";
Zjn_sc00001.1	StringTie	exon	943264	943404	1000	-	.	gene_id "Zj_G00165"; transcript_id "Zj_G00165.1"; exon_number "20";
Zjn_sc00001.1	StringTie	exon	943484	943594	1000	-	.	gene_id "Zj_G00165"; transcript_id "Zj_G00165.1"; exon_number "21";
Zjn_sc00001.1	StringTie	exon	943670	943738	1000	-	.	gene_id "Zj_G00165"; transcript_id "Zj_G00165.1"; exon_number "22";
Zjn_sc00001.1	StringTie	exon	944116	944181	1000	-	.	gene_id "Zj_G00165"; transcript_id "Zj_G00165.1"; exon_number "23";
Zjn_sc00001.1	StringTie	exon	944259	944432	1000	-	.	gene_id "Zj_G00165"; transcript_id "Zj_G00165.1"; exon_number "24";
[truncated: 456,164 more rows]
